# Supplementary material for: Differential expression patterns of long noncoding RNAs in a pleiomorphic diatom and relation to hyposalinity
Source: Sci Rep. 2023 Feb 10;13:2440. doi: 10.1038/s41598-023-29489-w (PMC9918465; doi:10.1038/s41598-023-29489-w)
Supplement: Supplementary file 3 — Supplementary Information 3. [file 41598_2023_29489_MOESM3_ESM.xlsx]

## Sheet: Summary
	#lncRNAs (input)	#filtered (lowly expressed)	#DE Transcripts
			OF	OT	TF
lincRNAs	1510	1426	347	559	43
lncNATs	3279	2966	609	951	52
NAT-mRNA pairs	3279	479	174	296	14
mRNAs	12178	10774	3610	4468	177

## Sheet: DE_NATs_TF
ID	baseMean	log2FoldChange	lfcSE	stat	pvalue	padj
XLOC_008321	170.407	-3.23058	0.461916	-6.99387	2.67399e-12	6.3534e-09
XLOC_004302	233.217	-1.92419	0.330011	-5.83068	5.52022e-09	6.55803e-06
XLOC_004916	130.156	-2.372	0.463819	-5.11406	3.15301e-07	0.000249719
XLOC_002003	46.5658	-2.50832	0.537842	-4.66367	3.10621e-06	0.00140382
XLOC_002166	29.4221	-2.97889	0.646505	-4.60769	4.07162e-06	0.00140382
XLOC_003257	49.9865	-2.43531	0.528906	-4.60444	4.13584e-06	0.00140382
XLOC_011349	42.0786	-2.32992	0.494674	-4.71	2.47711e-06	0.00140382
XLOC_002170	9.79732	-5.20719	1.17039	-4.44911	8.62275e-06	0.0021868
XLOC_003922	34.3896	-1.96827	0.442362	-4.44945	8.60924e-06	0.0021868
XLOC_005241	47.8777	-2.45097	0.552633	-4.43508	9.20369e-06	0.0021868
XLOC_012528	789.861	-2.47413	0.563173	-4.39319	1.11699e-05	0.0024127
XLOC_015151	12.4097	3.9946	0.923953	4.32338	1.53659e-05	0.00304244
XLOC_002397	145.124	2.21554	0.545444	4.0619	4.86757e-05	0.00889642
XLOC_003983	218.792	2.09903	0.531837	3.94676	7.92167e-05	0.0120592
XLOC_004588	111.525	-2.63698	0.674542	-3.90929	9.25678e-05	0.0120592
XLOC_005915	56.6038	-2.76287	0.704682	-3.92073	8.82806e-05	0.0120592
XLOC_006334	11.5447	-2.58516	0.660035	-3.9167	8.97699e-05	0.0120592
XLOC_011394	79.5017	-2.74374	0.703633	-3.8994	9.6433e-05	0.0120592
XLOC_013161	12.97	-2.43643	0.613322	-3.97251	7.11188e-05	0.0120592
XLOC_006394	185.385	-2.48848	0.64182	-3.87722	0.000105657	0.0125521
XLOC_006189	992.193	-1.98874	0.518042	-3.83896	0.000123558	0.0133822
XLOC_015252	78.6345	-1.93341	0.503721	-3.83826	0.000123909	0.0133822
XLOC_011638	45.2531	-2.21087	0.578287	-3.82314	0.000131765	0.0136119
XLOC_010911	34.4629	-2.30971	0.611575	-3.77666	0.000158948	0.0157359
XLOC_002164	60.5523	-3.09699	0.82705	-3.74462	0.000180667	0.0168622
XLOC_008915	30.9325	-2.60687	0.697152	-3.73932	0.00018452	0.0168622
XLOC_010735	1216.81	-1.48407	0.400611	-3.70451	0.000211801	0.0184128
XLOC_010860	58.9439	1.60552	0.434116	3.69837	0.000216986	0.0184128
XLOC_009722	28.1216	-3.35797	0.914219	-3.67304	0.000239678	0.019637
XLOC_004621	6.41081	-2.73982	0.757142	-3.61864	0.000296155	0.0234554
XLOC_013552	56.8722	-2.31789	0.643145	-3.604	0.000313361	0.0240176
XLOC_003613	692.131	-1.44532	0.408766	-3.5358	0.000406541	0.0275983
XLOC_009611	160.911	1.66084	0.467945	3.54921	0.000386384	0.0275983
XLOC_010599	330.156	1.78535	0.50396	3.54264	0.000396148	0.0275983
XLOC_011778	40.5791	-2.45166	0.691768	-3.54405	0.000394036	0.0275983
XLOC_009151	46.8522	-1.81313	0.51509	-3.52002	0.000431517	0.0284801
XLOC_002671	46.6859	-1.72506	0.491928	-3.50673	0.000453657	0.0291321
XLOC_002215	30.0608	-1.9035	0.547864	-3.4744	0.000512002	0.0319083
XLOC_008604	484.057	-1.32104	0.380888	-3.46831	0.000523748	0.0319083
XLOC_015495	6.47251	-2.88762	0.83986	-3.43821	0.000585574	0.0347831
XLOC_004541	75.2638	-2.34254	0.684963	-3.41996	0.00062631	0.0362954
XLOC_001292	53.7015	-1.7517	0.518748	-3.37678	0.000733398	0.0398916
XLOC_002448	11.0914	-2.30535	0.68311	-3.37478	0.000738734	0.0398916
XLOC_005816	300.861	-2.02938	0.599828	-3.38327	0.000716278	0.0398916
XLOC_004596	6.89126	-2.27367	0.675827	-3.36428	0.000767425	0.0405201
XLOC_011806	562.405	-1.43163	0.427821	-3.34633	0.000818885	0.0422972
XLOC_000971	206.713	1.4989	0.452108	3.31537	0.000915235	0.0453757
XLOC_007743	175.957	-2.1529	0.649458	-3.31492	0.000916681	0.0453757
XLOC_003322	5.33695	2.74778	0.831087	3.30625	0.000945529	0.0458485
XLOC_007345	44.9764	1.5581	0.472481	3.2977	0.0009748	0.0463225
XLOC_005750	91.2846	1.62068	0.493249	3.28573	0.0010172	0.0473894
XLOC_013344	38.0934	-1.96844	0.602625	-3.26645	0.00108907	0.0497621

## Sheet: DE_NATs_OF
ID	baseMean	log2FoldChange	lfcSE	stat	pvalue	padj
XLOC_006787	289.9	6.4301	0.476103	13.5057	1.4476e-41	3.93892e-38
XLOC_012715	549.416	-4.98957	0.462061	-10.7985	3.49783e-27	4.7588e-24
XLOC_009531	254.793	5.6915	0.556207	10.2327	1.41497e-24	1.28338e-21
XLOC_005807	24326	4.59734	0.453687	10.1333	3.93212e-24	2.67482e-21
XLOC_001545	125.928	4.33427	0.43863	9.88138	5.01361e-23	2.72841e-20
XLOC_005383	467.06	2.72183	0.292591	9.30249	1.37188e-20	5.68422e-18
XLOC_012806	1061.96	-4.74458	0.510405	-9.29571	1.46231e-20	5.68422e-18
XLOC_011112	3025.75	4.12449	0.448297	9.20036	3.56769e-20	1.21346e-17
XLOC_004909	1212.9	5.55072	0.623476	8.90287	5.44229e-19	1.64539e-16
XLOC_006802	59.5223	8.10018	0.968857	8.36055	6.24272e-17	1.69864e-14
XLOC_002360	91.3811	5.28741	0.639448	8.26871	1.3542e-16	3.34979e-14
XLOC_008461	1516.08	4.1168	0.502582	8.1913	2.58416e-16	5.85958e-14
XLOC_005487	111.731	4.00786	0.492295	8.14117	3.91463e-16	8.19361e-14
XLOC_012528	789.861	4.3625	0.54358	8.02549	1.01119e-15	1.96531e-13
XLOC_004258	44.1947	6.00986	0.753776	7.97302	1.54848e-15	2.80895e-13
XLOC_003855	215.158	3.81546	0.481779	7.91953	2.38409e-15	4.05444e-13
XLOC_011501	31.6937	4.61044	0.590965	7.80154	6.11542e-15	9.78826e-13
XLOC_006618	104.769	4.36876	0.562684	7.76414	8.2204e-15	1.24265e-12
XLOC_011753	142.895	3.8807	0.503604	7.70585	1.29979e-14	1.86144e-12
XLOC_013063	82.6048	5.7972	0.752961	7.69921	1.36912e-14	1.86269e-12
XLOC_011418	374.81	-3.58014	0.473348	-7.56344	3.92533e-14	5.08611e-12
XLOC_008374	92.5995	3.12798	0.420137	7.44515	9.68328e-14	1.19765e-11
XLOC_006394	185.385	4.13838	0.576799	7.17473	7.24502e-13	8.57118e-11
XLOC_010599	330.156	-3.9033	0.546814	-7.13826	9.45213e-13	1.07163e-10
XLOC_004257	31.6392	5.65348	0.80061	7.06146	1.64762e-12	1.79327e-10
XLOC_005241	47.8777	-4.52658	0.644446	-7.024	2.15612e-12	2.25647e-10
XLOC_008211	2006.74	-5.27619	0.755992	-6.97916	2.96947e-12	2.99256e-10
XLOC_004883	80.3487	4.5664	0.665619	6.86038	6.86753e-12	6.67377e-10
XLOC_009574	44.5422	-5.08991	0.747702	-6.8074	9.93804e-12	9.32462e-10
XLOC_004495	51.3586	7.84948	1.15497	6.79628	1.07354e-11	9.73699e-10
XLOC_006400	76.208	4.76791	0.703175	6.78055	1.19721e-11	1.05084e-09
XLOC_010758	151.177	-3.59033	0.529986	-6.77438	1.24941e-11	1.06239e-09
XLOC_002593	45.4315	3.86431	0.573745	6.73524	1.63656e-11	1.34942e-09
XLOC_013764	29.1797	4.44717	0.66252	6.71251	1.91302e-11	1.53098e-09
XLOC_009196	135.059	4.70532	0.702167	6.70114	2.06804e-11	1.60776e-09
XLOC_010179	152.05	-3.03084	0.453834	-6.6783	2.41736e-11	1.82712e-09
XLOC_013041	866.46	2.76094	0.414247	6.66497	2.64717e-11	1.94674e-09
XLOC_009027	70.2461	3.37662	0.509183	6.63145	3.32398e-11	2.38014e-09
XLOC_009519	186.346	-4.00562	0.606419	-6.60536	3.96546e-11	2.76667e-09
XLOC_006357	32.4894	5.99935	0.915211	6.55516	5.55821e-11	3.78097e-09
XLOC_005656	229.203	-2.63658	0.406028	-6.49359	8.38137e-11	5.56237e-09
XLOC_004430	90.6319	-3.56887	0.553855	-6.44369	1.16601e-10	7.43114e-09
XLOC_006861	243.012	3.32735	0.516691	6.43973	1.1969e-10	7.43114e-09
XLOC_014532	40.0264	-5.01232	0.778416	-6.43912	1.20165e-10	7.43114e-09
XLOC_000882	109.938	-3.56388	0.555717	-6.41311	1.42578e-10	8.62119e-09
XLOC_008604	484.057	2.40141	0.375087	6.40226	1.53097e-10	9.056e-09
XLOC_003646	111.571	-2.9153	0.459959	-6.33818	2.32497e-10	1.34601e-08
XLOC_008125	27.8103	-4.21604	0.666298	-6.32755	2.49083e-10	1.41199e-08
XLOC_011806	562.405	2.6473	0.422176	6.27062	3.59617e-10	1.98208e-08
XLOC_015252	78.6345	2.80633	0.447678	6.26864	3.64219e-10	1.98208e-08
XLOC_012079	492.659	3.56493	0.57132	6.23982	4.38075e-10	2.33726e-08
XLOC_010860	58.9439	-4.51854	0.725149	-6.23119	4.62918e-10	2.42231e-08
XLOC_005497	635.792	-4.97042	0.799368	-6.21795	5.03707e-10	2.58601e-08
XLOC_010567	237.273	-4.33716	0.698423	-6.20994	5.30052e-10	2.67087e-08
XLOC_008424	198.951	-3.30406	0.535762	-6.16703	6.95857e-10	3.4426e-08
XLOC_010978	41.5356	3.36569	0.547273	6.14993	7.75171e-10	3.7665e-08
XLOC_008811	68.3973	2.71468	0.442688	6.13226	8.66379e-10	4.13582e-08
XLOC_009722	28.1216	3.296	0.54492	6.0486	1.46106e-09	6.85441e-08
XLOC_004284	66.0481	-5.12131	0.848061	-6.03885	1.55218e-09	7.15844e-08
XLOC_000852	62.5672	3.33033	0.554716	6.00366	1.92914e-09	8.74865e-08
XLOC_002334	85.7872	3.34346	0.558422	5.98734	2.13302e-09	9.51469e-08
XLOC_006847	46.5809	3.34751	0.561415	5.96262	2.48219e-09	1.08936e-07
XLOC_013943	149.825	-3.00035	0.505412	-5.93646	2.9125e-09	1.25792e-07
XLOC_004288	62.8388	-6.48555	1.09462	-5.92495	3.12388e-09	1.32814e-07
XLOC_003983	218.792	3.14398	0.531346	5.91701	3.27853e-09	1.37244e-07
XLOC_014950	62.5911	3.84015	0.658164	5.83464	5.39063e-09	2.22241e-07
XLOC_011273	55.2145	3.70386	0.636525	5.81886	5.92491e-09	2.40622e-07
XLOC_012756	49.1011	-4.36746	0.751902	-5.80855	6.30161e-09	2.52157e-07
XLOC_013167	53.5986	-3.19428	0.551934	-5.78743	7.14728e-09	2.81852e-07
XLOC_006313	464.776	3.59461	0.624134	5.75935	8.44383e-09	3.28224e-07
XLOC_002572	13.0724	4.67285	0.812002	5.75473	8.67786e-09	3.3257e-07
XLOC_006189	992.193	2.93315	0.513315	5.71413	1.10269e-08	4.16724e-07
XLOC_006997	100.62	4.07643	0.71538	5.69827	1.21026e-08	4.51114e-07
XLOC_009925	37.1247	3.79195	0.666774	5.68702	1.29277e-08	4.75356e-07
XLOC_002248	82.895	-2.85052	0.503107	-5.66583	1.46313e-08	5.30825e-07
XLOC_009283	41.671	-3.1057	0.553869	-5.60729	2.0552e-08	7.35817e-07
XLOC_004429	69.2928	-2.90165	0.517746	-5.6044	2.08978e-08	7.38481e-07
XLOC_003827	148.705	3.34631	0.599313	5.58357	2.35636e-08	8.22009e-07
XLOC_010854	277.398	3.16524	0.57232	5.53055	3.19236e-08	1.09955e-06
XLOC_008176	211.946	3.0461	0.551821	5.52009	3.38828e-08	1.15244e-06
XLOC_006212	36.8618	-3.24823	0.590789	-5.49812	3.83854e-08	1.28947e-06
XLOC_011490	135.055	2.68888	0.490412	5.48291	4.18379e-08	1.3883e-06
XLOC_007378	75.2422	3.98772	0.72799	5.47771	4.30857e-08	1.41249e-06
XLOC_002003	46.5658	-3.05538	0.563961	-5.41772	6.03645e-08	1.93238e-06
XLOC_004834	919.645	3.40236	0.627926	5.41841	6.01305e-08	1.93238e-06
XLOC_002573	11.9688	3.9621	0.733251	5.40347	6.53639e-08	2.04431e-06
XLOC_006440	90.4641	3.4383	0.6362	5.40443	6.50144e-08	2.04431e-06
XLOC_007321	27.7382	5.01527	0.933229	5.3741	7.69651e-08	2.3798e-06
XLOC_008425	428.735	-2.54739	0.47639	-5.34727	8.92919e-08	2.72992e-06
XLOC_006827	116.603	2.94371	0.552163	5.33123	9.75513e-08	2.9493e-06
XLOC_005389	3309.6	2.54014	0.481839	5.27176	1.35124e-07	4.04037e-06
XLOC_011349	42.0786	-2.72029	0.518454	-5.24692	1.54664e-07	4.57435e-06
XLOC_006606	479.46	3.20963	0.614539	5.22283	1.7621e-07	5.15557e-06
XLOC_002960	28.9994	3.13388	0.600477	5.21899	1.79901e-07	5.20757e-06
XLOC_009042	30.105	2.90138	0.556506	5.21358	1.85234e-07	5.30549e-06
XLOC_009361	142.564	3.03735	0.582822	5.21146	1.87358e-07	5.31043e-06
XLOC_010695	26.5245	-4.29779	0.828771	-5.18574	2.15161e-07	6.03559e-06
XLOC_002166	29.4221	-3.58615	0.693846	-5.16852	2.35956e-07	6.55138e-06
XLOC_005115	367.851	3.09741	0.601142	5.15254	2.56988e-07	7.06327e-06
XLOC_014116	38.1902	-3.21903	0.628359	-5.12291	3.00851e-07	8.18617e-06
XLOC_002588	21.6366	3.97081	0.776599	5.11308	3.16955e-07	8.53897e-06
XLOC_004283	45.0428	-4.41551	0.864641	-5.10676	3.27734e-07	8.74278e-06
XLOC_002849	1405.86	-2.71231	0.532746	-5.09119	3.5582e-07	9.39987e-06
XLOC_002574	76.528	3.43072	0.67431	5.08775	3.62337e-07	9.47999e-06
XLOC_003858	48.0651	-3.47855	0.687058	-5.06297	4.12772e-07	1.06967e-05
XLOC_012620	28.7241	3.21324	0.641908	5.00577	5.56391e-07	1.42824e-05
XLOC_004309	48.9993	3.43054	0.686127	4.99986	5.73729e-07	1.45899e-05
XLOC_006734	48.6395	-2.58328	0.51697	-4.99696	5.8242e-07	1.46737e-05
XLOC_000724	222.685	3.15839	0.633326	4.987	6.13249e-07	1.53087e-05
XLOC_005248	23.0473	-3.38802	0.682687	-4.96277	6.94947e-07	1.71905e-05
XLOC_006968	11.7293	3.57479	0.722671	4.94663	7.55076e-07	1.85096e-05
XLOC_014773	566.752	4.29936	0.869617	4.94397	7.65462e-07	1.85966e-05
XLOC_013650	267.6	-1.87319	0.381831	-4.9058	9.30452e-07	2.24049e-05
XLOC_004314	78.1629	-2.39212	0.490382	-4.87807	1.07127e-06	2.55694e-05
XLOC_010557	13.9667	4.23454	0.868716	4.87448	1.09093e-06	2.58124e-05
XLOC_003613	692.131	1.97198	0.405614	4.86173	1.16367e-06	2.7296e-05
XLOC_005816	300.861	2.85015	0.58664	4.85843	1.1832e-06	2.75169e-05
XLOC_001916	89.7106	1.98927	0.412114	4.82698	1.3862e-06	3.19648e-05
XLOC_006746	75.4643	2.54448	0.528007	4.81902	1.44265e-06	3.29869e-05
XLOC_005217	22.7962	3.59331	0.747843	4.80491	1.54824e-06	3.51064e-05
XLOC_003471	18.8597	-2.65549	0.554327	-4.79048	1.66387e-06	3.74163e-05
XLOC_004519	24.576	-4.32414	0.907987	-4.76234	1.91362e-06	4.268e-05
XLOC_004573	488.072	2.66633	0.560689	4.75545	1.98004e-06	4.38023e-05
XLOC_012752	279.542	-2.63607	0.554595	-4.75314	2.00279e-06	4.39482e-05
XLOC_005902	46.5057	2.8769	0.606201	4.74578	2.077e-06	4.5212e-05
XLOC_014516	671.201	2.56272	0.541068	4.73641	2.17533e-06	4.69767e-05
XLOC_009665	428.553	2.50656	0.530211	4.72748	2.27319e-06	4.87036e-05
XLOC_008773	59.0998	2.74558	0.581375	4.72257	2.32885e-06	4.95063e-05
XLOC_005100	10.7568	4.36971	0.927295	4.71233	2.44905e-06	5.16579e-05
XLOC_008300	36.2224	-3.11568	0.661846	-4.70755	2.50711e-06	5.24758e-05
XLOC_003965	28.678	-2.89398	0.615203	-4.7041	2.54985e-06	5.25618e-05
XLOC_008999	86.869	2.56369	0.544836	4.70542	2.53339e-06	5.25618e-05
XLOC_001400	401.331	4.11087	0.87668	4.68913	2.74363e-06	5.6131e-05
XLOC_002027	316.963	2.69622	0.577463	4.66908	3.02557e-06	6.14371e-05
XLOC_001711	136.408	2.59773	0.559228	4.64521	3.39728e-06	6.8474e-05
XLOC_007167	18.9309	-2.89546	0.626986	-4.61806	3.87342e-06	7.74969e-05
XLOC_008206	61.3871	-2.60641	0.565258	-4.61102	4.00701e-06	7.95846e-05
XLOC_009201	86.062	2.39469	0.521704	4.59013	4.42961e-06	8.73404e-05
XLOC_003687	218.43	2.16758	0.473704	4.57581	4.74371e-06	9.28607e-05
XLOC_003140	112.373	2.45203	0.536424	4.57106	4.85265e-06	9.43148e-05
XLOC_014579	37.2434	-2.4721	0.541248	-4.56741	4.93794e-06	9.52918e-05
XLOC_005915	56.6038	2.75777	0.606179	4.54943	5.37924e-06	0.000103077
XLOC_001873	347.289	3.41884	0.761538	4.48939	7.14284e-06	0.000135914
XLOC_000958	755.376	-2.81017	0.627927	-4.47531	7.62991e-06	0.000143179
XLOC_012536	108.158	2.78768	0.622832	4.47582	7.612e-06	0.000143179
XLOC_003282	25.0931	2.4956	0.560237	4.45454	8.40729e-06	0.000156687
XLOC_004608	71.3734	-3.67268	0.828114	-4.43499	9.20755e-06	0.000170434
XLOC_002384	101.064	-2.50237	0.56448	-4.43306	9.29048e-06	0.000170807
XLOC_002214	66.7802	3.24136	0.731899	4.4287	9.4803e-06	0.000173127
XLOC_005219	1986.49	1.54238	0.349188	4.41705	1.00055e-05	0.0001815
XLOC_011584	578042	2.19431	0.497707	4.40883	1.03929e-05	0.000187279
XLOC_011024	814.214	-2.01455	0.457096	-4.40728	1.04679e-05	0.000187389
XLOC_000866	6821.35	2.38071	0.542146	4.39128	1.12685e-05	0.000200402
XLOC_003848	39.0559	4.02695	0.917804	4.38759	1.14613e-05	0.000202508
XLOC_005618	12.7064	-3.29767	0.75195	-4.38549	1.15722e-05	0.000203149
XLOC_009726	23010.1	2.577	0.588512	4.37884	1.1931e-05	0.000208105
XLOC_006450	18.7502	2.38519	0.545714	4.37078	1.23806e-05	0.00021457
XLOC_010311	87.0441	2.10526	0.48234	4.36469	1.27302e-05	0.000219233
XLOC_007086	68.7703	-2.83572	0.652268	-4.34748	1.3771e-05	0.00023353
XLOC_008267	76.4423	2.95385	0.679766	4.34539	1.39028e-05	0.00023353
XLOC_013780	16.9976	-2.73464	0.629321	-4.34538	1.39037e-05	0.00023353
XLOC_015495	6.47251	-5.41945	1.24706	-4.34578	1.3878e-05	0.00023353
XLOC_008102	171.385	2.86531	0.660767	4.33633	1.44881e-05	0.000241853
XLOC_007884	93.0134	2.5491	0.589317	4.32551	1.52179e-05	0.000252487
XLOC_007121	8.07228	-4.75908	1.10729	-4.29794	1.72396e-05	0.000284296
XLOC_012935	926.974	-1.93181	0.451841	-4.27543	1.90772e-05	0.000312704
XLOC_013960	1450.44	-2.45367	0.574895	-4.26803	1.97207e-05	0.000321318
XLOC_008382	677.097	3.17497	0.745417	4.25932	2.05048e-05	0.000332105
XLOC_002616	215.917	1.67163	0.39259	4.25794	2.06319e-05	0.000332186
XLOC_001934	133.245	2.19511	0.516354	4.25116	2.12662e-05	0.000339735
XLOC_012704	93.568	3.69085	0.868379	4.25028	2.13505e-05	0.000339735
XLOC_007006	59.1832	3.23949	0.762836	4.24664	2.17e-05	0.000343289
XLOC_010716	29.1512	-2.94906	0.695211	-4.24196	2.21576e-05	0.000348501
XLOC_011604	197.67	3.10931	0.73359	4.23849	2.25028e-05	0.000351897
XLOC_013707	25.0081	-3.1598	0.746792	-4.23116	2.32488e-05	0.000361486
XLOC_001252	7631.03	2.42082	0.572768	4.22653	2.37324e-05	0.000365345
XLOC_013642	19.2344	-5.23761	1.23931	-4.22621	2.37655e-05	0.000365345
XLOC_007743	175.957	2.65477	0.629259	4.21889	2.45513e-05	0.000374713
XLOC_010986	156.012	2.41027	0.571427	4.21798	2.46503e-05	0.000374713
XLOC_013344	38.0934	-2.64561	0.627779	-4.21424	2.50616e-05	0.000378847
XLOC_005271	289.628	2.29093	0.54406	4.21079	2.54474e-05	0.000382555
XLOC_002824	50.9365	-2.5727	0.61194	-4.20416	2.62053e-05	0.000391783
XLOC_011643	115.291	3.30453	0.786333	4.20245	2.64038e-05	0.000392595
XLOC_001334	815.631	2.79312	0.665812	4.19506	2.72801e-05	0.000401239
XLOC_002079	5.51215	4.47809	1.0674	4.19532	2.72483e-05	0.000401239
XLOC_004744	59.5664	2.8356	0.67643	4.19201	2.76489e-05	0.000404477
XLOC_014020	71.939	-2.34765	0.560976	-4.18494	2.85246e-05	0.000414078
XLOC_015567	311.526	2.42282	0.579031	4.18426	2.86096e-05	0.000414078
XLOC_014693	9.65496	2.72554	0.652492	4.17712	2.95218e-05	0.000425021
XLOC_003314	45.0951	3.02426	0.724666	4.17332	3.00189e-05	0.000429902
XLOC_004794	554.519	2.58381	0.619516	4.17069	3.03673e-05	0.000432615
XLOC_004103	20.5591	2.86486	0.691255	4.14443	3.40655e-05	0.000482772
XLOC_011927	150.783	-2.18405	0.528329	-4.13387	3.56699e-05	0.000501437
XLOC_010457	173.429	2.14517	0.51899	4.13335	3.57511e-05	0.000501437
XLOC_011394	79.5017	2.62715	0.640849	4.09948	4.14084e-05	0.000577806
XLOC_013149	239.481	1.93249	0.472584	4.08921	4.32843e-05	0.000600901
XLOC_011594	208.634	2.03682	0.49878	4.08361	4.4341e-05	0.000612446
XLOC_005251	16.468	-3.55301	0.871737	-4.07579	4.58588e-05	0.000630212
XLOC_004305	89.3475	2.28422	0.560642	4.07429	4.61548e-05	0.000631091
XLOC_008688	155.721	2.606	0.640059	4.0715	4.67119e-05	0.000635516
XLOC_009752	108.201	-1.74036	0.428177	-4.06459	4.81171e-05	0.000651376
XLOC_014646	40.8883	-2.62728	0.646675	-4.06276	4.84969e-05	0.000653267
XLOC_010124	8.04796	3.21714	0.793286	4.05547	5.00345e-05	0.000670659
XLOC_009094	142.835	-2.11475	0.52175	-4.05319	5.05238e-05	0.000673898
XLOC_013182	71.9378	2.59842	0.642082	4.04686	5.1909e-05	0.000688997
XLOC_011071	104.557	1.49187	0.36892	4.04388	5.25743e-05	0.00069444
XLOC_006617	91.3727	1.8627	0.461226	4.03857	5.3777e-05	0.000706894
XLOC_011778	40.5791	-2.87286	0.711702	-4.0366	5.42313e-05	0.000709439
XLOC_007753	463.877	2.71298	0.672873	4.03193	5.5321e-05	0.000720232
XLOC_009631	17.3821	3.83193	0.951308	4.02807	5.62377e-05	0.000725226
XLOC_010224	23.4077	-2.34203	0.581286	-4.02904	5.60042e-05	0.000725226
XLOC_009475	435.409	2.57503	0.639757	4.02501	5.69728e-05	0.000731241
XLOC_010767	15.8055	-2.5759	0.64087	-4.01939	5.83497e-05	0.000745397
XLOC_001553	8.75677	-4.67478	1.1657	-4.01029	6.06443e-05	0.00077109
XLOC_007765	495.908	2.60078	0.648724	4.00907	6.09587e-05	0.000771481
XLOC_009854	289.542	2.93476	0.735903	3.98797	6.66424e-05	0.000839509
XLOC_006059	8.06629	3.09619	0.77941	3.97248	7.11296e-05	0.000891906
XLOC_005494	13.708	-2.76005	0.695895	-3.96619	7.3032e-05	0.000907398
XLOC_011013	131	3.44333	0.868147	3.9663	7.29978e-05	0.000907398
XLOC_001120	7.01215	3.00686	0.758682	3.96326	7.39324e-05	0.000910272
XLOC_008531	2584.43	1.77393	0.44755	3.96364	7.38144e-05	0.000910272
XLOC_006512	22.2441	3.91249	0.990022	3.95192	7.75256e-05	0.000950212
XLOC_005673	91.2734	-1.79338	0.454326	-3.94734	7.90243e-05	0.000964239
XLOC_001343	714.465	2.21936	0.563799	3.93644	8.26981e-05	0.0010001
XLOC_014214	15.2798	-3.09417	0.785913	-3.93704	8.24925e-05	0.0010001
XLOC_002685	19.4338	-2.79664	0.711375	-3.93132	8.44819e-05	0.00101715
XLOC_011610	56.4659	-2.44859	0.623533	-3.92696	8.6025e-05	0.00103116
XLOC_008899	35.149	-2.15863	0.55054	-3.92094	8.82055e-05	0.00105238
XLOC_009727	130.564	1.81954	0.464175	3.91995	8.85687e-05	0.00105238
XLOC_014737	2004.45	-2.8402	0.726815	-3.90774	9.31642e-05	0.00110217
XLOC_002203	52.2226	2.22214	0.569386	3.90269	9.51289e-05	0.00111383
XLOC_012751	39.9962	-2.94276	0.754155	-3.90206	9.53779e-05	0.00111383
XLOC_014284	22.2555	-2.3969	0.614086	-3.9032	9.49293e-05	0.00111383
XLOC_012457	6.14091	3.33961	0.85615	3.90072	9.59051e-05	0.0011152
XLOC_002822	60.3673	2.34761	0.604679	3.8824	0.000103429	0.0011925
XLOC_012775	180.445	2.78013	0.716076	3.88245	0.000103408	0.0011925
XLOC_010271	8.9297	4.33196	1.12146	3.8628	0.000112093	0.00128694
XLOC_005002	27.2403	2.38463	0.619242	3.85088	0.000117692	0.00134555
XLOC_005341	725.244	2.16541	0.565028	3.8324	0.000126898	0.00144142
XLOC_014771	362.305	2.24745	0.586505	3.83194	0.000127137	0.00144142
XLOC_010083	19.9502	-2.15765	0.563558	-3.82861	0.000128869	0.00145499
XLOC_007475	12.3062	2.87462	0.751707	3.82413	0.000131234	0.00147301
XLOC_008306	216.795	2.72369	0.712597	3.8222	0.000132269	0.00147301
XLOC_008499	5759.87	2.42116	0.63356	3.82152	0.000132631	0.00147301
XLOC_009554	384.37	2.16991	0.567615	3.82286	0.000131913	0.00147301
XLOC_004621	6.41081	-3.63111	0.953984	-3.80626	0.000141083	0.00156052
XLOC_007986	104.215	2.42389	0.638022	3.79907	0.00014524	0.00159999
XLOC_013748	22.1863	2.14189	0.564174	3.7965	0.000146753	0.00161014
XLOC_009858	367.315	-2.16389	0.5707	-3.79164	0.000149658	0.00163542
XLOC_004276	24.8455	-2.03103	0.536314	-3.78702	0.000152465	0.00165942
XLOC_008348	58.3325	-2.57905	0.681844	-3.78246	0.000155284	0.00168337
XLOC_003258	3667.74	2.28907	0.606169	3.77628	0.000159187	0.00171884
XLOC_010487	35.4457	2.08751	0.55311	3.77414	0.000160562	0.00172477
XLOC_002273	8.60287	2.96952	0.78695	3.77345	0.000161003	0.00172477
XLOC_005417	1533.72	1.86183	0.493892	3.76971	0.000163437	0.00174397
XLOC_010200	9.52439	2.7597	0.732658	3.7667	0.000165422	0.00175825
XLOC_008874	73.3547	2.10886	0.560222	3.76433	0.000166996	0.00176808
XLOC_005615	4738.36	2.57192	0.683543	3.76263	0.000168133	0.00177322
XLOC_008337	333.528	-1.67825	0.446697	-3.75702	0.00017195	0.00180038
XLOC_014377	116.117	2.14521	0.571004	3.7569	0.000172032	0.00180038
XLOC_005215	989.93	2.02511	0.539669	3.7525	0.000175079	0.00182525
XLOC_006833	2.36767	5.39552	1.43939	3.74848	0.000177911	0.0018477
XLOC_011873	115.168	-2.0591	0.550393	-3.74115	0.000183181	0.0018952
XLOC_001494	20.9143	2.635	0.705012	3.73752	0.000185842	0.00190103
XLOC_010766	137.886	2.07283	0.554363	3.73912	0.000184667	0.00190103
XLOC_015173	2.94794	4.9003	1.31102	3.73777	0.000185662	0.00190103
XLOC_004920	50.5405	-2.21592	0.593617	-3.73292	0.000189273	0.00192889
XLOC_008789	79.022	-1.5316	0.411073	-3.72585	0.000194662	0.00196905
XLOC_013248	40.6195	2.0535	0.551061	3.72644	0.000194203	0.00196905
XLOC_009092	16.5636	-2.68551	0.721209	-3.72362	0.000196388	0.00197916
XLOC_001917	103.174	2.47239	0.665385	3.71573	0.000202616	0.00203439
XLOC_009625	26.7698	-2.5296	0.682862	-3.70441	0.000211887	0.00211965
XLOC_000940	16.4529	2.20503	0.596052	3.69939	0.000216119	0.00215406
XLOC_014675	24.706	2.79694	0.757091	3.69432	0.000220476	0.00218947
XLOC_001993	41.4706	2.23242	0.604854	3.69084	0.000223513	0.00221156
XLOC_003280	85.1775	2.30353	0.624987	3.68573	0.000228048	0.00224826
XLOC_009293	89.3356	1.97696	0.53985	3.66205	0.000250207	0.00245255
XLOC_012149	8.57771	2.93851	0.802505	3.66167	0.000250573	0.00245255
XLOC_003835	1293.7	2.79723	0.764959	3.65671	0.000255471	0.00249153
XLOC_006522	21.7798	-2.30417	0.630341	-3.65543	0.000256747	0.00249503
XLOC_002299	553.429	-2.3731	0.652405	-3.63746	0.000275338	0.00266618
XLOC_013998	71.4706	1.60665	0.442257	3.63284	0.000280314	0.00270473
XLOC_007979	262.941	2.29115	0.631983	3.62533	0.00028859	0.00277474
XLOC_003833	5.65903	-3.73012	1.02975	-3.62237	0.000291918	0.00279686
XLOC_015391	18.9166	-2.38026	0.658297	-3.61579	0.00029943	0.00285877
XLOC_009651	5.45163	3.23117	0.893862	3.61484	0.000300534	0.00285928
XLOC_007225	6.86809	2.72318	0.754436	3.60956	0.000306715	0.00290791
XLOC_008877	32.114	-2.38345	0.660576	-3.60814	0.000308395	0.00291369
XLOC_013536	502.721	-1.33645	0.370944	-3.60283	0.00031477	0.00296363
XLOC_009611	160.911	-1.75931	0.488662	-3.60026	0.000317903	0.00298281
XLOC_001556	167.211	1.85433	0.516014	3.59357	0.000326177	0.00304992
XLOC_005905	130.304	-1.74173	0.484968	-3.59142	0.000328877	0.00306464
XLOC_011870	5.39834	4.25311	1.18502	3.58905	0.000331881	0.00308208
XLOC_004768	29.7546	-2.36899	0.665899	-3.55758	0.000374289	0.00346409
XLOC_013132	108.424	2.21873	0.62399	3.55572	0.000376946	0.00347685
XLOC_014004	32.2229	-1.91057	0.538694	-3.54666	0.000390142	0.0035864
XLOC_012105	40.8472	2.70524	0.764138	3.54025	0.000399754	0.00366239
XLOC_003477	3.87862	4.31128	1.21888	3.53708	0.000404582	0.00369418
XLOC_012501	22.9619	-2.57592	0.728839	-3.53428	0.000408884	0.00372098
XLOC_002043	137.178	2.26647	0.64193	3.53071	0.000414442	0.00373537
XLOC_005214	9.24626	-3.27793	0.928031	-3.53214	0.000412216	0.00373537
XLOC_006403	372.404	1.60133	0.453556	3.53062	0.000414584	0.00373537
XLOC_007805	14.3335	-2.44672	0.693442	-3.52837	0.000418131	0.0037549
XLOC_005245	187.511	-1.9093	0.543103	-3.51554	0.000438856	0.00392805
XLOC_005551	6.66834	3.60314	1.02607	3.5116	0.000445426	0.00397378
XLOC_002085	150.746	-1.55716	0.444223	-3.50536	0.000455995	0.00405478
XLOC_008710	10.4115	-2.75916	0.788118	-3.50094	0.000463614	0.0041091
XLOC_004263	17.4436	-2.47106	0.706503	-3.49759	0.000469485	0.00414763
XLOC_007851	19.0786	-2.64453	0.756668	-3.49496	0.000474126	0.00417507
XLOC_003313	56.5593	4.80909	1.37997	3.48492	0.000492278	0.00432093
XLOC_014940	17.0061	-2.05652	0.590303	-3.48384	0.000494281	0.00432456
XLOC_010636	91.2521	-1.88132	0.540345	-3.48171	0.000498223	0.00433616
XLOC_013276	7.32096	-3.1422	0.902566	-3.4814	0.000498794	0.00433616
XLOC_003224	133.601	-1.66994	0.480203	-3.47757	0.000505978	0.00437823
XLOC_008351	577.03	1.83881	0.528833	3.47711	0.000506851	0.00437823
XLOC_014005	73.8885	1.87796	0.540264	3.476	0.000508945	0.00438241
XLOC_001662	34.4259	2.29128	0.659651	3.47347	0.000513772	0.00441001
XLOC_012459	96.7069	-2.99557	0.863262	-3.47005	0.000520358	0.0044525
XLOC_009266	48.606	-1.88773	0.544183	-3.46892	0.000522553	0.00445726
XLOC_001911	16.7581	3.22447	0.932652	3.45731	0.000545594	0.00461044
XLOC_004205	1355.22	1.84658	0.534077	3.45751	0.000545188	0.00461044
XLOC_004923	2653.48	2.38632	0.69014	3.45773	0.000544752	0.00461044
XLOC_010941	97.9246	-2.26587	0.655549	-3.45645	0.000547331	0.0046108
XLOC_008790	1231.47	2.04262	0.591349	3.45416	0.000552002	0.00463579
XLOC_002271	4.71199	-4.44887	1.29057	-3.44721	0.000566414	0.00474219
XLOC_001208	258.998	2.00747	0.5828	3.44453	0.000572055	0.00477473
XLOC_005612	140.157	1.56751	0.455521	3.44114	0.000579272	0.00479088
XLOC_006043	3741.53	-1.77296	0.515063	-3.44222	0.000576953	0.00479088
XLOC_010748	119.431	1.9923	0.578855	3.44179	0.000577876	0.00479088
XLOC_010830	1713.14	1.76068	0.513476	3.42895	0.000605932	0.00499093
XLOC_012474	53.3262	1.76868	0.515889	3.42841	0.000607129	0.00499093
XLOC_001168	19.0593	2.22356	0.650622	3.41759	0.000631783	0.00514695
XLOC_002650	21.4276	-2.49381	0.729591	-3.41809	0.000630621	0.00514695
XLOC_010564	10256.7	1.83869	0.537915	3.41818	0.000630403	0.00514695
XLOC_001488	125.622	3.21624	0.941694	3.41538	0.000636939	0.00517347
XLOC_002505	12.1974	2.08867	0.612266	3.41137	0.000646378	0.00523451
XLOC_001849	11.2556	2.21157	0.649004	3.40764	0.00065528	0.00529085
XLOC_007166	7.60494	-2.65165	0.77906	-3.40365	0.000664913	0.00535275
XLOC_012282	37.4405	2.21927	0.653079	3.39816	0.000678406	0.00544526
XLOC_014988	108.103	1.58703	0.467376	3.39561	0.00068476	0.005473
XLOC_001239	190.776	1.96184	0.577835	3.39516	0.000685885	0.005473
XLOC_004880	383.795	1.92471	0.568453	3.38588	0.000709499	0.00564488
XLOC_001229	311.228	1.98754	0.588645	3.37647	0.000734219	0.00582452
XLOC_005931	40.1343	-1.53929	0.456435	-3.37242	0.000745113	0.00589376
XLOC_000805	259.628	1.81234	0.537814	3.36982	0.000752163	0.00593228
XLOC_010850	91.6044	2.14143	0.636288	3.36551	0.000764034	0.00600849
XLOC_011371	247.924	-1.59862	0.475151	-3.36444	0.000766984	0.0060143
XLOC_004541	75.2638	2.16939	0.646641	3.35485	0.000794071	0.00620881
XLOC_010458	481.515	-1.07781	0.321584	-3.35158	0.000803512	0.00626463
XLOC_005574	3.09363	-4.21252	1.25748	-3.34997	0.000808197	0.00628316
XLOC_011869	4.07366	4.51087	1.34744	3.34773	0.000814774	0.00631624
XLOC_012804	21.0051	-2.07068	0.619376	-3.34318	0.000828251	0.00640247
XLOC_013006	65.7473	2.04064	0.610582	3.34212	0.000831405	0.00640865
XLOC_011184	1468.91	1.97078	0.590642	3.33667	0.000847893	0.00649971
XLOC_014553	553.397	-2.182	0.653953	-3.33663	0.000847997	0.00649971
XLOC_012789	5.03206	-4.19842	1.25958	-3.33318	0.000858596	0.00656247
XLOC_005317	1702.02	1.5947	0.479551	3.32541	0.000882896	0.0067293
XLOC_013721	18.117	-2.43487	0.732927	-3.32211	0.000893389	0.00679026
XLOC_005335	24.3342	1.82805	0.55045	3.32101	0.000896931	0.00679819
XLOC_002150	9.27332	-2.84806	0.858325	-3.31816	0.000906112	0.0068487
XLOC_009090	13.0029	-2.46898	0.744763	-3.31512	0.000916043	0.00690458
XLOC_003082	11.9795	2.24993	0.680069	3.30838	0.000938381	0.00705341
XLOC_005077	10.1161	-2.48079	0.750085	-3.30734	0.00094187	0.00706013
XLOC_008865	26.3414	-1.8274	0.552915	-3.30503	0.000949655	0.00709893
XLOC_009412	47.4441	2.93084	0.887029	3.30411	0.000952775	0.00710274
XLOC_013888	3.21708	-4.02748	1.22229	-3.29503	0.000984103	0.00731624
XLOC_014227	175.99	2.07028	0.629076	3.29099	0.00099834	0.00738175
XLOC_015041	830.838	1.66494	0.505834	3.29147	0.000996658	0.00738175
XLOC_006854	1860.84	-2.2272	0.678854	-3.28082	0.00103507	0.00763257
XLOC_012070	124.644	1.99968	0.610714	3.27433	0.00105912	0.00778886
XLOC_006510	4.99424	-4.1889	1.27991	-3.2728	0.00106489	0.00781014
XLOC_012093	38.8734	1.70797	0.522295	3.27013	0.00107498	0.00786297
XLOC_012849	28.3639	2.0698	0.633447	3.26752	0.00108494	0.00791454
XLOC_004704	2048.87	1.12779	0.346578	3.25408	0.00113762	0.00827663
XLOC_007999	110.176	2.07866	0.6406	3.24486	0.00117509	0.00852646
XLOC_012207	14.8864	2.31395	0.714049	3.2406	0.00119278	0.00863178
XLOC_007533	13.9357	-2.02884	0.626708	-3.23729	0.00120669	0.00870933
XLOC_006102	36.4213	-1.94343	0.602338	-3.22648	0.00125323	0.00899746
XLOC_013171	58.1738	-1.77807	0.551019	-3.22688	0.0012515	0.00899746
XLOC_014554	437.635	-2.36329	0.73396	-3.21991	0.00128229	0.0091819
XLOC_006868	9.28624	-2.58616	0.803492	-3.21865	0.00128797	0.00919832
XLOC_010559	5.5221	3.81629	1.18675	3.21575	0.00130105	0.0092674
XLOC_010789	6.86224	-3.65775	1.14094	-3.20591	0.00134634	0.00956502
XLOC_008188	10.7351	-2.72944	0.852019	-3.2035	0.00135768	0.00962043
XLOC_008864	19.486	-1.98647	0.620555	-3.20111	0.001369	0.00967545
XLOC_001744	11.3192	-2.56685	0.802685	-3.19783	0.00138465	0.00976074
XLOC_012597	14.8651	-2.34802	0.734428	-3.19707	0.00138831	0.00976119
XLOC_014137	30.6699	2.03787	0.638403	3.19213	0.00141227	0.00990408
XLOC_009890	7754.98	2.00011	0.627909	3.18536	0.00144575	0.0101129
XLOC_014958	485.395	1.79679	0.565737	3.17602	0.00149309	0.0104171
XLOC_013889	18.5237	-1.74719	0.550346	-3.17471	0.00149989	0.0104378
XLOC_012216	13.9358	-2.03741	0.64328	-3.16722	0.00153904	0.010683
XLOC_010637	13.8792	-2.42684	0.766636	-3.16557	0.00154777	0.0107162
XLOC_000840	16.5506	-2.81371	0.889498	-3.16326	0.00156013	0.0107471
XLOC_008791	1307.76	1.8967	0.599499	3.16382	0.00155715	0.0107471
XLOC_001643	485.628	1.63098	0.516009	3.16076	0.00157361	0.0108126
XLOC_003236	2.42365	-4.39264	1.39073	-3.1585	0.00158581	0.010869
XLOC_015392	29.3672	-2.24853	0.712595	-3.15541	0.00160272	0.0109573
XLOC_002004	890.796	2.0074	0.636337	3.15462	0.00160708	0.0109596
XLOC_013895	137688	4.26113	1.35401	3.14705	0.00164928	0.0112193
XLOC_004680	52.0482	-1.81776	0.579711	-3.13564	0.0017148	0.0116358
XLOC_004296	1278.7	2.63233	0.840182	3.13305	0.00173	0.0116807
XLOC_011487	3.66284	-3.87897	1.23795	-3.13338	0.00172808	0.0116807
XLOC_003418	20.8211	1.72847	0.552467	3.12864	0.00175617	0.0118281
XLOC_005840	27.1454	-2.24353	0.717413	-3.12725	0.00176451	0.0118549
XLOC_007024	6.71519	-2.86477	0.916986	-3.12412	0.00178337	0.0119521
XLOC_007987	19.1666	1.89115	0.606076	3.12031	0.00180659	0.012078
XLOC_005295	13.1842	-2.48103	0.795412	-3.11918	0.00181358	0.012095
XLOC_012701	95.4548	2.32986	0.74869	3.11192	0.00185877	0.012366
XLOC_013303	8.44163	2.19751	0.706866	3.1088	0.00187846	0.0124666
XLOC_002755	125.955	1.20393	0.387564	3.1064	0.00189382	0.0125379
XLOC_003533	23.5596	1.90301	0.613373	3.10254	0.00191867	0.0126716
XLOC_003514	11.4641	1.8056	0.582271	3.10096	0.00192892	0.0127084
XLOC_007607	76.6706	-1.68709	0.544293	-3.0996	0.00193783	0.0127363
XLOC_008863	80.3361	-1.52874	0.493373	-3.09855	0.00194471	0.0127508
XLOC_012241	22.6514	-2.17394	0.701994	-3.0968	0.0019562	0.0127953
XLOC_013249	1101.62	1.37375	0.443728	3.09593	0.00196198	0.0128023
XLOC_014150	2667.63	1.76953	0.572286	3.09203	0.00198792	0.0129405
XLOC_012716	10.938	-3.00595	0.973906	-3.08649	0.00202537	0.0131528
XLOC_009345	5.00045	2.99172	0.969551	3.08568	0.0020309	0.0131574
XLOC_012838	2338.76	2.27728	0.738574	3.08335	0.00204684	0.0132291
XLOC_002318	21.9789	1.85852	0.603	3.08212	0.00205535	0.0132526
XLOC_002071	60.7109	1.63833	0.534268	3.0665	0.00216578	0.0139316
XLOC_004588	111.525	1.96533	0.645885	3.04285	0.00234349	0.0150039
XLOC_012013	808.875	1.56093	0.512899	3.04335	0.00233964	0.0150039
XLOC_010359	32.6334	1.59867	0.525577	3.04174	0.00235214	0.0150212
XLOC_006264	222.829	-1.3183	0.433496	-3.04109	0.00235725	0.0150212
XLOC_014355	5.24424	-3.49971	1.15329	-3.03454	0.00240904	0.0153154
XLOC_005008	9.42733	-2.34431	0.773093	-3.03237	0.00242641	0.0153899
XLOC_005211	6.84694	-3.13143	1.03449	-3.02703	0.00246973	0.0155631
XLOC_012668	2.58287	-3.90373	1.28969	-3.02689	0.00247087	0.0155631
XLOC_012815	255.711	1.31239	0.433418	3.028	0.00246179	0.0155631
XLOC_010530	5.80066	-3.02968	1.00199	-3.02366	0.00249733	0.0156934
XLOC_005224	1666.05	-1.86339	0.617818	-3.01608	0.00256069	0.0160176
XLOC_009765	71.9162	1.22843	0.407254	3.01637	0.00255819	0.0160176
XLOC_010784	68.0457	-2.1138	0.701131	-3.01484	0.00257118	0.0160463
XLOC_004336	381.234	1.37213	0.455897	3.00974	0.00261468	0.0162432
XLOC_012471	11.8257	-2.08197	0.691618	-3.01029	0.00261001	0.0162432
XLOC_009104	2830.58	1.99616	0.66434	3.00473	0.00265816	0.0164119
XLOC_012159	28.2637	-1.95106	0.649288	-3.00492	0.00265651	0.0164119
XLOC_015625	4.71717	-3.47086	1.15521	-3.00453	0.00265992	0.0164119
XLOC_009169	35.2318	-1.56854	0.522232	-3.00354	0.0026686	0.0164282
XLOC_013099	532.62	-1.11892	0.37279	-3.00147	0.00268682	0.016503
XLOC_012014	1007.22	1.81527	0.606847	2.99131	0.00277787	0.0170238
XLOC_012629	103.256	-1.69468	0.566706	-2.9904	0.0027861	0.0170359
XLOC_000807	329.641	1.60118	0.535924	2.9877	0.00281087	0.0171488
XLOC_001746	31.5193	-1.86383	0.624861	-2.9828	0.00285627	0.0173868
XLOC_006436	15.6281	-2.24438	0.755672	-2.97005	0.00297752	0.0180845
XLOC_011757	12.6659	-2.55591	0.862988	-2.9617	0.00305944	0.0185406
XLOC_008900	14.7903	-1.98063	0.669705	-2.95748	0.00310169	0.0187239
XLOC_002680	461.194	1.3453	0.454906	2.9573	0.00310344	0.0187239
XLOC_005190	3131.53	1.23222	0.416906	2.95563	0.00312029	0.0187839
XLOC_008711	32.1177	1.84634	0.625116	2.9536	0.00314094	0.0188664
XLOC_012054	6.63023	-3.07597	1.04338	-2.94808	0.00319754	0.0191641
XLOC_005267	409.22	-1.35773	0.461057	-2.94482	0.00323139	0.0193244
XLOC_011191	31.9309	1.47011	0.499446	2.94348	0.00324542	0.0193658
XLOC_012910	91.7996	-1.14263	0.388373	-2.94211	0.00325986	0.0194094
XLOC_001094	36.4111	-1.77433	0.603648	-2.93935	0.00328906	0.0195405
XLOC_014399	78.0583	1.32049	0.449711	2.9363	0.0033215	0.0196902
XLOC_009713	1389.01	1.57445	0.536553	2.93438	0.0033421	0.0197692
XLOC_013161	12.97	-1.79745	0.613569	-2.92951	0.00339502	0.0200387
XLOC_005785	230.701	1.39692	0.477249	2.92703	0.00342218	0.0201553
XLOC_010391	882.166	1.75765	0.60145	2.92235	0.00347403	0.0204165
XLOC_007122	3.85568	-3.43065	1.17537	-2.91878	0.00351404	0.0206071
XLOC_009194	177.498	1.6414	0.562617	2.91743	0.00352929	0.0206268
XLOC_014007	323.218	-2.04824	0.702139	-2.91714	0.00353256	0.0206268
XLOC_013413	12.504	-2.21353	0.760953	-2.90889	0.00362713	0.0211337
XLOC_013866	3.05479	3.23772	1.11487	2.90412	0.00368284	0.0214124
XLOC_007835	97.2427	-2.16559	0.746276	-2.90186	0.00370959	0.021522
XLOC_006259	4.13221	3.28441	1.13333	2.89803	0.00375514	0.0215765
XLOC_000808	21.1326	1.51766	0.523707	2.89792	0.00375641	0.0215765
XLOC_004852	12.3322	-1.81111	0.6246	-2.89963	0.00373599	0.0215765
XLOC_012646	34.5076	-1.63429	0.563659	-2.89943	0.00373844	0.0215765
XLOC_014643	43.2267	-2.13023	0.735136	-2.89774	0.00375864	0.0215765
XLOC_000730	6.97708	-2.26568	0.782491	-2.89547	0.00378596	0.0216876
XLOC_002708	72.8314	1.60167	0.554097	2.89059	0.00384518	0.0219805
XLOC_003211	74.7566	1.71964	0.595245	2.88897	0.00386504	0.0220478
XLOC_004364	31.0914	1.4311	0.495533	2.888	0.00387706	0.02207
XLOC_001424	1156.49	-1.36393	0.472857	-2.88446	0.00392091	0.0222731
XLOC_004357	155.629	2.43449	0.844641	2.88227	0.00394817	0.0223812
XLOC_000878	9.13386	-2.11843	0.735614	-2.87981	0.0039792	0.0225102
XLOC_005196	131.578	-2.30141	0.803592	-2.86391	0.00418447	0.0236223
XLOC_000955	13.9913	1.83125	0.640091	2.86092	0.00422411	0.0237793
XLOC_010556	273.667	-1.98381	0.69352	-2.8605	0.00422976	0.0237793
XLOC_004628	37.1319	-1.51017	0.528361	-2.85822	0.00426024	0.0239013
XLOC_005842	6.55367	-3.27808	1.14772	-2.85616	0.00428803	0.0240076
XLOC_013223	98.1468	-1.82528	0.639225	-2.85545	0.00429754	0.0240115
XLOC_006164	55.5462	1.20214	0.421346	2.85309	0.00432965	0.0241414
XLOC_001675	4.83398	-3.33458	1.17046	-2.84896	0.00438624	0.0244069
XLOC_000795	5.82374	2.34965	0.825073	2.84781	0.00440213	0.0244453
XLOC_008264	38.2068	-1.54393	0.542856	-2.84408	0.00445394	0.02468
XLOC_015635	5.74045	-2.79978	0.984636	-2.84347	0.00446254	0.02468
XLOC_013205	15.9641	2.44999	0.86201	2.84218	0.00448057	0.0247295
XLOC_006649	118.919	-1.28656	0.453147	-2.83916	0.00452322	0.0249143
XLOC_008920	5038.05	1.46163	0.515136	2.83736	0.00454879	0.0250045
XLOC_012731	95.3893	1.71675	0.605621	2.8347	0.00458688	0.0251631
XLOC_001311	29.4345	-1.43401	0.506156	-2.83314	0.00460926	0.025235
XLOC_008944	34.3918	1.55277	0.548198	2.83249	0.00461867	0.0252358
XLOC_002660	29.3586	-2.88854	1.02087	-2.82948	0.00466237	0.0253726
XLOC_008321	170.407	-1.28504	0.454155	-2.82953	0.00466166	0.0253726
XLOC_011212	35.3069	-2.2245	0.788219	-2.82219	0.00476973	0.0259028
XLOC_012564	176.115	-1.14787	0.40682	-2.82158	0.00477883	0.0259028
XLOC_006437	10.5747	-1.92946	0.684562	-2.81853	0.00482439	0.0260978
XLOC_004709	177.698	1.30313	0.462882	2.81525	0.00487394	0.0263135
XLOC_009650	26.3724	-2.56474	0.911371	-2.81416	0.00489051	0.0263506
XLOC_012484	79.3914	1.65304	0.588054	2.81104	0.00493816	0.0265548
XLOC_015153	358.961	1.37514	0.489521	2.80915	0.00496725	0.0266585
XLOC_005223	144968	1.11378	0.396857	2.8065	0.0050083	0.0267846
XLOC_014409	7.08379	-2.50568	0.892858	-2.80636	0.00501042	0.0267846
XLOC_011588	19.4804	-1.68952	0.602933	-2.80216	0.00507616	0.0270828
XLOC_011941	21.1018	-2.06392	0.739258	-2.79188	0.00524022	0.0279034
XLOC_011318	151.379	-1.88549	0.678052	-2.78075	0.00542332	0.028822
XLOC_004334	20.7832	1.49668	0.539175	2.77587	0.00550549	0.0292016
XLOC_014609	53.0824	1.16171	0.419026	2.7724	0.00556445	0.0294569
XLOC_002323	24.0748	-1.83278	0.661369	-2.7712	0.00558505	0.0295086
XLOC_008307	16.7463	-2.05057	0.740455	-2.76933	0.00561714	0.0295633
XLOC_013436	38.0872	1.68277	0.607527	2.76986	0.00560804	0.0295633
XLOC_002338	12.4745	1.98954	0.719228	2.76622	0.00567105	0.029732
XLOC_000798	91.2281	-1.23005	0.444587	-2.76671	0.00566248	0.029732
XLOC_007303	61.9777	1.67454	0.605495	2.76557	0.00568226	0.0297335
XLOC_009296	71.4386	-1.74541	0.631408	-2.76431	0.00570436	0.0297919
XLOC_003500	72.5177	-1.31038	0.474275	-2.7629	0.00572898	0.0298631
XLOC_013753	9.52439	2.02316	0.732734	2.76111	0.00576051	0.0299701
XLOC_015422	68.1531	1.63229	0.591378	2.76015	0.00577757	0.0300015
XLOC_013261	683.603	-1.26895	0.460133	-2.75779	0.00581934	0.0300509
XLOC_004815	176.164	1.65068	0.598403	2.75848	0.00580709	0.0300509
XLOC_011872	55.9253	1.54856	0.561532	2.75774	0.00582021	0.0300509
XLOC_004252	59.1756	1.28465	0.466436	2.75418	0.00588397	0.0303225
XLOC_000804	24.7331	1.46391	0.532298	2.75017	0.00595638	0.0305798
XLOC_014185	3.82919	-3.46743	1.26066	-2.75049	0.00595064	0.0305798
XLOC_006914	9.5619	-2.34893	0.854378	-2.74929	0.00597242	0.0306044
XLOC_012882	3.44531	-3.16404	1.15305	-2.74406	0.00606839	0.0310378
XLOC_004723	5.86912	-2.57487	0.938956	-2.74227	0.00610157	0.0311489
XLOC_011033	27.9147	1.51427	0.552575	2.74038	0.00613677	0.0312699
XLOC_004754	532.962	-1.69031	0.619567	-2.72822	0.00636777	0.0323864
XLOC_006239	9.1694	2.02864	0.744115	2.72625	0.0064059	0.0325195
XLOC_013711	57.0679	-2.00094	0.73597	-2.71879	0.00655222	0.0332003
XLOC_002988	49.8565	-1.6544	0.608817	-2.7174	0.00657977	0.033278
XLOC_008209	97.4456	-1.97226	0.726063	-2.71637	0.00660019	0.0332955
XLOC_015070	28.6837	-1.82373	0.671478	-2.71599	0.00660771	0.0332955
XLOC_004332	9.41075	1.93098	0.712984	2.70831	0.00676277	0.0338886
XLOC_012223	211.959	1.4886	0.549447	2.70927	0.00674307	0.0338886
XLOC_012289	21.8678	-1.68926	0.623707	-2.70841	0.00676056	0.0338886
XLOC_015384	1.52763	-3.78691	1.4001	-2.70475	0.00683559	0.0341905
XLOC_009459	16.0068	-1.68875	0.624725	-2.70319	0.00686776	0.0342635
XLOC_011100	56.4987	1.72286	0.637428	2.70282	0.00687536	0.0342635
XLOC_007110	352.346	-2.42202	0.898726	-2.69495	0.00703984	0.035019
XLOC_012019	16.6713	-1.83623	0.682126	-2.69192	0.00710416	0.0352745
XLOC_005970	47.6456	-1.55081	0.576738	-2.68894	0.00716788	0.0355261
XLOC_004237	27.4805	-1.99503	0.742497	-2.68692	0.00721146	0.035677
XLOC_009359	2.84563	2.99018	1.11505	2.68165	0.00732602	0.0361552
XLOC_008578	7.23229	-2.29322	0.855279	-2.68125	0.00733469	0.0361552
XLOC_015197	275.024	-1.30379	0.486888	-2.6778	0.00741082	0.0364645
XLOC_007709	156.463	-1.28171	0.479712	-2.67183	0.00754392	0.0369944
XLOC_010844	22.5413	-1.81528	0.679436	-2.67175	0.00754572	0.0369944
XLOC_009353	377.657	1.35347	0.506738	2.67095	0.0075636	0.0369977
XLOC_014046	9.32502	1.83531	0.687381	2.67001	0.007585	0.0369977
XLOC_014916	39.7899	1.66758	0.624584	2.66991	0.00758718	0.0369977
XLOC_001735	8.63627	-2.75744	1.03499	-2.66422	0.00771671	0.037562
XLOC_001379	62.8673	-2.00631	0.753453	-2.66281	0.00774901	0.0375848
XLOC_006969	6515.78	2.15354	0.808624	2.66321	0.00773988	0.0375848
XLOC_008204	26.7197	-1.18666	0.446264	-2.65911	0.00783482	0.0376484
XLOC_008532	38.1648	-1.33248	0.501186	-2.65866	0.00784515	0.0376484
XLOC_010095	21.613	1.9877	0.747391	2.65951	0.00782542	0.0376484
XLOC_013743	18.8038	1.72698	0.649131	2.66045	0.0078037	0.0376484
XLOC_003460	66.7252	-1.4076	0.52885	-2.66163	0.00777635	0.0376484
XLOC_013512	425.707	1.48145	0.556727	2.66099	0.00779101	0.0376484
XLOC_003344	4414.55	1.63944	0.617069	2.65682	0.0078881	0.0376907
XLOC_004490	2.20416	3.32123	1.2498	2.65741	0.00787448	0.0376907
XLOC_011456	20.9141	1.37613	0.518023	2.65651	0.00789552	0.0376907
XLOC_014479	58.7564	1.13558	0.427967	2.65342	0.00796807	0.0379704
XLOC_006962	11.1902	-3.17396	1.1979	-2.64961	0.00805853	0.0383344
XLOC_005818	3.91482	-3.07601	1.16188	-2.64745	0.00811016	0.0385126
XLOC_007272	9.21379	2.2006	0.831442	2.64673	0.00812741	0.0385273
XLOC_002200	271.394	-2.19321	0.829491	-2.64404	0.0081923	0.0387001
XLOC_012887	32.4806	-1.63189	0.617189	-2.64407	0.00819163	0.0387001
XLOC_004988	19.8695	-1.29518	0.490097	-2.64269	0.00822504	0.0387874
XLOC_009031	4.55473	-2.77072	1.04873	-2.64199	0.00824215	0.0388009
XLOC_006228	6.95712	-1.89436	0.717302	-2.64096	0.00826725	0.0388518
XLOC_009086	2.53054	-3.33468	1.26389	-2.63843	0.00832904	0.0390747
XLOC_006329	5.55715	-2.49626	0.946492	-2.63738	0.0083548	0.0391281
XLOC_011202	966.627	1.35337	0.513735	2.63438	0.00842916	0.0394085
XLOC_002137	2.37087	-3.38269	1.28491	-2.63264	0.00847242	0.0395428
XLOC_006251	9.90021	1.95884	0.745153	2.62877	0.00856932	0.0398583
XLOC_013414	30.8791	-1.77287	0.674331	-2.62907	0.00856179	0.0398583
XLOC_006036	17.9659	1.55634	0.592566	2.62645	0.0086281	0.0400633
XLOC_004869	46.6841	1.29061	0.491801	2.62425	0.00868393	0.0402538
XLOC_008157	67.8247	-1.20367	0.461258	-2.60954	0.00906639	0.0419552
XLOC_014511	138.776	1.19654	0.459338	2.60493	0.00918931	0.0424518
XLOC_001318	24.4011	-1.32748	0.510138	-2.60219	0.00926295	0.0427195
XLOC_014790	24.2251	1.87443	0.720805	2.60047	0.0093095	0.0428615
XLOC_011868	2.56295	3.71372	1.4304	2.59629	0.00942371	0.0433141
XLOC_001719	45.6324	-1.59622	0.615858	-2.59187	0.00954568	0.0438007
XLOC_012733	41.7295	-1.79576	0.693567	-2.58917	0.00962072	0.0440707
XLOC_006915	14.4021	-1.85114	0.716335	-2.58418	0.00976116	0.0446388
XLOC_009956	276.982	-1.1556	0.447382	-2.58302	0.009794	0.0447139
XLOC_008426	430.794	1.70025	0.658938	2.58028	0.00987193	0.0449942
XLOC_006700	44.1508	-1.51037	0.586786	-2.57397	0.0100538	0.0456701
XLOC_011847	1133.29	1.32801	0.515878	2.57427	0.0100453	0.0456701
XLOC_008737	14.3249	-1.30318	0.506611	-2.57235	0.0101012	0.0458089
XLOC_012387	125.921	1.45153	0.565133	2.56847	0.0102148	0.0462471
XLOC_005111	2.40446	3.21872	1.25373	2.56731	0.010249	0.046274
XLOC_013186	94.8867	1.43921	0.560634	2.56712	0.0102548	0.046274
XLOC_009238	52.882	-1.45535	0.568026	-2.56212	0.0104036	0.0468677
XLOC_008529	4.47653	-2.99084	1.168	-2.56065	0.0104476	0.0469885
XLOC_006368	20.0539	1.66789	0.651537	2.55994	0.0104691	0.0470071
XLOC_001465	39.8049	1.24208	0.486933	2.55082	0.010747	0.0481757
XLOC_010170	22.529	-1.64068	0.644056	-2.54742	0.0108523	0.0485676
XLOC_006926	94.794	1.48088	0.582031	2.54433	0.0109486	0.0489183

## Sheet: DE_NATs_OT
ID	baseMean	log2FoldChange	lfcSE	stat	pvalue	padj
XLOC_006787	289.9	7.96566	0.549503	14.4961	1.28206e-47	3.63592e-44
XLOC_012528	789.861	6.83662	0.559579	12.2174	2.50851e-34	3.55707e-31
XLOC_012715	549.416	-5.21138	0.461916	-11.2821	1.60866e-29	1.52072e-26
XLOC_012806	1061.96	-5.56035	0.510211	-10.8981	1.17627e-27	8.33973e-25
XLOC_009531	254.793	6.07763	0.561834	10.8175	2.84462e-27	1.61347e-24
XLOC_001545	125.928	4.79368	0.446325	10.7404	6.57917e-27	3.10976e-24
XLOC_006394	185.385	6.62686	0.630337	10.5132	7.5106e-26	3.04287e-23
XLOC_010599	330.156	-5.68864	0.545367	-10.4309	1.79272e-25	6.35518e-23
XLOC_008374	92.5995	4.53708	0.44775	10.1331	3.94141e-24	1.24198e-21
XLOC_005807	24326	4.55942	0.453667	10.0501	9.17412e-24	2.36525e-21
XLOC_011112	3025.75	4.51008	0.44852	10.0555	8.68971e-24	2.36525e-21
XLOC_008604	484.057	3.72244	0.378806	9.82679	8.6329e-23	2.04024e-20
XLOC_015252	78.6345	4.73974	0.49057	9.66171	4.38485e-22	9.56572e-20
XLOC_011806	562.405	4.07893	0.425891	9.57742	9.94961e-22	2.01551e-19
XLOC_006189	992.193	4.92189	0.516934	9.5213	1.71029e-21	3.23358e-19
XLOC_011753	142.895	4.83806	0.517028	9.35745	8.16852e-21	1.44787e-18
XLOC_006618	104.769	5.32185	0.584601	9.1034	8.75504e-20	1.46055e-17
XLOC_004909	1212.9	5.52986	0.622991	8.8763	6.91208e-19	1.08904e-16
XLOC_013041	866.46	3.65886	0.415542	8.80504	1.30803e-18	1.9524e-16
XLOC_002360	91.3811	5.63651	0.647981	8.69857	3.36095e-18	4.76583e-16
XLOC_010860	58.9439	-6.12406	0.719881	-8.50704	1.78428e-17	2.40963e-15
XLOC_006802	59.5223	9.5009	1.12727	8.42827	3.50806e-17	4.52221e-15
XLOC_003613	692.131	3.4173	0.407833	8.37916	5.33052e-17	6.57277e-15
XLOC_011418	374.81	-3.93542	0.473052	-8.31921	8.8553e-17	1.0464e-14
XLOC_011501	31.6937	5.27787	0.635419	8.30613	9.88754e-17	1.12164e-14
XLOC_005816	300.861	4.87953	0.596867	8.17524	2.95277e-16	3.22079e-14
XLOC_003827	148.705	5.0361	0.618632	8.14071	3.92954e-16	4.12747e-14
XLOC_005915	56.6038	5.52064	0.692308	7.97426	1.53302e-15	1.49919e-13
XLOC_006861	243.012	4.15661	0.521226	7.97468	1.52781e-15	1.49919e-13
XLOC_007378	75.2422	6.29219	0.80788	7.78852	6.77998e-15	6.40934e-13
XLOC_014950	62.5911	5.54816	0.713668	7.77414	7.59621e-15	6.94931e-13
XLOC_011394	79.5017	5.37089	0.695681	7.72034	1.16023e-14	1.02826e-12
XLOC_003855	215.158	3.70225	0.47991	7.71447	1.2149e-14	1.04408e-12
XLOC_006400	76.208	5.57884	0.727649	7.66695	1.76139e-14	1.4692e-12
XLOC_004430	90.6319	-4.23022	0.5521	-7.66205	1.82984e-14	1.48199e-12
XLOC_005383	467.06	2.22692	0.290778	7.6585	1.88123e-14	1.48199e-12
XLOC_013063	82.6048	5.66888	0.74089	7.65145	1.98725e-14	1.5232e-12
XLOC_005219	1986.49	2.65821	0.34968	7.60183	2.91973e-14	2.17904e-12
XLOC_008211	2006.74	-5.68713	0.755955	-7.5231	5.34925e-14	3.88987e-12
XLOC_009722	28.1216	6.65397	0.885591	7.51359	5.7526e-14	4.07859e-12
XLOC_007743	175.957	4.80767	0.645442	7.44865	9.42997e-14	6.52278e-12
XLOC_014116	38.1902	-4.61195	0.620364	-7.43426	1.05154e-13	7.10038e-12
XLOC_004309	48.9993	5.79245	0.780388	7.42252	1.14915e-13	7.40682e-12
XLOC_013764	29.1797	5.43344	0.731902	7.42373	1.13868e-13	7.40682e-12
XLOC_004258	44.1947	8.32627	1.12866	7.37712	1.61746e-13	1.01936e-11
XLOC_012756	49.1011	-5.50043	0.747884	-7.35466	1.91414e-13	1.18011e-11
XLOC_000724	222.685	4.6889	0.64268	7.29586	2.96756e-13	1.79064e-11
XLOC_004883	80.3487	4.88075	0.670592	7.27828	3.38111e-13	1.99767e-11
XLOC_004257	31.6392	6.63394	0.914702	7.25257	4.08936e-13	2.36682e-11
XLOC_004284	66.0481	-6.12756	0.845741	-7.24519	4.31828e-13	2.41576e-11
XLOC_010758	151.177	-3.83577	0.529483	-7.24438	4.34428e-13	2.41576e-11
XLOC_009361	142.564	4.25226	0.592957	7.17128	7.42991e-13	4.05216e-11
XLOC_008424	198.951	-3.81774	0.535095	-7.13471	9.69918e-13	5.18998e-11
XLOC_004288	62.8388	-7.73062	1.09225	-7.07773	1.46534e-12	7.69575e-11
XLOC_007765	495.908	4.61652	0.65356	7.06365	1.62183e-12	8.36276e-11
XLOC_006827	116.603	3.95809	0.561559	7.04841	1.80978e-12	9.07977e-11
XLOC_006847	46.5809	4.07985	0.579047	7.04579	1.84411e-12	9.07977e-11
XLOC_009611	160.911	-3.42015	0.485483	-7.04483	1.85693e-12	9.07977e-11
XLOC_014532	40.0264	-5.4532	0.77646	-7.02316	2.16911e-12	1.04264e-10
XLOC_000882	109.938	-3.86888	0.55495	-6.97158	3.13406e-12	1.48137e-10
XLOC_005487	111.731	3.34612	0.480986	6.9568	3.48099e-12	1.61838e-10
XLOC_003257	49.9865	3.64076	0.524991	6.9349	4.06516e-12	1.85948e-10
XLOC_004588	111.525	4.60231	0.671191	6.85693	7.03547e-12	3.16708e-10
XLOC_008461	1516.08	3.42021	0.501686	6.81742	9.26879e-12	4.10723e-10
XLOC_005417	1533.72	3.36502	0.494724	6.80181	1.03313e-11	4.50764e-10
XLOC_006606	479.46	4.1845	0.616846	6.78371	1.17129e-11	5.03302e-10
XLOC_009554	384.37	3.86187	0.57172	6.75483	1.43001e-11	6.053e-10
XLOC_009925	37.1247	4.73617	0.701789	6.74871	1.49162e-11	6.22094e-10
XLOC_010978	41.5356	3.72083	0.553986	6.71648	1.86168e-11	7.65178e-10
XLOC_013943	149.825	-3.36709	0.504689	-6.67162	2.52993e-11	1.02498e-09
XLOC_004541	75.2638	4.51193	0.679031	6.64466	3.03922e-11	1.21398e-09
XLOC_008102	171.385	4.45751	0.671219	6.64092	3.11732e-11	1.22788e-09
XLOC_009196	135.059	4.60082	0.698709	6.58474	4.55669e-11	1.77024e-09
XLOC_006357	32.4894	5.67986	0.867265	6.54917	5.78596e-11	2.20079e-09
XLOC_010567	237.273	-4.57195	0.698191	-6.54829	5.82014e-11	2.20079e-09
XLOC_006997	100.62	4.71986	0.723941	6.51967	7.04614e-11	2.62932e-09
XLOC_012079	492.659	3.69987	0.571351	6.47565	9.44018e-11	3.47693e-09
XLOC_008811	68.3973	2.86786	0.443029	6.4733	9.58832e-11	3.48622e-09
XLOC_000852	62.5672	3.60099	0.557436	6.45992	1.04756e-10	3.76061e-09
XLOC_004283	45.0428	-5.55019	0.860832	-6.44748	1.13729e-10	4.03169e-09
XLOC_013960	1450.44	-3.68789	0.574692	-6.41717	1.38829e-10	4.86072e-09
XLOC_013748	22.1863	4.15734	0.650132	6.3946	1.60969e-10	5.56717e-09
XLOC_008425	428.735	-3.03081	0.47605	-6.36657	1.93302e-10	6.60487e-09
XLOC_004495	51.3586	5.49599	0.867498	6.33545	2.3665e-10	7.98976e-09
XLOC_003280	85.1775	4.07628	0.644196	6.3277	2.48835e-10	8.30232e-09
XLOC_011604	197.67	4.67425	0.742786	6.29286	3.11662e-10	1.02776e-08
XLOC_008206	61.3871	-3.47467	0.561884	-6.18397	6.25105e-10	2.0377e-08
XLOC_011594	208.634	3.07793	0.502515	6.12504	9.0663e-10	2.92182e-08
XLOC_005100	10.7568	7.70652	1.26169	6.10811	1.0082e-09	3.21264e-08
XLOC_006313	464.776	3.80647	0.624374	6.09646	1.08441e-09	3.41157e-08
XLOC_011273	55.2145	3.88696	0.637734	6.09495	1.09469e-09	3.41157e-08
XLOC_006854	1860.84	-4.13083	0.678621	-6.08709	1.14982e-09	3.54444e-08
XLOC_004302	233.217	2.00912	0.33086	6.07243	1.2599e-09	3.84203e-08
XLOC_001556	167.211	3.15247	0.521715	6.04252	1.51728e-09	4.57765e-08
XLOC_008300	36.2224	-3.96199	0.657148	-6.02907	1.64906e-09	4.92289e-08
XLOC_013223	98.1468	-3.78836	0.634223	-5.97323	2.326e-09	6.87138e-08
XLOC_004519	24.576	-5.34504	0.902063	-5.92535	3.1163e-09	9.11117e-08
XLOC_009042	30.105	3.34643	0.566543	5.90675	3.4892e-09	1.00973e-07
XLOC_001334	815.631	3.91092	0.667021	5.86326	4.53862e-09	1.29577e-07
XLOC_010458	481.515	-1.88062	0.320807	-5.86215	4.56899e-09	1.29577e-07
XLOC_010735	1216.81	2.33215	0.40051	5.82295	5.78195e-09	1.62353e-07
XLOC_012752	279.542	-3.20087	0.554087	-5.77684	7.6117e-09	2.0958e-07
XLOC_012910	91.7996	-2.21789	0.383916	-5.77702	7.60333e-09	2.0958e-07
XLOC_008773	59.0998	3.39059	0.589455	5.75207	8.81567e-09	2.40396e-07
XLOC_008944	34.3918	3.33594	0.584223	5.71004	1.12949e-08	3.02192e-07
XLOC_010179	152.05	-2.59481	0.454348	-5.71106	1.12274e-08	3.02192e-07
XLOC_005673	91.2734	-2.57251	0.451671	-5.69554	1.2298e-08	3.25954e-07
XLOC_013182	71.9378	3.7214	0.65458	5.68517	1.30685e-08	3.4317e-07
XLOC_006403	372.404	2.58413	0.455275	5.67598	1.37898e-08	3.58788e-07
XLOC_005656	229.203	-2.2766	0.406321	-5.60296	2.10722e-08	5.4328e-07
XLOC_008688	155.721	3.59532	0.644948	5.57458	2.48126e-08	6.3395e-07
XLOC_006440	90.4641	3.53981	0.635897	5.56664	2.59693e-08	6.5758e-07
XLOC_004276	24.8455	-2.93207	0.526916	-5.56458	2.62779e-08	6.59504e-07
XLOC_011191	31.9309	2.94602	0.529605	5.56267	2.6568e-08	6.60936e-07
XLOC_002960	28.9994	3.3508	0.603218	5.55487	2.77816e-08	6.85119e-07
XLOC_003858	48.0651	-3.79986	0.685579	-5.54255	2.98094e-08	7.28746e-07
XLOC_004305	89.3475	3.14308	0.567234	5.54106	3.00646e-08	7.28746e-07
XLOC_013642	19.2344	-6.79824	1.23023	-5.526	3.27608e-08	7.8737e-07
XLOC_015153	358.961	2.70587	0.491858	5.50132	3.76963e-08	8.98376e-07
XLOC_004608	71.3734	-4.54178	0.82619	-5.49726	3.85744e-08	9.11641e-07
XLOC_009727	130.564	2.56924	0.467755	5.49269	3.9585e-08	9.27793e-07
XLOC_007321	27.7382	5.08509	0.928495	5.4767	4.33332e-08	1.00732e-06
XLOC_002572	13.0724	3.84631	0.703823	5.46489	4.63197e-08	1.06799e-06
XLOC_009765	71.9162	2.2733	0.416211	5.46189	4.7109e-08	1.07743e-06
XLOC_002170	9.79732	6.34185	1.16271	5.45437	4.91479e-08	1.11507e-06
XLOC_014004	32.2229	-2.8912	0.530826	-5.44661	5.13392e-08	1.15554e-06
XLOC_008531	2584.43	2.43733	0.447707	5.44402	5.20916e-08	1.16324e-06
XLOC_003835	1293.7	4.16664	0.765871	5.44039	5.31648e-08	1.17793e-06
XLOC_005271	289.628	2.9477	0.545516	5.40351	6.53504e-08	1.42564e-06
XLOC_007851	19.0786	-4.01695	0.743387	-5.40358	6.53248e-08	1.42564e-06
XLOC_005612	140.157	2.46774	0.459436	5.37123	7.82007e-08	1.68013e-06
XLOC_005785	230.701	2.58033	0.480393	5.37129	7.81774e-08	1.68013e-06
XLOC_012241	22.6514	-3.69407	0.688219	-5.36759	7.97964e-08	1.70152e-06
XLOC_002334	85.7872	2.96223	0.552337	5.36307	8.18177e-08	1.7316e-06
XLOC_009201	86.062	2.80734	0.524381	5.35362	8.62137e-08	1.81113e-06
XLOC_012536	108.158	3.35141	0.626367	5.35056	8.76803e-08	1.82839e-06
XLOC_004744	59.5664	3.67374	0.687075	5.34692	8.94617e-08	1.85098e-06
XLOC_006450	18.7502	3.03058	0.566919	5.3457	9.00687e-08	1.85098e-06
XLOC_001292	53.7015	2.75738	0.516111	5.34261	9.16188e-08	1.86929e-06
XLOC_004916	130.156	2.4795	0.464814	5.33438	9.58701e-08	1.94205e-06
XLOC_012501	22.9619	-3.83095	0.718579	-5.33128	9.75229e-08	1.96153e-06
XLOC_005248	23.0473	-3.62103	0.680172	-5.3237	1.0168e-07	2.03073e-06
XLOC_005245	187.511	-2.87823	0.541779	-5.31256	1.08098e-07	2.14382e-06
XLOC_002588	21.6366	4.10097	0.776182	5.28352	1.26728e-07	2.49585e-06
XLOC_004103	20.5591	3.84073	0.728052	5.27535	1.325e-07	2.59152e-06
XLOC_008999	86.869	2.88292	0.546653	5.27377	1.33652e-07	2.59615e-06
XLOC_004314	78.1629	-2.57913	0.489454	-5.2694	1.36869e-07	2.64055e-06
XLOC_009726	23010.1	3.08681	0.588526	5.24498	1.56303e-07	2.99511e-06
XLOC_012013	808.875	2.67271	0.513725	5.2026	1.96516e-07	3.74039e-06
XLOC_013552	56.8722	3.32927	0.641169	5.1925	2.07486e-07	3.92287e-06
XLOC_001916	89.7106	2.13883	0.412305	5.18749	2.13153e-07	4.00331e-06
XLOC_012751	39.9962	-3.88627	0.749981	-5.18182	2.19727e-07	4.09965e-06
XLOC_011490	135.055	2.5289	0.488587	5.17594	2.26764e-07	4.20329e-06
XLOC_002200	271.394	-4.28314	0.827986	-5.17296	2.30415e-07	4.24323e-06
XLOC_009475	435.409	3.30857	0.640883	5.16252	2.43646e-07	4.45794e-06
XLOC_009519	186.346	-3.13379	0.607184	-5.16119	2.45389e-07	4.46105e-06
XLOC_003258	3667.74	3.12074	0.606315	5.14706	2.64598e-07	4.77961e-06
XLOC_008865	26.3414	-2.7905	0.543573	-5.13363	2.84206e-07	5.10055e-06
XLOC_011643	115.291	4.06387	0.791796	5.13247	2.85962e-07	5.10055e-06
XLOC_009092	16.5636	-3.64439	0.71038	-5.13021	2.89427e-07	5.10105e-06
XLOC_010695	26.5245	-4.24975	0.828394	-5.1301	2.89587e-07	5.10105e-06
XLOC_009752	108.201	-2.1878	0.426698	-5.12727	2.93973e-07	5.14634e-06
XLOC_009631	17.3821	5.58313	1.08946	5.1247	2.98011e-07	5.18502e-06
XLOC_013167	53.5986	-2.83081	0.552834	-5.12054	3.04669e-07	5.26854e-06
XLOC_003848	39.0559	4.78477	0.938691	5.09728	3.44563e-07	5.92231e-06
XLOC_005115	367.851	3.04161	0.600702	5.06343	4.1177e-07	7.03482e-06
XLOC_010911	34.4629	3.08226	0.609847	5.05415	4.32304e-07	7.3414e-06
XLOC_013721	18.117	-3.62306	0.720744	-5.02683	4.98655e-07	8.41778e-06
XLOC_012289	21.8678	-3.0492	0.609281	-5.00458	5.59841e-07	9.39473e-06
XLOC_013512	425.707	2.78159	0.558485	4.98061	6.33839e-07	1.05739e-05
XLOC_014284	22.2555	-3.02422	0.607626	-4.97711	6.45419e-07	1.07041e-05
XLOC_002593	45.4315	2.69005	0.541303	4.96958	6.7097e-07	1.10632e-05
XLOC_005251	16.468	-4.28901	0.864958	-4.95864	7.09891e-07	1.16373e-05
XLOC_002215	30.0608	2.69793	0.545418	4.94654	7.55446e-07	1.22847e-05
XLOC_008863	80.3361	-2.42418	0.490143	-4.94587	7.58045e-07	1.22847e-05
XLOC_011584	578042	2.46017	0.497707	4.943	7.69282e-07	1.23959e-05
XLOC_004252	59.1756	2.35306	0.476464	4.93859	7.86893e-07	1.25372e-05
XLOC_010986	156.012	2.82938	0.572835	4.93927	7.84161e-07	1.25372e-05
XLOC_002027	316.963	2.84522	0.577528	4.92654	8.3699e-07	1.32609e-05
XLOC_003418	20.8211	2.87361	0.583785	4.92237	8.55016e-07	1.34713e-05
XLOC_007006	59.1832	3.77966	0.769173	4.91393	8.92708e-07	1.39874e-05
XLOC_002650	21.4276	-3.53813	0.720564	-4.91022	9.09761e-07	1.41763e-05
XLOC_004794	554.519	3.04329	0.619982	4.90867	9.16948e-07	1.42102e-05
XLOC_006853	1000.1	-3.23132	0.659174	-4.90207	9.48302e-07	1.46162e-05
XLOC_002384	101.064	-2.76191	0.563716	-4.89947	9.60941e-07	1.4731e-05
XLOC_002671	46.6859	2.40112	0.490932	4.89094	1.00357e-06	1.53018e-05
XLOC_006059	8.06629	5.1364	1.05524	4.86754	1.12997e-06	1.71369e-05
XLOC_004429	69.2928	-2.52069	0.518555	-4.861	1.16795e-06	1.76186e-05
XLOC_006240	41.4649	2.68609	0.553264	4.85499	1.20393e-06	1.80352e-05
XLOC_004704	2048.87	1.68311	0.346728	4.85428	1.20828e-06	1.80352e-05
XLOC_008348	58.3325	-3.27932	0.679443	-4.82648	1.3897e-06	2.06344e-05
XLOC_009027	70.2461	2.36478	0.492952	4.79719	1.60911e-06	2.37678e-05
XLOC_010941	97.9246	-3.13358	0.653701	-4.7936	1.63811e-06	2.40709e-05
XLOC_011610	56.4659	-2.97605	0.621404	-4.78924	1.67413e-06	2.44734e-05
XLOC_014737	2004.45	-3.47425	0.726756	-4.78049	1.74867e-06	2.5432e-05
XLOC_015567	311.526	2.76411	0.579541	4.76947	1.84708e-06	2.67261e-05
XLOC_008176	211.946	2.61835	0.549553	4.76451	1.89311e-06	2.72531e-05
XLOC_008019	11.346	2.98325	0.626362	4.76282	1.90905e-06	2.73438e-05
XLOC_003189	18.1586	-3.23393	0.680497	-4.7523	2.01111e-06	2.86608e-05
XLOC_004263	17.4436	-3.29946	0.69741	-4.73101	2.23401e-06	3.16782e-05
XLOC_012704	93.568	4.11423	0.87162	4.72021	2.35601e-06	3.32421e-05
XLOC_006962	11.1902	-5.51406	1.16855	-4.7187	2.37359e-06	3.33242e-05
XLOC_009151	46.8522	2.42438	0.514555	4.71161	2.45766e-06	3.43346e-05
XLOC_012935	926.974	-2.12735	0.451751	-4.70911	2.48799e-06	3.45879e-05
XLOC_006746	75.4643	2.46795	0.525966	4.69222	2.70257e-06	3.73878e-05
XLOC_001553	8.75677	-5.41643	1.15637	-4.68399	2.81343e-06	3.87325e-05
XLOC_001488	125.622	4.44704	0.949862	4.68177	2.84408e-06	3.89652e-05
XLOC_011024	814.214	-2.13631	0.45702	-4.67444	2.94752e-06	4.01882e-05
XLOC_009574	44.5422	-3.51896	0.75326	-4.67164	2.98801e-06	4.05455e-05
XLOC_002203	52.2226	2.67879	0.57367	4.66957	3.01834e-06	4.07619e-05
XLOC_008125	27.8103	-3.13535	0.672289	-4.66369	3.10583e-06	4.17448e-05
XLOC_002573	11.9688	2.98637	0.640721	4.66095	3.14757e-06	4.21062e-05
XLOC_007805	14.3335	-3.18358	0.683312	-4.65904	3.1768e-06	4.22977e-05
XLOC_009412	47.4441	4.22537	0.907672	4.65518	3.23706e-06	4.28985e-05
XLOC_013998	71.4706	2.05866	0.445235	4.62376	3.76851e-06	4.97093e-05
XLOC_001252	7631.03	2.64637	0.572777	4.62025	3.83284e-06	5.03238e-05
XLOC_004573	488.072	2.58232	0.560366	4.60827	4.06033e-06	5.3065e-05
XLOC_007753	463.877	3.10209	0.6733	4.6073	4.07927e-06	5.30679e-05
XLOC_014609	53.0824	1.96489	0.426909	4.6026	4.17239e-06	5.40315e-05
XLOC_009858	367.315	-2.61717	0.570379	-4.58848	4.46483e-06	5.75558e-05
XLOC_000958	755.376	-2.87444	0.627883	-4.57799	4.69456e-06	5.99719e-05
XLOC_004834	919.645	2.87186	0.627279	4.57828	4.68808e-06	5.99719e-05
XLOC_012070	124.644	2.81018	0.614203	4.57533	4.75471e-06	6.04679e-05
XLOC_001425	20.6248	2.61524	0.575847	4.54155	5.58425e-06	7.07006e-05
XLOC_015391	18.9166	-2.95722	0.651738	-4.53743	5.6943e-06	7.17735e-05
XLOC_014770	33.4694	3.31727	0.733426	4.52298	6.09747e-06	7.65151e-05
XLOC_005494	13.708	-3.11927	0.69013	-4.51983	6.18905e-06	7.73222e-05
XLOC_012804	21.0051	-2.76454	0.61189	-4.51804	6.24159e-06	7.76366e-05
XLOC_011348	150.647	1.96645	0.435542	4.51495	6.33311e-06	7.8431e-05
XLOC_010716	29.1512	-3.12988	0.693529	-4.51298	6.39235e-06	7.88205e-05
XLOC_001873	347.289	3.43415	0.761267	4.51109	6.44944e-06	7.91801e-05
XLOC_001120	7.01215	3.68968	0.818118	4.50996	6.48413e-06	7.92629e-05
XLOC_002824	50.9365	-2.75109	0.610847	-4.50373	6.677e-06	8.12703e-05
XLOC_003922	34.3896	2.00477	0.447006	4.48489	7.29528e-06	8.84163e-05
XLOC_009665	428.553	2.37427	0.529774	4.48167	7.4061e-06	8.93775e-05
XLOC_002685	19.4338	-3.15448	0.707461	-4.45887	8.23934e-06	9.90117e-05
XLOC_006968	11.7293	2.97629	0.667682	4.45765	8.28643e-06	9.91574e-05
XLOC_006510	4.99424	-5.55572	1.25183	-4.43808	9.0763e-06	0.000108153
XLOC_001400	401.331	3.87511	0.875722	4.42505	9.64198e-06	0.000114413
XLOC_002043	137.178	2.83622	0.644021	4.40393	1.06309e-05	0.000125621
XLOC_012716	10.938	-4.22017	0.958629	-4.4023	1.07111e-05	0.000126044
XLOC_008877	32.114	-2.88191	0.657197	-4.38516	1.15902e-05	0.000135825
XLOC_000866	6821.35	2.37682	0.542133	4.3842	1.16413e-05	0.000135863
XLOC_013866	3.05479	5.82228	1.32854	4.38246	1.17345e-05	0.00013639
XLOC_006212	36.8618	-2.59846	0.593528	-4.37799	1.1978e-05	0.000138652
XLOC_002248	82.895	-2.20542	0.504563	-4.37095	1.23709e-05	0.000142617
XLOC_005295	13.1842	-3.41942	0.783417	-4.36475	1.27269e-05	0.000146128
XLOC_008864	19.486	-2.67212	0.61253	-4.36243	1.28627e-05	0.000147091
XLOC_010557	13.9667	3.50603	0.804637	4.35728	1.3169e-05	0.000149989
XLOC_008499	5759.87	2.75955	0.633585	4.35545	1.32793e-05	0.00015004
XLOC_011071	104.557	1.60666	0.36884	4.356	1.32462e-05	0.00015004
XLOC_010654	12.9083	3.18203	0.731563	4.34963	1.3637e-05	0.00015236
XLOC_006239	9.1694	3.7035	0.851237	4.35072	1.35689e-05	0.00015236
XLOC_010224	23.4077	-2.5173	0.578758	-4.34948	1.36458e-05	0.00015236
XLOC_011513	51.3995	2.38707	0.55046	4.3365	1.44768e-05	0.000161004
XLOC_005618	12.7064	-3.24851	0.751004	-4.32555	1.52151e-05	0.000168555
XLOC_011565	7.36426	4.2767	0.991189	4.31472	1.59805e-05	0.000176345
XLOC_004920	50.5405	-2.54483	0.591863	-4.29969	1.71035e-05	0.000188006
XLOC_002079	5.51215	4.25868	0.991399	4.29563	1.74199e-05	0.000190011
XLOC_008267	76.4423	2.91321	0.678157	4.29578	1.74081e-05	0.000190011
XLOC_005224	1666.05	-2.65147	0.617711	-4.29242	1.76739e-05	0.000192043
XLOC_014020	71.939	-2.39885	0.560477	-4.28001	1.86883e-05	0.00020229
XLOC_002323	24.0748	-2.7925	0.652961	-4.27667	1.8971e-05	0.00020457
XLOC_002660	29.3586	-4.33407	1.01415	-4.27361	1.92333e-05	0.000206612
XLOC_007835	97.2427	-3.17669	0.744363	-4.26766	1.97531e-05	0.000211396
XLOC_010083	19.9502	-2.38653	0.55988	-4.26257	2.02092e-05	0.000215464
XLOC_014773	566.752	3.69472	0.86821	4.25556	2.08527e-05	0.000221492
XLOC_009090	13.0029	-3.12806	0.735352	-4.25383	2.10143e-05	0.000222376
XLOC_015070	28.6837	-2.81492	0.664279	-4.23755	2.25975e-05	0.000238239
XLOC_012849	28.3639	2.72368	0.644429	4.22651	2.37347e-05	0.000249302
XLOC_006334	11.5447	2.80926	0.665375	4.22208	2.42063e-05	0.000252727
XLOC_009625	26.7698	-2.87063	0.679959	-4.22177	2.4239e-05	0.000252727
XLOC_002245	3.99649	-5.39328	1.27815	-4.2196	2.44739e-05	0.000254242
XLOC_009244	14.9338	-3.39882	0.805827	-4.21781	2.4669e-05	0.000255333
XLOC_001849	11.2556	2.84354	0.675125	4.21188	2.53256e-05	0.000261176
XLOC_006399	21.853	2.20314	0.523576	4.20786	2.57795e-05	0.000264894
XLOC_001711	136.408	2.33877	0.557241	4.19706	2.70403e-05	0.000276846
XLOC_015041	830.838	2.12107	0.506074	4.19122	2.77457e-05	0.000283046
XLOC_010784	68.0457	-2.92479	0.698781	-4.18556	2.84469e-05	0.000289159
XLOC_007850	62.0156	2.46443	0.589625	4.17966	2.91948e-05	0.000295702
XLOC_008321	170.407	1.94554	0.465707	4.1776	2.946e-05	0.000297326
XLOC_007495	14.4964	3.02043	0.723532	4.17457	2.98546e-05	0.000299855
XLOC_004880	383.795	2.37468	0.568961	4.17372	2.99671e-05	0.000299855
XLOC_008188	10.7351	-3.50839	0.840685	-4.17326	3.00278e-05	0.000299855
XLOC_013413	12.504	-3.11561	0.748088	-4.16477	3.11669e-05	0.000310138
XLOC_002271	4.71199	-5.29527	1.27291	-4.15998	3.18282e-05	0.000315611
XLOC_012014	1007.22	2.51443	0.607173	4.14121	3.45472e-05	0.000341379
XLOC_010748	119.431	2.4019	0.580276	4.13924	3.48457e-05	0.000343134
XLOC_002574	76.528	2.75248	0.665586	4.13543	3.54297e-05	0.000346478
XLOC_010830	1713.14	2.12419	0.513561	4.1362	3.53101e-05	0.000346478
XLOC_007018	39.7535	-3.0899	0.74799	-4.13095	3.61274e-05	0.000352087
XLOC_008209	97.4456	-2.98251	0.724079	-4.11904	3.80457e-05	0.000369513
XLOC_003968	23.5528	-2.33221	0.566337	-4.11805	3.82093e-05	0.000369835
XLOC_012459	96.7069	-3.54973	0.862347	-4.11636	3.84904e-05	0.000371288
XLOC_010271	8.9297	4.75254	1.15623	4.11039	3.94991e-05	0.000379727
XLOC_013248	40.6195	2.26512	0.552291	4.10131	4.10812e-05	0.000393602
XLOC_006264	222.829	-1.77409	0.432748	-4.0996	4.13864e-05	0.000395191
XLOC_003211	74.7566	2.45808	0.599785	4.09826	4.16265e-05	0.000396151
XLOC_008292	564.134	-2.14466	0.524566	-4.08844	4.34288e-05	0.00041192
XLOC_001311	29.4345	-2.04367	0.500073	-4.08675	4.37463e-05	0.000413549
XLOC_010113	283.083	2.08329	0.509967	4.08514	4.40511e-05	0.000415046
XLOC_001466	1310.48	2.40316	0.59032	4.07095	4.68223e-05	0.000439696
XLOC_014516	671.201	2.19851	0.540559	4.06711	4.75991e-05	0.000445515
XLOC_005840	27.1454	-2.89713	0.712715	-4.06492	4.80481e-05	0.000448238
XLOC_007999	110.176	2.59674	0.642665	4.04058	5.33186e-05	0.000495776
XLOC_003520	9.46118	-3.08914	0.765509	-4.03541	5.45069e-05	0.000505168
XLOC_005931	40.1343	-1.82766	0.453691	-4.02842	5.61534e-05	0.000518733
XLOC_014675	24.706	3.05644	0.760477	4.01911	5.84185e-05	0.000537906
XLOC_012474	53.3262	2.07963	0.517901	4.01549	5.93221e-05	0.000544458
XLOC_014227	175.99	2.52677	0.630168	4.00968	6.08021e-05	0.000556241
XLOC_001239	190.776	2.31538	0.578535	4.00215	6.27706e-05	0.000572403
XLOC_011638	45.2531	2.31624	0.580598	3.9894	6.62404e-05	0.000600185
XLOC_014479	58.7564	1.7256	0.432479	3.99002	6.60689e-05	0.000600185
XLOC_001424	1156.49	-1.88337	0.472711	-3.98418	6.7713e-05	0.000610928
XLOC_005389	3309.6	1.91883	0.481673	3.98368	6.78569e-05	0.000610928
XLOC_005214	9.24626	-3.66667	0.921467	-3.97917	6.9157e-05	0.000620662
XLOC_005731	37.115	-3.64664	0.917387	-3.97504	7.03685e-05	0.000629543
XLOC_013249	1101.62	1.76225	0.44387	3.97019	7.18139e-05	0.000640454
XLOC_004490	2.20416	5.36827	1.36074	3.94511	7.97647e-05	0.00070913
XLOC_005634	9.74168	-3.63236	0.921229	-3.94295	8.04859e-05	0.000713306
XLOC_014643	43.2267	-2.88286	0.731851	-3.93913	8.17768e-05	0.000722489
XLOC_014007	323.218	-2.76342	0.701698	-3.93818	8.21005e-05	0.000723097
XLOC_002755	125.955	1.52708	0.38853	3.93041	8.48005e-05	0.000744564
XLOC_006262	103.623	-1.87342	0.477295	-3.92509	8.6699e-05	0.000758883
XLOC_002849	1405.86	-2.08707	0.532825	-3.91699	8.96631e-05	0.000782414
XLOC_009266	48.606	-2.12341	0.542574	-3.91359	9.09322e-05	0.000791054
XLOC_001911	16.7581	3.70361	0.947346	3.90946	9.25015e-05	0.000801508
XLOC_002150	9.27332	-3.32189	0.849817	-3.90895	9.2699e-05	0.000801508
XLOC_012141	16.195	3.51503	0.900624	3.90289	9.50526e-05	0.000819359
XLOC_001934	133.245	2.00556	0.514851	3.89543	9.80267e-05	0.000842435
XLOC_015043	150.703	-2.79885	0.719481	-3.8901	0.000100202	0.000858532
XLOC_003500	72.5177	-1.83347	0.471933	-3.88503	0.000102319	0.000874024
XLOC_011873	115.168	-2.13603	0.550024	-3.88353	0.000102952	0.000876795
XLOC_005842	6.55367	-4.37824	1.12828	-3.88044	0.000104267	0.000884645
XLOC_013536	502.721	-1.43864	0.370793	-3.8799	0.000104498	0.000884645
XLOC_003314	45.0951	2.7877	0.719148	3.87639	0.000106016	0.000894824
XLOC_002214	66.7802	2.81094	0.725796	3.8729	0.000107547	0.000905052
XLOC_001208	258.998	2.25063	0.583066	3.85998	0.000113394	0.00095144
XLOC_006833	2.36767	5.53824	1.43939	3.84762	0.000119269	0.00099778
XLOC_010789	6.86224	-4.34353	1.12946	-3.84568	0.000120219	0.00100276
XLOC_008351	577.03	2.03246	0.528904	3.84278	0.000121649	0.00101172
XLOC_003224	133.601	-1.84271	0.479646	-3.8418	0.000122133	0.00101278
XLOC_013577	13.8506	2.31995	0.604857	3.83553	0.000125292	0.00103594
XLOC_005335	24.3342	2.12365	0.554155	3.83224	0.000126984	0.00104688
XLOC_009612	24.6512	2.11857	0.553321	3.82882	0.000128759	0.00105551
XLOC_005551	6.66834	4.08187	1.0661	3.82879	0.000128775	0.00105551
XLOC_000840	16.5506	-3.38327	0.884183	-3.82643	0.000130015	0.0010626
XLOC_005317	1702.02	1.82351	0.479587	3.80224	0.000143393	0.00116857
XLOC_009603	19.9938	-2.7881	0.734373	-3.79657	0.000146713	0.0011922
XLOC_005497	635.792	-3.03589	0.799872	-3.79547	0.000147364	0.00119407
XLOC_003687	218.43	1.79007	0.472185	3.79103	0.000150026	0.00121217
XLOC_014377	116.117	2.16077	0.570452	3.78783	0.000151971	0.00122441
XLOC_002525	8.08868	-2.92228	0.773078	-3.78006	0.000156793	0.00125955
XLOC_008337	333.528	-1.68783	0.44659	-3.77938	0.000157222	0.00125955
XLOC_003914	365.72	2.25923	0.598618	3.77408	0.000160596	0.00128296
XLOC_008874	73.3547	2.10852	0.559215	3.77051	0.000162915	0.00129783
XLOC_005730	35.0543	-3.36302	0.892587	-3.76772	0.000164745	0.00130873
XLOC_012159	28.2637	-2.43	0.64542	-3.76499	0.000166556	0.00131942
XLOC_007987	19.1666	2.31132	0.614078	3.76388	0.000167298	0.00132161
XLOC_004680	52.0482	-2.17368	0.577822	-3.76185	0.000168659	0.00132865
XLOC_008157	67.8247	-1.72283	0.458658	-3.75625	0.000172479	0.00135499
XLOC_012620	28.7241	2.30982	0.615217	3.75448	0.000173705	0.00136085
XLOC_001662	34.4259	2.47081	0.660484	3.74092	0.000183351	0.00143246
XLOC_005868	12.1724	-2.78087	0.744069	-3.73738	0.000185948	0.00144505
XLOC_012815	255.711	1.62134	0.433837	3.73722	0.000186063	0.00144505
XLOC_013303	8.44163	2.73448	0.7318	3.73665	0.000186491	0.00144505
XLOC_015392	29.3672	-2.64836	0.709708	-3.73163	0.000190248	0.00147015
XLOC_012564	176.115	-1.51166	0.405958	-3.72369	0.000196335	0.00151306
XLOC_012105	40.8472	2.84482	0.764322	3.72201	0.000197641	0.001519
XLOC_008186	115.266	1.937	0.520868	3.7188	0.000200175	0.0015333
XLOC_015422	68.1531	2.21161	0.594795	3.71828	0.000200583	0.0015333
XLOC_014940	17.0061	-2.18125	0.587354	-3.71368	0.000204266	0.00155725
XLOC_001744	11.3192	-2.95458	0.796168	-3.711	0.000206439	0.0015696
XLOC_014046	9.32502	2.68783	0.72554	3.70459	0.000211733	0.00160555
XLOC_007986	104.215	2.35571	0.636927	3.69856	0.000216827	0.00163979
XLOC_001506	20.9077	-2.58092	0.698604	-3.69439	0.000220414	0.00166249
XLOC_010850	91.6044	2.35178	0.636805	3.6931	0.000221538	0.00166653
XLOC_011077	16.875	-2.7302	0.740167	-3.68862	0.000225472	0.00169164
XLOC_009283	41.671	-2.05915	0.558731	-3.68541	0.000228339	0.00170413
XLOC_013753	9.52439	2.83467	0.769034	3.68601	0.000227799	0.00170413
XLOC_005215	989.93	1.98562	0.539573	3.67998	0.000233255	0.00173625
XLOC_002442	292.091	-2.49161	0.677639	-3.6769	0.000236083	0.0017527
XLOC_013780	16.9976	-2.3242	0.632288	-3.67585	0.000237055	0.00175532
XLOC_011033	27.9147	2.05814	0.560083	3.67471	0.000238123	0.00175864
XLOC_008099	8188.88	3.00362	0.817766	3.67296	0.000239759	0.00176612
XLOC_011100	56.4987	2.35722	0.641953	3.67196	0.000240701	0.00176846
XLOC_004907	19.4834	-2.76454	0.753112	-3.67082	0.000241769	0.00177173
XLOC_009848	833.469	-2.44307	0.66614	-3.6675	0.000244934	0.00179029
XLOC_010778	5.59142	3.81416	1.04088	3.66438	0.000247941	0.00180761
XLOC_011184	1468.91	2.15847	0.590667	3.65429	0.000257899	0.00187539
XLOC_001318	24.4011	-1.83963	0.503763	-3.65179	0.000260419	0.00188405
XLOC_012484	79.3914	2.1566	0.590494	3.6522	0.000260006	0.00188405
XLOC_001343	714.465	2.05649	0.563561	3.6491	0.000263163	0.00189906
XLOC_012054	6.63023	-3.75797	1.03033	-3.64734	0.000264973	0.00190244
XLOC_013149	239.481	1.72067	0.471721	3.64763	0.000264666	0.00190244
XLOC_011261	22.8262	-2.97482	0.815959	-3.6458	0.000266564	0.00190903
XLOC_014305	20.1687	-2.16907	0.595373	-3.64321	0.000269259	0.00192347
XLOC_015197	275.024	-1.76753	0.486341	-3.63434	0.00027869	0.00198584
XLOC_005211	6.84694	-3.71562	1.02337	-3.63075	0.000282598	0.00200864
XLOC_012775	180.445	2.59391	0.715016	3.62776	0.000285892	0.00202698
XLOC_012733	41.7295	-2.50187	0.690091	-3.62542	0.000288489	0.00204028
XLOC_003164	68.8314	1.5411	0.426108	3.61668	0.000298407	0.00209985
XLOC_012955	22.5593	1.93524	0.53518	3.61605	0.000299132	0.00209985
XLOC_014916	39.7899	2.28052	0.63061	3.61637	0.000298759	0.00209985
XLOC_015569	21.6526	2.45321	0.678687	3.61464	0.000300764	0.00210609
XLOC_004136	9.69766	2.51172	0.695122	3.61336	0.000302259	0.00211135
XLOC_011816	1.93714	4.95593	1.37266	3.61045	0.000305663	0.00211946
XLOC_001917	103.174	2.39881	0.664269	3.6112	0.000304786	0.00211946
XLOC_010564	10256.7	1.94216	0.537914	3.61054	0.000305555	0.00211946
XLOC_002448	11.0914	2.48391	0.689349	3.60328	0.000314233	0.00217357
XLOC_008710	10.4115	-2.82598	0.785449	-3.59792	0.000320773	0.00221341
XLOC_002085	150.746	-1.5962	0.443926	-3.59563	0.000323602	0.00222752
XLOC_006150	2999.94	-2.42202	0.674003	-3.59348	0.000326286	0.00224055
XLOC_008307	16.7463	-2.634	0.733693	-3.59005	0.000330611	0.00226477
XLOC_005574	3.09363	-4.4758	1.24709	-3.58901	0.000331935	0.00226835
XLOC_010766	137.886	1.98588	0.553486	3.58795	0.000333288	0.00227212
XLOC_005438	832.155	2.12997	0.594146	3.58493	0.000337166	0.00229305
XLOC_008371	75.5255	1.72929	0.482956	3.58063	0.000342772	0.0023256
XLOC_010170	22.529	-2.28014	0.637654	-3.57583	0.000349123	0.00236304
XLOC_005902	46.5057	2.12119	0.593357	3.5749	0.00035036	0.00236576
XLOC_006486	13.9884	2.62535	0.735109	3.57138	0.000355108	0.00239213
XLOC_006611	6.35033	-3.38089	0.948031	-3.56622	0.00036217	0.00243392
XLOC_014693	9.65496	2.1668	0.608425	3.56133	0.000368984	0.00247385
XLOC_009651	5.45163	3.04501	0.855425	3.55965	0.00037135	0.00248384
XLOC_014554	437.635	-2.61108	0.733829	-3.55816	0.000373458	0.00249206
XLOC_006522	21.7798	-2.23967	0.629816	-3.55607	0.000376444	0.00250609
XLOC_008358	5.55691	6.71848	1.88997	3.5548	0.000378262	0.00250643
XLOC_009063	117.421	-1.35311	0.380639	-3.55485	0.000378198	0.00250643
XLOC_007345	44.9764	-1.71433	0.482859	-3.55038	0.000384683	0.00254303
XLOC_002299	553.429	-2.31424	0.652385	-3.54735	0.000389133	0.00256647
XLOC_013333	80.258	1.53455	0.432666	3.54673	0.000390045	0.00256651
XLOC_012646	34.5076	-1.9874	0.560705	-3.54447	0.000393405	0.00258263
XLOC_008030	27.357	-2.29575	0.64808	-3.54239	0.000396518	0.00259705
XLOC_005615	4738.36	2.42065	0.68351	3.54149	0.000397868	0.00259989
XLOC_011941	21.1018	-2.59941	0.734282	-3.54007	0.000400019	0.00260794
XLOC_010854	277.398	2.01204	0.568759	3.53759	0.000403793	0.00262651
XLOC_013171	58.1738	-1.9443	0.54994	-3.53549	0.000407026	0.00264148
XLOC_003584	148.371	1.35077	0.382346	3.53284	0.000411117	0.00266194
XLOC_004923	2653.48	2.4316	0.690125	3.52342	0.00042601	0.00275208
XLOC_001300	39.1469	1.93133	0.548634	3.52026	0.000431124	0.00277249
XLOC_011680	273.176	-1.52629	0.433518	-3.52071	0.000430394	0.00277249
XLOC_008390	4.11492	-4.51274	1.28391	-3.51483	0.000440041	0.00282343
XLOC_010349	116.698	-2.57476	0.733885	-3.5084	0.000450812	0.00288601
XLOC_001465	39.8049	1.72216	0.491425	3.50443	0.00045758	0.00291617
XLOC_006915	14.4021	-2.47992	0.70756	-3.50489	0.000456799	0.00291617
XLOC_011940	39.2396	-2.4129	0.688937	-3.50236	0.000461164	0.00293242
XLOC_013177	69.0957	2.11788	0.605668	3.49677	0.00047093	0.00298782
XLOC_000940	16.4529	2.0434	0.586032	3.48685	0.000488749	0.00309396
XLOC_004721	7.12537	-2.94102	0.843948	-3.48483	0.000492446	0.00311042
XLOC_010918	14.5845	-2.61317	0.750474	-3.48202	0.00049764	0.00313624
XLOC_007979	262.941	2.19575	0.63152	3.47692	0.000507201	0.0031894
XLOC_012797	8.53269	-2.58524	0.745089	-3.46971	0.00052102	0.00326906
XLOC_003965	28.678	-2.14828	0.619317	-3.46879	0.000522802	0.00327299
XLOC_002345	14.0967	-2.37051	0.683896	-3.46619	0.000527887	0.00329755
XLOC_002566	9.29893	-3.99494	1.15326	-3.46405	0.000532109	0.00330934
XLOC_009854	289.542	2.54573	0.734804	3.4645	0.00053122	0.00330934
XLOC_005233	15.0839	2.33286	0.674717	3.45754	0.000545122	0.00338286
XLOC_013310	18.0685	2.48361	0.719334	3.45265	0.000555102	0.00343727
XLOC_008911	24.0964	1.74154	0.504903	3.44926	0.000562133	0.00347322
XLOC_004236	22.3759	-2.66359	0.772456	-3.44821	0.000564323	0.00347917
XLOC_012789	5.03206	-4.3252	1.25526	-3.44566	0.000569669	0.00350451
XLOC_015293	5.56455	-3.59528	1.04392	-3.44403	0.000573116	0.00351809
XLOC_004364	31.0914	1.7121	0.498033	3.43772	0.000586632	0.00359328
XLOC_013596	18.0388	-2.28059	0.66537	-3.42756	0.000609043	0.00372251
XLOC_006036	17.9659	2.06333	0.602446	3.42493	0.000614965	0.00375062
XLOC_010236	33.2589	-2.52173	0.737348	-3.42001	0.000626198	0.00381094
XLOC_011698	6.97852	-2.66022	0.77831	-3.41795	0.000630946	0.00383161
XLOC_004815	176.164	2.04702	0.599165	3.41646	0.00063442	0.00384447
XLOC_008382	677.097	2.53957	0.744677	3.4103	0.000648914	0.00392393
XLOC_007955	14.5706	-3.53955	1.03981	-3.40402	0.000664024	0.00398977
XLOC_000805	259.628	1.83001	0.537596	3.40406	0.000663922	0.00398977
XLOC_004296	1278.7	2.86049	0.840228	3.40442	0.000663047	0.00398977
XLOC_001168	19.0593	2.19505	0.646224	3.39673	0.000681956	0.00408885
XLOC_003140	112.373	1.80701	0.532078	3.39613	0.000683452	0.00408918
XLOC_004518	149.588	-1.34939	0.397523	-3.39449	0.000687574	0.00409656
XLOC_012347	49.1255	-1.70512	0.502272	-3.39481	0.000686768	0.00409656
XLOC_013650	267.6	-1.29589	0.382385	-3.38897	0.000701564	0.00417114
XLOC_008208	105.26	-1.84144	0.543812	-3.38618	0.00070874	0.00420499
XLOC_011013	131	2.92347	0.864826	3.38042	0.000723756	0.00428512
XLOC_012315	41.6855	-2.02718	0.600239	-3.37728	0.000732058	0.00432524
XLOC_001094	36.4111	-2.02934	0.601587	-3.37331	0.000742693	0.00437895
XLOC_014185	3.82919	-4.18326	1.24113	-3.37052	0.000750253	0.00441435
XLOC_014771	362.305	1.97209	0.585883	3.36602	0.000762605	0.00447774
XLOC_001379	62.8673	-2.5281	0.751839	-3.36255	0.000772248	0.00452499
XLOC_013803	42.9195	1.90932	0.568	3.36147	0.00077528	0.00453339
XLOC_010559	5.5221	4.00774	1.19303	3.35931	0.000781382	0.00455967
XLOC_004334	20.7832	1.82522	0.543767	3.35661	0.000789042	0.00458951
XLOC_006617	91.3727	1.53817	0.458285	3.35637	0.000789732	0.00458951
XLOC_005753	16.1907	2.1173	0.631034	3.35528	0.00079285	0.00459101
XLOC_006800	1582.34	1.79233	0.534203	3.35514	0.000793257	0.00459101
XLOC_012754	47.1723	-2.36888	0.706162	-3.35458	0.000794848	0.00459101
XLOC_005055	11.6516	-2.16828	0.646857	-3.35202	0.000802247	0.00461496
XLOC_007510	4116.27	2.49296	0.743692	3.35213	0.00080191	0.00461496
XLOC_004205	1355.22	1.78962	0.534006	3.35132	0.000804282	0.0046173
XLOC_001588	3.2896	-4.31525	1.2902	-3.34464	0.000823892	0.00472032
XLOC_011202	966.627	1.71775	0.513861	3.34283	0.000829275	0.00474158
XLOC_002273	8.60287	2.49397	0.746257	3.34197	0.000831867	0.00474683
XLOC_002161	83.0787	-1.51692	0.454355	-3.33862	0.000841952	0.00476348
XLOC_004237	27.4805	-2.46713	0.739056	-3.33822	0.000843183	0.00476348
XLOC_012093	38.8734	1.73963	0.520986	3.3391	0.000840497	0.00476348
XLOC_013186	94.8867	1.87759	0.562227	3.33956	0.000839118	0.00476348
XLOC_014214	15.2798	-2.63454	0.789023	-3.33899	0.000840827	0.00476348
XLOC_007884	93.0134	1.94865	0.584555	3.33357	0.000857401	0.00483418
XLOC_004709	177.698	1.54374	0.46323	3.33254	0.000860559	0.00484235
XLOC_007170	36.089	-2.22054	0.667264	-3.32783	0.000875241	0.00491521
XLOC_001511	6.1259	-3.56597	1.07255	-3.32476	0.000884935	0.00495005
XLOC_006257	66.7338	-1.70045	0.511429	-3.32489	0.000884524	0.00495005
XLOC_008875	9.37157	-3.3731	1.01495	-3.32341	0.000889251	0.0049644
XLOC_012668	2.58287	-4.23152	1.27539	-3.31784	0.00090717	0.00505449
XLOC_006251	9.90021	2.53754	0.765785	3.31364	0.000920906	0.00512096
XLOC_013276	7.32096	-2.98912	0.902884	-3.31064	0.000930836	0.00516605
XLOC_009416	102.698	1.6563	0.501363	3.30359	0.000954563	0.00528738
XLOC_012755	41.2738	-1.89512	0.574934	-3.29625	0.000979858	0.00541692
XLOC_015387	2.3054	-4.44775	1.35011	-3.29436	0.000986466	0.00544284
XLOC_002279	123.422	-2.13449	0.648541	-3.29123	0.000997518	0.00547609
XLOC_007475	12.3062	2.37666	0.722168	3.29101	0.000998286	0.00547609
XLOC_008306	216.795	2.34104	0.711254	3.29142	0.000996837	0.00547609
XLOC_008899	35.149	-1.81435	0.551871	-3.28763	0.00101034	0.00553149
XLOC_014355	5.24424	-3.76554	1.14624	-3.28513	0.00101934	0.00557004
XLOC_011709	4.30589	4.17355	1.271	3.28369	0.00102459	0.00558796
XLOC_003313	56.5593	4.49988	1.37203	3.27971	0.00103912	0.00565634
XLOC_013414	30.8791	-2.2008	0.671162	-3.27909	0.00104141	0.00565795
XLOC_006868	9.28624	-2.62315	0.800956	-3.27502	0.00105654	0.00572915
XLOC_015666	171.08	-1.43147	0.437533	-3.27168	0.00106909	0.00578613
XLOC_002822	60.3673	1.9619	0.59993	3.27022	0.00107464	0.00580508
XLOC_003514	11.4641	1.89651	0.580242	3.26849	0.00108124	0.00581861
XLOC_003646	111.571	-1.51431	0.463253	-3.26886	0.00107981	0.00581861
XLOC_011711	565.392	-1.91415	0.586468	-3.26386	0.00109907	0.00590334
XLOC_014173	7.14811	-2.61247	0.800768	-3.26246	0.00110451	0.00592135
XLOC_014958	485.395	1.84194	0.565656	3.25629	0.00112879	0.00604011
XLOC_000849	839.928	1.60743	0.4947	3.2493	0.00115691	0.00617889
XLOC_002616	215.917	1.26927	0.391027	3.246	0.00117037	0.00623905
XLOC_004440	16.4229	-1.63347	0.503751	-3.24261	0.00118441	0.00629326
XLOC_008142	69.1748	-1.74846	0.539241	-3.24244	0.00118511	0.00629326
XLOC_008359	42.9725	2.21408	0.682951	3.24194	0.0011872	0.00629326
XLOC_012394	26.8521	1.5982	0.493471	3.23869	0.00120081	0.00635356
XLOC_014553	553.397	-2.11318	0.653936	-3.23148	0.00123151	0.00649173
XLOC_015173	2.94794	3.82612	1.18387	3.23187	0.00122981	0.00649173
XLOC_007225	6.86809	2.28575	0.708132	3.22785	0.00124723	0.00655024
XLOC_008529	4.47653	-3.71135	1.1496	-3.22838	0.00124494	0.00655024
XLOC_005970	47.6456	-1.8523	0.574859	-3.22218	0.00127219	0.00666902
XLOC_003536	4.88775	-3.32451	1.03214	-3.22101	0.00127741	0.00668401
XLOC_011847	1133.29	1.65951	0.515969	3.2163	0.00129855	0.00678212
XLOC_005220	20.269	2.20268	0.685251	3.21441	0.00130711	0.00680178
XLOC_011212	35.3069	-2.52834	0.786451	-3.21487	0.00130505	0.00680178
XLOC_006368	20.0539	2.11322	0.658588	3.20871	0.00133331	0.00692541
XLOC_013711	57.0679	-2.35679	0.734631	-3.20813	0.00133603	0.00692685
XLOC_012149	8.57771	2.44013	0.761027	3.20637	0.00134422	0.00695659
XLOC_015548	59.1181	-1.84023	0.574675	-3.20222	0.00136375	0.00704478
XLOC_004368	31.4228	1.45175	0.453585	3.20061	0.00137138	0.00706597
XLOC_005413	8.47004	-2.93324	0.91655	-3.2003	0.00137283	0.00706597
XLOC_005750	91.2846	-1.58741	0.496829	-3.19509	0.00139789	0.00718189
XLOC_008790	1231.47	1.88841	0.591232	3.19404	0.00140299	0.00718207
XLOC_010457	173.429	1.65104	0.516906	3.19409	0.00140272	0.00718207
XLOC_015570	10.0301	1.85062	0.579892	3.19131	0.00141627	0.00723702
XLOC_002213	52.511	1.40882	0.441832	3.18859	0.00142969	0.00729211
XLOC_011352	5.39365	-2.95579	0.927136	-3.18808	0.00143219	0.00729211
XLOC_008711	32.1177	1.98928	0.625334	3.18114	0.00146697	0.0074558
XLOC_009104	2830.58	2.11192	0.66434	3.17898	0.00147795	0.00749815
XLOC_008355	4.48105	-3.05428	0.961749	-3.17575	0.00149448	0.0075579
XLOC_015484	18.3169	-1.75305	0.55203	-3.17564	0.00149506	0.0075579
XLOC_004723	5.86912	-2.94792	0.92864	-3.17445	0.0015012	0.00756983
XLOC_004754	532.962	-1.96614	0.619422	-3.17415	0.00150276	0.00756983
XLOC_003471	18.8597	-1.78535	0.562826	-3.17212	0.00151329	0.00760937
XLOC_012287	11.7021	-2.15532	0.679947	-3.16983	0.00152529	0.00765614
XLOC_006102	36.4213	-1.9071	0.601859	-3.16868	0.00153133	0.00767287
XLOC_014772	186.58	-1.51997	0.479842	-3.16764	0.00153681	0.00768677
XLOC_005241	47.8777	-2.07561	0.656875	-3.15982	0.00157866	0.00788217
XLOC_002659	39.6969	-3.05095	0.965815	-3.15894	0.00158342	0.00789205
XLOC_000798	91.2281	-1.39881	0.443676	-3.15277	0.00161729	0.00804673
XLOC_002657	11.6444	-2.2257	0.706225	-3.15155	0.00162405	0.00806621
XLOC_008821	27.8224	-3.16143	1.00366	-3.14988	0.00163336	0.00808413
XLOC_014799	119.609	-1.77469	0.563363	-3.15017	0.00163175	0.00808413
XLOC_006453	14.5946	-2.1834	0.693752	-3.14724	0.00164821	0.00814344
XLOC_014839	104.764	-1.5668	0.498685	-3.14187	0.00167873	0.00827978
XLOC_004012	86.0082	2.41664	0.770386	3.13693	0.00170729	0.00840604
XLOC_009145	42.7573	-1.68634	0.537849	-3.13534	0.00171655	0.00843699
XLOC_011173	4.76782	-2.8637	0.913877	-3.13357	0.00172696	0.00847345
XLOC_014005	73.8885	1.6856	0.538005	3.13305	0.00173	0.0084737
XLOC_009890	7754.98	1.96551	0.627899	3.1303	0.00174626	0.0085386
XLOC_000808	21.1326	1.63802	0.523407	3.12953	0.00175088	0.00854646
XLOC_002138	6.93056	-2.63753	0.843473	-3.12699	0.00176607	0.00857631
XLOC_002174	187.116	-1.72998	0.553111	-3.12773	0.00176165	0.00857631
XLOC_002318	21.9789	1.87797	0.60054	3.12714	0.00176515	0.00857631
XLOC_012282	37.4405	2.02818	0.648786	3.12611	0.00177135	0.00858727
XLOC_006540	3.78995	-4.545	1.45423	-3.12536	0.00177587	0.00859448
XLOC_003282	25.0931	1.67543	0.537568	3.11668	0.00182901	0.00883659
XLOC_008578	7.23229	-2.63605	0.846649	-3.11351	0.00184878	0.00891691
XLOC_011032	63.6451	1.68801	0.542634	3.11078	0.00186593	0.00898435
XLOC_001675	4.83398	-3.61568	1.16254	-3.11015	0.00186995	0.00898843
XLOC_010945	27.2199	2.38955	0.768603	3.10895	0.00187751	0.00899548
XLOC_005223	144968	1.23379	0.396857	3.10891	0.00187776	0.00899548
XLOC_013269	7.58013	-2.51705	0.809911	-3.10781	0.00188476	0.00901382
XLOC_000962	10.6498	-2.05114	0.660243	-3.10665	0.00189219	0.00903411
XLOC_009059	17.7852	-1.83374	0.590552	-3.10514	0.00190191	0.00906525
XLOC_013895	137688	4.19972	1.35401	3.10168	0.00192424	0.00915626
XLOC_002670	11.2129	2.42663	0.783181	3.09842	0.00194554	0.00924211
XLOC_010029	728.727	-2.38302	0.769741	-3.09587	0.00196235	0.00930641
XLOC_012174	32.0736	-1.57411	0.508903	-3.09314	0.00198049	0.00937673
XLOC_014539	2.55214	-3.89196	1.25873	-3.09197	0.00198833	0.00939817
XLOC_005217	22.7962	2.1587	0.698626	3.08992	0.00200213	0.00944764
XLOC_005993	49.4589	1.63243	0.529058	3.08554	0.00203183	0.00957187
XLOC_007167	18.9309	-1.9568	0.635138	-3.0809	0.00206377	0.0097021
XLOC_008791	1307.76	1.84658	0.599434	3.08053	0.00206632	0.0097021
XLOC_011318	151.379	-2.08711	0.677677	-3.07979	0.00207145	0.00971013
XLOC_012561	27.1189	-2.08184	0.676409	-3.07779	0.00208542	0.00975948
XLOC_003082	11.9795	2.04882	0.666479	3.0741	0.00211137	0.00986466
XLOC_009419	2.76743	-3.79816	1.23663	-3.07138	0.00213069	0.00993856
XLOC_003034	5.93706	-2.94042	0.957761	-3.0701	0.00213986	0.00996495
XLOC_009644	2.87217	-3.8249	1.24786	-3.06517	0.00217544	0.0100974
XLOC_014034	11.4515	2.23441	0.728885	3.06551	0.00217297	0.0100974
XLOC_005905	130.304	-1.48689	0.485223	-3.06434	0.00218148	0.0101089
XLOC_005002	27.2403	1.85571	0.606103	3.06171	0.00220079	0.0101818
XLOC_014177	3.78054	-3.48104	1.13909	-3.05599	0.00224322	0.0103612
XLOC_003662	6.30916	-3.11997	1.02134	-3.05477	0.00225234	0.0103864
XLOC_013618	30.6689	1.38222	0.453224	3.04975	0.0022903	0.0105443
XLOC_009864	1.24409	4.36968	1.43404	3.04712	0.00231049	0.0106028
XLOC_009293	89.3356	1.6367	0.537062	3.0475	0.00230755	0.0106028
XLOC_006748	5.83223	-2.77192	0.910124	-3.04565	0.00232181	0.0106376
XLOC_011588	19.4804	-1.82773	0.600218	-3.04511	0.00232597	0.0106395
XLOC_014279	8.21796	-2.21243	0.726726	-3.04438	0.00233164	0.0106482
XLOC_005264	3.1158	-3.93108	1.29238	-3.04174	0.00235213	0.0107073
XLOC_009488	16.6153	-1.86633	0.613555	-3.04182	0.00235149	0.0107073
XLOC_011471	1533.88	1.78111	0.585776	3.0406	0.00236107	0.0107308
XLOC_007776	18.7218	1.6408	0.539989	3.03858	0.002377	0.0107859
XLOC_010124	8.04796	2.13794	0.704188	3.03603	0.00239714	0.0108599
XLOC_011838	8.56465	2.70771	0.893232	3.03136	0.00243452	0.0110061
XLOC_012848	7.40542	2.64125	0.871403	3.03103	0.00243718	0.0110061
XLOC_004852	12.3322	-1.8827	0.621506	-3.02925	0.00245163	0.0110538
XLOC_008426	430.794	1.99602	0.659118	3.02833	0.00245913	0.01107
XLOC_008572	69.3424	1.36578	0.451373	3.02583	0.00247955	0.0111442
XLOC_006759	163.989	-1.73161	0.573716	-3.01823	0.00254252	0.0114092
XLOC_012252	220.445	1.46098	0.484515	3.01535	0.00256682	0.0115
XLOC_007121	8.07228	-3.38732	1.12409	-3.01339	0.00258347	0.0115381
XLOC_012597	14.8651	-2.21344	0.734504	-3.01351	0.00258245	0.0115381
XLOC_008429	1.87297	-4.40154	1.46115	-3.01238	0.00259212	0.0115457
XLOC_008915	30.9325	2.12076	0.704049	3.01224	0.0025933	0.0115457
XLOC_009123	15.0073	-2.31189	0.768589	-3.00796	0.00263005	0.0116909
XLOC_009422	5.77067	-3.08824	1.02983	-2.9988	0.00271047	0.0120296
XLOC_010687	9.35223	-2.28892	0.7636	-2.99753	0.00272173	0.0120607
XLOC_010382	7.49562	-2.57718	0.860242	-2.99588	0.00273658	0.0121075
XLOC_003053	59.082	-2.00255	0.669249	-2.99224	0.00276941	0.0122337
XLOC_010637	13.8792	-2.29339	0.766703	-2.99123	0.00277856	0.012255
XLOC_012019	16.6713	-2.02606	0.678837	-2.98461	0.00283943	0.0125041
XLOC_009711	83.5014	1.86762	0.625978	2.98353	0.00284947	0.0125288
XLOC_001789	1081.82	1.17818	0.395197	2.98125	0.00287074	0.0126028
XLOC_011020	42.1906	-2.21604	0.744136	-2.97801	0.0029013	0.0127173
XLOC_012216	13.9358	-1.91386	0.643199	-2.97554	0.00292475	0.0127806
XLOC_013436	38.0872	1.8079	0.607501	2.97597	0.00292064	0.0127806
XLOC_009528	343.421	1.6876	0.567608	2.97317	0.00294741	0.0128598
XLOC_010243	166.095	1.56901	0.52809	2.9711	0.00296738	0.012927
XLOC_012048	7.95027	2.29882	0.775011	2.96618	0.00301521	0.0131153
XLOC_007784	1.61203	-4.14285	1.3973	-2.96489	0.0030279	0.0131503
XLOC_009634	21.0517	-1.41824	0.47885	-2.96177	0.00305878	0.013264
XLOC_012207	14.8864	2.07679	0.702275	2.95724	0.00310406	0.0134398
XLOC_011870	5.39834	2.9494	0.997506	2.95677	0.00310881	0.0134399
XLOC_012801	48.1231	-1.64805	0.557685	-2.95516	0.00312505	0.0134896
XLOC_001875	14.2248	-1.73986	0.589286	-2.95248	0.00315231	0.0135866
XLOC_002266	67.7308	-1.22576	0.415453	-2.95043	0.00317336	0.0136565
XLOC_011487	3.66284	-3.65225	1.24012	-2.94508	0.00322875	0.0138739
XLOC_004360	43.7555	1.82351	0.620265	2.93988	0.00328338	0.0140325
XLOC_011683	144.256	1.35345	0.460443	2.93945	0.00328797	0.0140325
XLOC_012153	7.54833	-2.49316	0.848239	-2.93922	0.00329041	0.0140325
XLOC_012701	95.4548	2.19745	0.747415	2.94007	0.00328142	0.0140325
XLOC_013006	65.7473	1.78709	0.607735	2.94057	0.00327606	0.0140325
XLOC_008154	77.9606	-1.21226	0.4131	-2.93453	0.00334052	0.0142248
XLOC_009877	16.2886	1.94021	0.661405	2.93347	0.00335194	0.014252
XLOC_015625	4.71717	-3.38509	1.15425	-2.93273	0.00335999	0.0142649
XLOC_001719	45.6324	-1.80108	0.61444	-2.93125	0.00337603	0.0143115
XLOC_008941	32.6306	1.56836	0.535169	2.9306	0.00338311	0.0143202
XLOC_006427	5.45649	-2.56185	0.874574	-2.92925	0.00339777	0.0143608
XLOC_003463	2.00081	-4.08989	1.39785	-2.92585	0.00343521	0.0144759
XLOC_014365	47.0801	1.39779	0.477723	2.92594	0.00343414	0.0144759
XLOC_001193	38.0683	-1.65041	0.565042	-2.92086	0.00349068	0.0146698
XLOC_004224	8.17691	-2.25108	0.770835	-2.92032	0.00349675	0.0146698
XLOC_014579	37.2434	-1.59398	0.545821	-2.92033	0.00349659	0.0146698
XLOC_007462	20.5441	-1.59427	0.546113	-2.91931	0.0035081	0.0146946
XLOC_006043	3741.53	-1.50343	0.515072	-2.91887	0.00351303	0.0146946
XLOC_003208	7.58445	-2.15068	0.737534	-2.91604	0.00354506	0.014785
XLOC_011896	34.2338	-2.26682	0.777239	-2.9165	0.00353987	0.014785
XLOC_003038	7.41533	-2.24441	0.770528	-2.91282	0.00358182	0.0149164
XLOC_009391	7.83809	-2.4659	0.847789	-2.90862	0.00363028	0.0150739
XLOC_005818	3.91482	-3.35153	1.15225	-2.90868	0.00362963	0.0150739
XLOC_014422	16.31	-1.83858	0.632735	-2.90577	0.00366354	0.0151898
XLOC_000878	9.13386	-2.12813	0.733156	-2.90269	0.0036997	0.0153173
XLOC_006087	8.12615	1.99567	0.688789	2.89736	0.00376315	0.0155573
XLOC_012887	32.4806	-1.78137	0.61555	-2.89395	0.00380425	0.0157043
XLOC_011067	99.7291	1.35951	0.47019	2.89141	0.00383513	0.0158087
XLOC_008331	83.1932	2.42522	0.83951	2.88885	0.00386649	0.0159149
XLOC_002109	79.5021	1.29686	0.449053	2.88798	0.00387722	0.0159359
XLOC_007914	5.49368	3.20153	1.10885	2.88725	0.0038862	0.0159497
XLOC_008707	14.5877	-1.88696	0.653744	-2.8864	0.0038968	0.0159607
XLOC_000807	329.641	1.54599	0.535662	2.88613	0.00390014	0.0159607
XLOC_004628	37.1319	-1.52056	0.52751	-2.88253	0.00394495	0.0161209
XLOC_001128	11.4799	-2.30739	0.801375	-2.87929	0.00398568	0.016194
XLOC_008822	7.15695	-3.23027	1.12156	-2.88015	0.00397484	0.016194
XLOC_004357	155.629	2.43158	0.844271	2.88009	0.00397556	0.016194
XLOC_009169	35.2318	-1.5026	0.521835	-2.87946	0.00398361	0.016194
XLOC_012230	2.89137	-4.1319	1.43568	-2.878	0.004002	0.016237
XLOC_011794	2.52978	-3.65064	1.27043	-2.87355	0.00405889	0.0164443
XLOC_005424	348.098	-2.34756	0.817182	-2.87275	0.00406922	0.0164626
XLOC_014431	10.3556	-2.20778	0.768664	-2.87223	0.00407592	0.0164663
XLOC_012729	9.1816	-1.80901	0.630266	-2.87023	0.00410177	0.0165401
XLOC_011872	55.9253	1.61002	0.561	2.86991	0.00410587	0.0165401
XLOC_006648	16.6412	2.24845	0.783925	2.86819	0.00412822	0.0166066
XLOC_009031	4.55473	-2.9784	1.0409	-2.86136	0.00421823	0.0169446
XLOC_011309	17.5674	-1.83693	0.642728	-2.85803	0.00426286	0.0170997
XLOC_002004	890.796	1.81668	0.63617	2.85565	0.0042949	0.017185
XLOC_011371	247.924	-1.35717	0.475276	-2.85555	0.00429626	0.017185
XLOC_012560	11.3832	-1.89474	0.664668	-2.85065	0.00436294	0.0174272
XLOC_005190	3131.53	1.18577	0.416877	2.84443	0.00444916	0.0177466
XLOC_010080	3.70239	-3.40527	1.19823	-2.84192	0.00448431	0.0178616
XLOC_002561	20325.2	2.00285	0.704891	2.84137	0.00449205	0.0178674
XLOC_012612	3.31689	-3.48986	1.22943	-2.8386	0.00453113	0.0179976
XLOC_004869	46.6841	1.39266	0.49154	2.83326	0.00460763	0.0182758
XLOC_014175	1.37887	-3.86596	1.36501	-2.83218	0.00462325	0.0183122
XLOC_011162	3.45146	-3.29647	1.16435	-2.83116	0.00463795	0.0183448
XLOC_014018	29.3466	-1.22671	0.433674	-2.82864	0.00467468	0.0184643
XLOC_014582	4.13957	-2.75171	0.973456	-2.82674	0.00470241	0.018548
XLOC_001153	14.8878	-2.23761	0.793114	-2.8213	0.00478299	0.0188397
XLOC_008100	78.3947	-1.93229	0.685316	-2.81956	0.00480901	0.0189159
XLOC_008824	11.3049	-3.1116	1.10391	-2.8187	0.0048219	0.0189403
XLOC_007303	61.9777	1.70377	0.604799	2.81709	0.00484611	0.0190091
XLOC_008965	4.92392	-2.91936	1.03858	-2.81092	0.00494003	0.0193484
XLOC_015229	13.0312	-1.7382	0.618465	-2.81051	0.00494627	0.0193484
XLOC_012395	11.1251	1.67932	0.59784	2.80897	0.00497	0.0194145
XLOC_011641	14.87	-2.32377	0.828063	-2.80627	0.00501181	0.0195509
XLOC_008070	265.987	1.72079	0.61339	2.80538	0.00502574	0.0195783
XLOC_004298	6.82977	-2.20754	0.787283	-2.804	0.00504729	0.0196084
XLOC_011531	232.094	1.43374	0.511301	2.80411	0.00504564	0.0196084
XLOC_009724	10.2001	-2.58347	0.923366	-2.79789	0.00514381	0.019956
XLOC_007925	7.73858	-2.67976	0.958137	-2.79684	0.0051605	0.0199661
XLOC_006512	22.2441	2.6544	0.949048	2.7969	0.00515947	0.0199661
XLOC_003715	11.6908	-2.01176	0.719786	-2.79494	0.00519091	0.0200564
XLOC_006329	5.55715	-2.62784	0.940757	-2.79333	0.00521683	0.0201292
XLOC_010844	22.5413	-1.89272	0.677873	-2.79215	0.0052359	0.0201753
XLOC_007024	6.71519	-2.56524	0.919972	-2.78839	0.00529711	0.0203834
XLOC_011757	12.6659	-2.4038	0.863252	-2.78458	0.00535966	0.0205962
XLOC_015323	26.437	1.35795	0.488337	2.78076	0.00542313	0.0208119
XLOC_011582	104.065	2.0394	0.733621	2.7799	0.00543749	0.0208388
XLOC_012838	2338.76	2.05013	0.738506	2.77606	0.00550224	0.0210585
XLOC_013132	108.424	1.72197	0.621113	2.7724	0.00556454	0.0212683
XLOC_009889	228.801	-1.4847	0.535616	-2.77195	0.00557218	0.0212688
XLOC_008270	4107.39	-2.14471	0.773905	-2.77128	0.00558363	0.0212838
XLOC_000794	4.90787	2.47348	0.89273	2.77069	0.0055937	0.0212936
XLOC_013251	26.0136	-2.24616	0.811015	-2.76957	0.00561299	0.0213384
XLOC_014022	9.75045	-1.96904	0.711156	-2.76878	0.00562663	0.0213616
XLOC_001234	58.513	-1.71151	0.618884	-2.76547	0.00568405	0.0215282
XLOC_005423	340.882	-2.00177	0.723983	-2.76494	0.00569327	0.0215282
XLOC_014137	30.6699	1.74758	0.632047	2.76495	0.0056931	0.0215282
XLOC_007385	7.2109	2.36711	0.8568	2.76274	0.00573185	0.0216452
XLOC_013221	99.4313	-2.14674	0.777689	-2.76041	0.00577292	0.0217424
XLOC_009956	276.982	-1.23455	0.447174	-2.76078	0.00576641	0.0217424
XLOC_010308	6.04975	-2.06277	0.74757	-2.7593	0.00579258	0.0217875
XLOC_002680	461.194	1.25366	0.454667	2.75731	0.00582782	0.021891
XLOC_009353	377.657	1.39673	0.506638	2.75686	0.00583591	0.0218924
XLOC_005412	24.087	-2.11791	0.768615	-2.75549	0.00586041	0.0218974
XLOC_014555	254.133	-1.90773	0.692307	-2.75561	0.00585825	0.0218974
XLOC_004336	381.234	1.25533	0.455572	2.75551	0.00586016	0.0218974
XLOC_012687	22.2862	2.3022	0.83632	2.75278	0.00590918	0.0220306
XLOC_014908	52.0617	-1.85084	0.672385	-2.75264	0.00591161	0.0220306
XLOC_009894	463.909	-1.99604	0.72715	-2.74502	0.00605076	0.0225196
XLOC_009571	2.06395	-3.50997	1.27917	-2.74393	0.00607081	0.0225646
XLOC_009713	1389.01	1.47084	0.536476	2.74167	0.00611282	0.0226911
XLOC_009326	3.25378	-3.18711	1.1629	-2.74065	0.00613173	0.0227315
XLOC_002112	45.4336	-1.40938	0.514692	-2.73829	0.0061759	0.0228494
XLOC_011016	25.2526	-2.20355	0.804776	-2.73809	0.00617966	0.0228494
XLOC_004772	46.6283	-1.18505	0.43372	-2.73228	0.00628969	0.023226
XLOC_005111	2.40446	3.45704	1.26848	2.72533	0.00642366	0.0236899
XLOC_004194	16.4681	-1.98097	0.72755	-2.7228	0.00647315	0.0238234
XLOC_004835	68.3149	-1.60409	0.589173	-2.72262	0.00647668	0.0238234
XLOC_013893	7.1506	-1.92214	0.706673	-2.71999	0.00652846	0.0239828
XLOC_011652	4.28965	-2.79474	1.02957	-2.71447	0.00663817	0.0243543
XLOC_003714	12.8797	-2.25797	0.832737	-2.71151	0.00669785	0.0245415
XLOC_011869	4.07366	2.95198	1.08912	2.71043	0.00671962	0.0245895
XLOC_009400	274.072	1.38396	0.511227	2.70714	0.00678665	0.0248027
XLOC_010877	31.0379	-1.99168	0.736036	-2.70595	0.00681096	0.0248596
XLOC_001444	4.22941	-2.70216	1.00167	-2.69766	0.00698297	0.0254219
XLOC_012503	7.46085	-2.87632	1.06623	-2.69766	0.00698287	0.0254219
XLOC_009421	59.8173	-2.37906	0.882455	-2.69595	0.0070188	0.0255196
XLOC_003716	21.6767	-1.51686	0.563339	-2.69263	0.00708911	0.0257283
XLOC_010268	10.6706	1.98198	0.736258	2.69196	0.00710341	0.0257283
XLOC_012467	5.42812	-2.2385	0.831472	-2.69221	0.00709805	0.0257283
XLOC_003460	66.7252	-1.41851	0.528375	-2.68466	0.00726033	0.0262631
XLOC_009624	9.42953	-2.09819	0.781921	-2.68337	0.00728841	0.0263311
XLOC_004324	5.41914	-2.42564	0.904701	-2.68116	0.00733682	0.0264723
XLOC_011875	85.0724	-1.47186	0.549447	-2.6788	0.00738865	0.0266254
XLOC_010858	18.0323	1.63495	0.61081	2.67669	0.00743533	0.0267597
XLOC_003453	4.83988	-2.42592	0.907228	-2.67399	0.00749542	0.0269076
XLOC_009015	1015.55	1.49956	0.560767	2.67413	0.00749238	0.0269076
XLOC_004959	27.5761	-1.25295	0.468896	-2.67214	0.00753694	0.0270224
XLOC_000804	24.7331	1.41315	0.528931	2.67172	0.00754645	0.0270224
XLOC_011399	19.0419	-1.6296	0.610367	-2.66987	0.00758802	0.027137
XLOC_012694	95.6979	-1.28789	0.482799	-2.66754	0.00764092	0.0272917
XLOC_006658	35.6106	-1.32252	0.496043	-2.66615	0.00767255	0.0273703
XLOC_006700	44.1508	-1.56044	0.585962	-2.66304	0.00774373	0.0275895
XLOC_004837	772.74	-1.73547	0.652425	-2.66003	0.00781326	0.0278022
XLOC_014646	40.8883	-1.72866	0.65027	-2.65838	0.00785183	0.0279045
XLOC_003027	48.8854	-1.91425	0.720211	-2.65791	0.00786272	0.0279082
XLOC_006969	6515.78	2.14887	0.808617	2.65746	0.00787322	0.0279105
XLOC_012888	153.378	-1.08846	0.410787	-2.6497	0.00805644	0.0284889
XLOC_014409	7.08379	-2.36633	0.893008	-2.64985	0.00805286	0.0284889
XLOC_013645	12.6216	-1.74107	0.657259	-2.64899	0.00807333	0.028513
XLOC_001319	8.85708	-2.07539	0.783942	-2.64738	0.0081119	0.0286136
XLOC_002291	25.1767	-1.40756	0.531832	-2.64662	0.00812997	0.0286417
XLOC_013350	2.29498	3.33389	1.26162	2.64256	0.00822825	0.028952
XLOC_003322	5.33695	-2.17272	0.822525	-2.64152	0.00825341	0.0290045
XLOC_007247	16.7881	-1.84491	0.698779	-2.64019	0.00828603	0.0290831
XLOC_004952	16.3207	-1.78683	0.677599	-2.637	0.00836441	0.0293219
XLOC_011193	71.3628	-1.60446	0.608908	-2.63497	0.00841441	0.0294608
XLOC_001233	105.503	-1.84416	0.700079	-2.63421	0.0084333	0.0294905
XLOC_009143	88.9991	1.66294	0.631664	2.63264	0.00847253	0.0295913
XLOC_000780	99.4057	1.51763	0.577808	2.62653	0.00862608	0.0300905
XLOC_008660	3.97007	3.44219	1.31085	2.62593	0.00864128	0.0300933
XLOC_005077	10.1161	-1.98421	0.755699	-2.62566	0.00864811	0.0300933
XLOC_000845	14.9637	-1.4802	0.564071	-2.62413	0.00868694	0.0301914
XLOC_005841	4.81278	-2.9734	1.1336	-2.62299	0.00871629	0.0302563
XLOC_010490	3.92068	-2.83032	1.08045	-2.61958	0.00880377	0.0304853
XLOC_011942	34.4769	-1.79858	0.686492	-2.61995	0.00879425	0.0304853
XLOC_004700	7.57012	-1.97832	0.755758	-2.61767	0.00885328	0.0306194
XLOC_014249	67.7976	-1.38359	0.528649	-2.61723	0.00886471	0.0306216
XLOC_003073	9.16032	-1.90828	0.729759	-2.61494	0.00892436	0.0307901
XLOC_005524	19.9484	-1.61667	0.618344	-2.61452	0.0089353	0.0307904
XLOC_002149	6.63758	-2.07022	0.792544	-2.61212	0.00899823	0.0309696
XLOC_008357	1.04395	4.24749	1.62841	2.60837	0.00909754	0.0312735
XLOC_007101	1062.24	1.6504	0.633018	2.60719	0.00912899	0.0313436
XLOC_002427	8.97152	-1.74829	0.671161	-2.60487	0.00919086	0.0315179
XLOC_002308	13.7364	-1.80436	0.693165	-2.60308	0.00923915	0.031607
XLOC_007110	352.346	-2.33948	0.898712	-2.60315	0.00923722	0.031607
XLOC_008789	79.022	-1.07305	0.412379	-2.60209	0.00926565	0.0316595
XLOC_004838	740.357	-1.94026	0.745823	-2.6015	0.00928172	0.0316762
XLOC_003196	10.299	-1.71087	0.658659	-2.59751	0.0093902	0.032008
XLOC_004929	33.1753	-1.35462	0.521974	-2.59519	0.00945398	0.0321866
XLOC_007878	208.461	-2.32521	0.896165	-2.59462	0.00946961	0.0322012
XLOC_012471	11.8257	-1.79812	0.693817	-2.59164	0.00955208	0.0324428
XLOC_013595	6.40965	-2.14875	0.829683	-2.58984	0.0096021	0.0325736
XLOC_006914	9.5619	-2.21209	0.854497	-2.58877	0.00963204	0.0326362
XLOC_010530	5.80066	-2.60721	1.00748	-2.58786	0.00965755	0.0326835
XLOC_004458	27.5746	-1.79538	0.694023	-2.58692	0.00968392	0.0327337
XLOC_005580	7.60407	-2.19117	0.848603	-2.58209	0.00982028	0.0331551
XLOC_013360	11.486	-2.0641	0.800239	-2.57935	0.00989858	0.0333797
XLOC_010686	7.03731	-2.14098	0.831605	-2.57452	0.010038	0.0337697
XLOC_010772	82.4742	1.14654	0.445287	2.57484	0.0100286	0.0337697
XLOC_001317	13.8575	-1.8217	0.708214	-2.57225	0.010104	0.0338082
XLOC_008319	17.2482	-2.21282	0.860324	-2.57208	0.0101091	0.0338082
XLOC_008393	4.97969	-2.27365	0.883801	-2.57258	0.0100942	0.0338082
XLOC_011812	31.5766	-1.58735	0.616854	-2.5733	0.0100733	0.0338082
XLOC_014583	3.63429	-2.74111	1.06569	-2.57215	0.010107	0.0338082
XLOC_011456	20.9141	1.31838	0.513887	2.56551	0.0103023	0.0344139
XLOC_003814	17.8554	1.75484	0.684726	2.56283	0.0103822	0.03464
XLOC_015635	5.74045	-2.52914	0.987382	-2.56147	0.0104231	0.0347356
XLOC_007807	5.60971	-2.67448	1.04646	-2.55573	0.0105964	0.0352716
XLOC_005341	725.244	1.4418	0.564419	2.55449	0.0106342	0.0353561
XLOC_009560	7.52925	-2.04771	0.80248	-2.55172	0.0107191	0.0355966
XLOC_007017	9.89566	-2.0959	0.821607	-2.55097	0.0107422	0.0356315
XLOC_008205	1.82433	-3.40149	1.33377	-2.55029	0.0107635	0.0356416
XLOC_012530	135.608	1.13994	0.447023	2.55006	0.0107704	0.0356416
XLOC_005623	2.50767	2.80626	1.10293	2.54437	0.0109476	0.0361017
XLOC_010396	1161.13	1.61306	0.633899	2.54467	0.0109382	0.0361017
XLOC_014183	5.17937	-2.21713	0.871201	-2.54491	0.0109306	0.0361017
XLOC_004711	3.69811	-2.64747	1.04095	-2.54332	0.0109806	0.0361285
XLOC_014726	22.4162	1.41437	0.556119	2.5433	0.0109812	0.0361285
XLOC_013707	25.0081	-1.91725	0.754259	-2.5419	0.0110251	0.0362308
XLOC_011878	6.86773	2.07385	0.819794	2.52972	0.0114153	0.0374264
XLOC_012778	1549.3	1.94507	0.768797	2.53001	0.0114059	0.0374264
XLOC_007222	3.40488	2.83429	1.12074	2.52894	0.0114408	0.0374665
XLOC_012172	59.6369	-1.7523	0.693987	-2.52498	0.0115705	0.0378475
XLOC_001420	2.17715	-3.24784	1.28653	-2.52449	0.0115866	0.0378568
XLOC_015304	5.29067	2.97234	1.17804	2.52312	0.011632	0.0379611
XLOC_014941	4.33042	-2.64544	1.04988	-2.51974	0.0117441	0.038275
XLOC_012223	211.959	1.38307	0.548964	2.51941	0.0117551	0.038275
XLOC_007315	3.87578	-2.33083	0.925471	-2.51853	0.0117845	0.0383265
XLOC_010233	2428.41	1.43687	0.57241	2.51021	0.0120658	0.0391518
XLOC_012362	3.21327	-3.07374	1.22442	-2.51036	0.0120608	0.0391518
XLOC_003062	2.38303	-3.45356	1.37623	-2.50943	0.0120927	0.0391942
XLOC_012675	15.9752	1.40427	0.559848	2.5083	0.0121312	0.0392742
XLOC_007272	9.21379	2.05401	0.819524	2.50634	0.0121987	0.0394475
XLOC_002051	224.285	0.921482	0.36773	2.50586	0.0122153	0.0394563
XLOC_014684	0.921179	3.94772	1.57577	2.50526	0.0122362	0.0394789
XLOC_014028	2.76263	2.70078	1.07916	2.50267	0.0123259	0.0397231
XLOC_002424	178.965	1.64775	0.659949	2.49678	0.0125327	0.0403436
XLOC_004730	201.398	1.13045	0.453075	2.49506	0.0125936	0.0404938
XLOC_006380	77.9107	-1.61903	0.649445	-2.49295	0.0126687	0.040689
XLOC_011861	25.4924	1.89473	0.760184	2.49246	0.0126863	0.0406995
XLOC_002353	145.915	2.20935	0.887061	2.49064	0.0127514	0.0408621
XLOC_012076	26.3797	2.15646	0.866438	2.48888	0.0128147	0.0410187
XLOC_003029	10.1316	-1.92545	0.774121	-2.48727	0.0128727	0.0411577
XLOC_002356	6.36317	-2.05954	0.828596	-2.48558	0.0129341	0.0412612
XLOC_004332	9.41075	1.73724	0.698907	2.48565	0.0129314	0.0412612
XLOC_009086	2.53054	-3.14405	1.26564	-2.48416	0.0129858	0.0413795
XLOC_013222	19.0268	-2.00071	0.806597	-2.48044	0.0131221	0.0417669
XLOC_006734	48.6395	-1.29626	0.523013	-2.47845	0.0131955	0.0419535
XLOC_003759	3.5273	3.17661	1.28303	2.47587	0.0132911	0.0420774
XLOC_005641	1.7644	-3.26677	1.31957	-2.47564	0.0132997	0.0420774
XLOC_008373	49.5738	1.5191	0.613485	2.47618	0.0132798	0.0420774
XLOC_012101	43.8934	1.5206	0.614286	2.4754	0.0133087	0.0420774
XLOC_012387	125.921	1.39779	0.564522	2.47605	0.0132844	0.0420774
XLOC_003555	62.787	1.89703	0.766982	2.47337	0.0133847	0.0422707
XLOC_005227	47.2813	-1.36323	0.551266	-2.4729	0.013402	0.0422781
XLOC_008641	60.3959	-1.10723	0.44792	-2.47193	0.0134384	0.042346
XLOC_002139	30.518	-1.35943	0.550065	-2.4714	0.0134585	0.0423623
XLOC_007370	111.757	-1.63092	0.660273	-2.47007	0.0135086	0.0424257
XLOC_015185	212.337	1.07153	0.433793	2.47013	0.0135064	0.0424257
XLOC_005555	23.7232	-1.17193	0.474927	-2.4676	0.0136021	0.0425308
XLOC_005974	2.09723	-3.31632	1.3433	-2.46878	0.0135574	0.0425308
XLOC_008994	10.4612	1.71939	0.696602	2.46825	0.0135775	0.0425308
XLOC_014399	78.0583	1.10444	0.447517	2.46793	0.0135896	0.0425308
XLOC_005296	2.86626	-2.85408	1.15733	-2.4661	0.0136593	0.0426628
XLOC_012457	6.14091	1.71986	0.697628	2.4653	0.0136899	0.0427114
XLOC_009296	71.4386	-1.55613	0.631586	-2.46385	0.0137454	0.0428374
XLOC_006026	100.628	1.63057	0.662784	2.46019	0.0138864	0.0431845
XLOC_006086	8.11415	1.51232	0.614724	2.46017	0.0138872	0.0431845
XLOC_002071	60.7109	1.30448	0.530708	2.45799	0.0139717	0.0433994
XLOC_010200	9.52439	1.63432	0.666065	2.4537	0.0141395	0.0438726
XLOC_002729	25.0373	-1.53324	0.625344	-2.45183	0.0142133	0.0440533
XLOC_015617	3.28256	-3.29466	1.34792	-2.44426	0.014515	0.0449396
XLOC_013231	6.63785	-1.72553	0.706122	-2.44367	0.0145387	0.0449638
XLOC_006613	189.003	-1.13674	0.465343	-2.44281	0.0145736	0.0450225
XLOC_012190	36.1765	1.55414	0.636725	2.44083	0.0146537	0.0452208
XLOC_004712	4.62488	-2.2098	0.906272	-2.43834	0.0147548	0.0454832
XLOC_008587	3.50565	-2.70874	1.11119	-2.43771	0.0147808	0.045514
XLOC_014368	4.49809	2.22632	0.913694	2.43661	0.0148257	0.0456027
XLOC_001477	104.857	-1.35261	0.555316	-2.43575	0.0148611	0.0456621
XLOC_011726	5532.75	1.00553	0.413511	2.43168	0.0150289	0.0461277
XLOC_012176	15.7448	-1.84469	0.758854	-2.43088	0.0150621	0.0461795
XLOC_001127	10.2995	-1.98001	0.815773	-2.42716	0.0152177	0.0465531
XLOC_003719	32.2433	1.19459	0.492188	2.42709	0.0152203	0.0465531
XLOC_014683	1.07127	4.03396	1.66226	2.42679	0.0152332	0.0465531
XLOC_003344	4414.55	1.49708	0.617044	2.42621	0.0152574	0.0465768
XLOC_002908	4.69393	-2.30083	0.949373	-2.42353	0.0153705	0.0468716
XLOC_008478	223.646	-1.28229	0.53039	-2.41763	0.015622	0.0475691
XLOC_014393	163.618	-1.37198	0.567547	-2.41738	0.0156327	0.0475691
XLOC_012175	4.8324	-2.20622	0.913443	-2.41528	0.0157231	0.0477927
XLOC_006308	86.1969	-1.19998	0.49698	-2.41453	0.0157554	0.0478398
XLOC_010009	40.4227	-1.10316	0.457183	-2.41295	0.0158238	0.047996
XLOC_013739	113.27	1.24389	0.515713	2.41199	0.0158658	0.0480719
XLOC_003316	60.5637	-1.53728	0.63781	-2.41025	0.0159416	0.0482501
XLOC_006559	21.3028	1.31227	0.544758	2.4089	0.0160007	0.0483773
XLOC_015264	24.8787	1.51606	0.629769	2.40733	0.0160697	0.0484312
XLOC_001494	20.9143	1.6326	0.678166	2.40737	0.0160679	0.0484312
XLOC_005008	9.42733	-1.87462	0.778582	-2.40774	0.0160515	0.0484312
XLOC_011585	59.6062	-1.08475	0.450792	-2.40633	0.0161136	0.0485118
XLOC_011207	6.58576	-2.01698	0.838381	-2.40581	0.0161367	0.04853
XLOC_013888	3.21708	-2.99838	1.24789	-2.40276	0.0162717	0.0488841
XLOC_007326	115.962	1.36669	0.568983	2.40198	0.0163065	0.0489366
XLOC_007166	7.60494	-1.8991	0.791076	-2.40066	0.0163656	0.0490621
XLOC_002453	1.81333	3.06597	1.27848	2.39813	0.0164789	0.0492976
XLOC_011290	1078.06	1.49308	0.622578	2.39823	0.0164745	0.0492976
XLOC_004722	2.08669	-3.24282	1.35355	-2.39578	0.0165849	0.0495626
XLOC_004049	2662.52	-1.96838	0.822454	-2.3933	0.0166974	0.0498462
XLOC_004030	11.9305	-1.36811	0.57175	-2.39284	0.0167183	0.0498561

## Sheet: DE_lincRNAs_TF
ID	baseMean	log2FoldChange	lfcSE	stat	pvalue	padj
XLOC_002171	116.549	-3.94353	0.524358	-7.52068	5.44928e-14	5.6509e-11
XLOC_006696	83.342	-2.56525	0.500896	-5.12131	3.03419e-07	0.000157323
XLOC_000555	97.4724	-3.38526	0.675145	-5.01413	5.32745e-07	0.000184152
XLOC_002953	54.5137	-3.1846	0.645608	-4.93271	8.10956e-07	0.00021024
XLOC_009810	48.7724	-3.85536	0.793754	-4.85712	1.19104e-06	0.000247022
XLOC_004001	146.529	-2.78231	0.58564	-4.75088	2.02529e-06	0.000350038
XLOC_002378	75.0683	-3.46414	0.775752	-4.46552	7.98727e-06	0.00118326
XLOC_000156	78.8357	-2.12687	0.482315	-4.4097	1.03512e-05	0.00119269
XLOC_011725	38.3941	-2.40228	0.542738	-4.42621	9.59015e-06	0.00119269
XLOC_002398	929.213	2.30792	0.547053	4.21882	2.45581e-05	0.0024996
XLOC_002740	76.5454	-2.52278	0.602498	-4.18719	2.82426e-05	0.0024996
XLOC_003020	46.3408	-3.73709	0.893662	-4.18177	2.8925e-05	0.0024996
XLOC_002365	110.7	1.55657	0.391617	3.97474	7.04563e-05	0.00562025
XLOC_002333	3577.65	1.96323	0.507333	3.86971	0.000108965	0.00807119
XLOC_005914	529.01	2.12908	0.555707	3.83129	0.000127473	0.00881262
XLOC_009593	10.6433	2.65504	0.713956	3.71878	0.000200191	0.0126454
XLOC_010613	62.902	-3.26913	0.881179	-3.70995	0.000207302	0.0126454
XLOC_004293	122.019	-2.67899	0.732791	-3.65587	0.000256313	0.0147665
XLOC_014894	20.6158	-2.33951	0.649424	-3.60244	0.000315247	0.0172058
XLOC_014896	115.514	-2.31511	0.646455	-3.58124	0.000341967	0.017731
XLOC_006597	245.003	1.36707	0.388101	3.52245	0.000427571	0.0211139
XLOC_001786	58.5553	1.54584	0.445928	3.46658	0.000527134	0.0237669
XLOC_003535	21.8131	-2.03648	0.586808	-3.47043	0.000519622	0.0237669
XLOC_005468	103.269	1.48562	0.433156	3.42975	0.000604133	0.0261036
XLOC_010343	39.4236	-1.96764	0.580192	-3.39135	0.000695481	0.0288486
XLOC_002826	406.549	1.51159	0.45637	3.3122	0.000925643	0.0364707
XLOC_008147	361.787	-1.78708	0.542385	-3.29485	0.000984745	0.0364707
XLOC_015533	7.86535	-3.37879	1.02258	-3.30419	0.000952516	0.0364707
XLOC_011358	213.479	-2.34072	0.715629	-3.27086	0.00107221	0.0383408
XLOC_000128	29.2427	-1.96806	0.606987	-3.24234	0.00118552	0.0384182
XLOC_011321	28.0322	-1.7543	0.541032	-3.2425	0.00118484	0.0384182
XLOC_012341	184.592	-1.46832	0.45096	-3.25599	0.00112997	0.0384182
XLOC_001594	17.0431	-2.32892	0.726308	-3.20652	0.00134351	0.0400931
XLOC_007796	50.7749	-2.69349	0.842057	-3.1987	0.00138048	0.0400931
XLOC_012279	9.79047	-2.95018	0.918748	-3.21109	0.00132234	0.0400931
XLOC_015040	17.4745	2.2058	0.690103	3.19634	0.00139185	0.0400931
XLOC_000347	15.8459	-2.58233	0.815612	-3.16613	0.00154483	0.043017
XLOC_004244	72.8805	2.2976	0.727029	3.16025	0.00157632	0.043017
XLOC_010810	133.803	-1.67731	0.53231	-3.15101	0.00162707	0.0432634
XLOC_010234	42.882	-1.77282	0.566302	-3.13051	0.00174502	0.0452396
XLOC_002461	250.649	-1.34742	0.435402	-3.09465	0.00197048	0.048652
XLOC_014575	22.594	-1.68909	0.545681	-3.09537	0.00196565	0.048652
XLOC_000166	6.02838	2.27105	0.737239	3.08048	0.00206667	0.0498403

## Sheet: DE_lincRNAs_OF
ID	baseMean	log2FoldChange	lfcSE	stat	pvalue	padj
XLOC_009294	188.445	5.38204	0.424586	12.676	8.03427e-37	1.09909e-33
XLOC_001012	137.697	-7.59609	0.688153	-11.0384	2.49518e-28	1.7067e-25
XLOC_009204	5440.85	-6.2616	0.572464	-10.938	7.58645e-28	3.45942e-25
XLOC_007078	953.98	5.58118	0.532396	10.4832	1.03243e-25	3.53093e-23
XLOC_009449	180.998	5.73553	0.565617	10.1403	3.65947e-24	1.00123e-21
XLOC_013797	295.396	-9.88549	0.98045	-10.0826	6.59537e-24	1.50374e-21
XLOC_011705	146.061	3.63427	0.363726	9.99177	1.6559e-23	3.2361e-21
XLOC_004293	122.019	4.8484	0.492534	9.84379	7.29136e-23	1.24682e-20
XLOC_006278	260.747	6.88282	0.749801	9.17953	4.32988e-20	5.92327e-18
XLOC_011358	213.479	5.28859	0.576029	9.18111	4.26662e-20	5.92327e-18
XLOC_000625	658.907	3.82338	0.425889	8.9774	2.77248e-19	3.44795e-17
XLOC_001544	68.8679	5.16158	0.590191	8.7456	2.21827e-18	2.52883e-16
XLOC_006277	275.75	6.84544	0.810661	8.44427	3.05951e-17	3.21954e-15
XLOC_010613	62.902	4.12531	0.498044	8.28303	1.20082e-16	1.17337e-14
XLOC_009924	477.898	-4.78606	0.627692	-7.62485	2.4432e-14	2.2282e-12
XLOC_008147	361.787	3.90134	0.514733	7.57933	3.47335e-14	2.96972e-12
XLOC_009006	101.761	4.51003	0.608962	7.40609	1.30082e-13	9.88626e-12
XLOC_005960	44.3329	4.78558	0.645804	7.41027	1.26043e-13	9.88626e-12
XLOC_009926	104.62	3.28365	0.443884	7.39754	1.38729e-13	9.98847e-12
XLOC_002999	68.5006	6.03184	0.838119	7.19688	6.16064e-13	4.21388e-11
XLOC_009786	443.718	3.19495	0.449193	7.11263	1.1385e-12	7.41649e-11
XLOC_009450	5632.42	4.15612	0.592693	7.01226	2.34501e-12	1.45817e-10
XLOC_009516	146.929	3.91899	0.567114	6.9104	4.83287e-12	2.87451e-10
XLOC_000353	27.3067	-5.36267	0.776791	-6.90362	5.0695e-12	2.88962e-10
XLOC_002858	37.2655	5.2351	0.763504	6.85668	7.04795e-12	3.85664e-10
XLOC_006633	27.0002	4.29921	0.627648	6.84972	7.39966e-12	3.89336e-10
XLOC_007891	63.1271	-6.20071	0.916845	-6.7631	1.35073e-11	6.84371e-10
XLOC_006597	245.003	-2.72225	0.405761	-6.709	1.95963e-11	9.57418e-10
XLOC_009643	267.139	-3.07799	0.460981	-6.67704	2.43811e-11	1.15011e-09
XLOC_006301	50.1419	4.9004	0.741577	6.60808	3.89326e-11	1.77533e-09
XLOC_009936	65.8494	2.83639	0.436935	6.49156	8.49533e-11	3.74891e-09
XLOC_006480	39.0789	4.64796	0.719515	6.45985	1.04806e-10	4.48045e-09
XLOC_009993	26.6893	-7.48081	1.17066	-6.39024	1.65624e-10	6.86585e-09
XLOC_005774	1271.62	-3.43908	0.53881	-6.38273	1.7396e-10	6.99933e-09
XLOC_002965	1096.12	3.80334	0.597249	6.3681	1.91384e-10	7.48037e-09
XLOC_003522	75.8587	3.46405	0.54527	6.35291	2.11273e-10	8.02836e-09
XLOC_009515	1853.13	2.66018	0.427489	6.22281	4.88337e-10	1.80553e-08
XLOC_002398	929.213	-3.38152	0.556275	-6.07887	1.21033e-09	4.35719e-08
XLOC_007494	63.0525	3.55627	0.592668	6.00045	1.96777e-09	6.90234e-08
XLOC_013710	14.5231	-5.50243	0.922893	-5.96215	2.48943e-09	8.51384e-08
XLOC_006227	144.035	3.45708	0.581816	5.94187	2.81794e-09	9.30561e-08
XLOC_010032	95.0811	-3.1344	0.527711	-5.93961	2.85699e-09	9.30561e-08
XLOC_000484	1834.15	2.72201	0.460881	5.90611	3.50272e-09	1.11435e-07
XLOC_005158	17.6893	6.70573	1.13648	5.90042	3.62573e-09	1.12727e-07
XLOC_000556	156.004	-2.67749	0.463477	-5.77696	7.6062e-09	2.26202e-07
XLOC_009284	17.0537	4.09614	0.708828	5.77875	7.52573e-09	2.26202e-07
XLOC_005431	1164.81	-3.46101	0.600669	-5.76193	8.31583e-09	2.42044e-07
XLOC_010019	229.751	2.38699	0.415407	5.74614	9.13021e-09	2.60211e-07
XLOC_014575	22.594	-3.40999	0.594365	-5.7372	9.6253e-09	2.68723e-07
XLOC_002826	406.549	-2.65857	0.465996	-5.70513	1.16254e-08	3.18072e-07
XLOC_009108	22.7597	-4.2266	0.749128	-5.64202	1.68063e-08	4.50804e-07
XLOC_001874	28.389	3.37357	0.60565	5.57016	2.54505e-08	6.69543e-07
XLOC_006497	1014.73	2.50711	0.451364	5.55452	2.78372e-08	7.18515e-07
XLOC_006622	17.9072	4.53605	0.817425	5.54919	2.86996e-08	7.27056e-07
XLOC_005698	11.3836	6.77383	1.22294	5.53897	3.04248e-08	7.56748e-07
XLOC_011068	24.6956	-3.5632	0.645026	-5.52413	3.31129e-08	8.089e-07
XLOC_006729	170.303	3.0571	0.559416	5.46481	4.63413e-08	1.11219e-06
XLOC_015670	33.3506	2.81457	0.515966	5.45496	4.89834e-08	1.15533e-06
XLOC_014006	168.034	-2.99169	0.551481	-5.42482	5.80128e-08	1.34511e-06
XLOC_000494	217.474	-2.48836	0.461432	-5.39269	6.94095e-08	1.57064e-06
XLOC_002423	48.4677	-2.75943	0.511851	-5.39108	7.00357e-08	1.57064e-06
XLOC_003736	70.4507	2.25735	0.41916	5.38542	7.22745e-08	1.5947e-06
XLOC_013823	166.442	-2.54189	0.47676	-5.3316	9.73509e-08	2.11391e-06
XLOC_011765	57.1178	4.0923	0.770116	5.31388	1.07314e-07	2.29384e-06
XLOC_012423	53.6343	3.44632	0.649568	5.30556	1.12328e-07	2.36407e-06
XLOC_002171	116.549	2.02851	0.385333	5.2643	1.40725e-07	2.91685e-06
XLOC_013828	23.3024	3.23402	0.615459	5.25464	1.48313e-07	3.02824e-06
XLOC_007062	366.484	1.64915	0.316567	5.20949	1.89356e-07	3.8094e-06
XLOC_004483	24.0076	3.07524	0.594854	5.16973	2.34427e-07	4.64776e-06
XLOC_006160	26.9725	3.38633	0.662192	5.11382	3.15703e-07	6.16973e-06
XLOC_002369	24.2561	-3.88261	0.760921	-5.10252	3.35169e-07	6.4579e-06
XLOC_006496	1072.14	2.42163	0.475548	5.0923	3.53737e-07	6.72101e-06
XLOC_005702	291.008	2.25204	0.446615	5.04247	4.59564e-07	8.38245e-06
XLOC_007405	102.136	3.69817	0.732957	5.04554	4.52232e-07	8.38245e-06
XLOC_004427	6.83651	-5.43825	1.07812	-5.04417	4.55484e-07	8.38245e-06
XLOC_011406	146.77	-2.35846	0.468658	-5.03236	4.84472e-07	8.72049e-06
XLOC_011185	85.0578	2.67315	0.537597	4.9724	6.61292e-07	1.17487e-05
XLOC_004782	22.6192	3.60705	0.727033	4.96132	7.00146e-07	1.22795e-05
XLOC_011595	44.3784	2.60499	0.526828	4.94467	7.6274e-07	1.3208e-05
XLOC_009782	113.911	-3.05615	0.61936	-4.93436	8.04131e-07	1.37506e-05
XLOC_006817	30.351	2.93697	0.597025	4.91935	8.6832e-07	1.4665e-05
XLOC_000275	287.614	4.37896	0.899424	4.86863	1.12374e-06	1.87473e-05
XLOC_000321	187.469	2.11625	0.437407	4.83817	1.31038e-06	2.15975e-05
XLOC_009576	9.08229	4.69976	0.973173	4.82931	1.37004e-06	2.23121e-05
XLOC_007796	50.7749	3.25125	0.673929	4.82432	1.40482e-06	2.23465e-05
XLOC_008114	16.7713	-3.68761	0.764303	-4.8248	1.40147e-06	2.23465e-05
XLOC_014096	10.0078	6.60669	1.37096	4.81902	1.44262e-06	2.2684e-05
XLOC_015397	23.3905	3.78633	0.78785	4.80591	1.54053e-06	2.39482e-05
XLOC_013075	549.491	2.98857	0.627535	4.76239	1.91315e-06	2.91312e-05
XLOC_009348	110.278	3.00534	0.631104	4.76203	1.91652e-06	2.91312e-05
XLOC_011763	76.9745	3.79365	0.79919	4.74687	2.06584e-06	3.10556e-05
XLOC_012364	47.7976	-2.20771	0.466054	-4.73703	2.16868e-06	3.22474e-05
XLOC_012311	1223.34	3.16339	0.669487	4.7251	2.30004e-06	3.38329e-05
XLOC_008017	80.4087	2.15448	0.458925	4.69463	2.67091e-06	3.88703e-05
XLOC_015124	10.5281	3.76821	0.805602	4.67751	2.90381e-06	4.18148e-05
XLOC_007640	81.1393	2.26326	0.485207	4.66453	3.09327e-06	4.36247e-05
XLOC_003016	52.8178	3.51488	0.753257	4.66624	3.06755e-06	4.36247e-05
XLOC_012975	135.463	-2.64917	0.571374	-4.63649	3.54369e-06	4.94671e-05
XLOC_004760	47.891	2.64243	0.571476	4.62387	3.76638e-06	5.20446e-05
XLOC_013154	63.7859	2.1935	0.474724	4.62057	3.82682e-06	5.23509e-05
XLOC_009524	893.25	-2.96744	0.645694	-4.59573	4.31227e-06	5.79078e-05
XLOC_007821	5.86223	5.81914	1.26628	4.59547	4.31768e-06	5.79078e-05
XLOC_011335	14.1802	4.64919	1.01417	4.58425	4.5562e-06	6.05134e-05
XLOC_010824	70.943	1.66663	0.367644	4.53327	5.80782e-06	7.63952e-05
XLOC_003969	12740.5	-1.64383	0.363414	-4.5233	6.08836e-06	7.93227e-05
XLOC_010995	64.1928	3.22884	0.716423	4.50689	6.57848e-06	8.48997e-05
XLOC_015126	133.269	1.771	0.400062	4.42682	9.56311e-06	0.000121579
XLOC_004366	9.57957	-3.98818	0.901075	-4.42603	9.59832e-06	0.000121579
XLOC_012261	53.7659	1.77198	0.401203	4.41667	1.00235e-05	0.000125799
XLOC_003020	46.3408	2.7263	0.620738	4.39203	1.12296e-05	0.000139656
XLOC_002524	64.7904	-3.09182	0.706647	-4.37534	1.21244e-05	0.000149425
XLOC_008077	32.4545	-3.66782	0.839955	-4.36668	1.26147e-05	0.000154079
XLOC_012279	9.79047	-4.36828	1.00513	-4.34599	1.3865e-05	0.000167852
XLOC_009438	24.8795	4.20103	0.969526	4.33308	1.47038e-05	0.000176446
XLOC_009672	2589.31	1.69112	0.390516	4.33047	1.48793e-05	0.000176999
XLOC_004428	3.47487	-5.23554	1.2265	-4.26868	1.96629e-05	0.000231887
XLOC_006694	13.9594	3.03156	0.710626	4.26604	1.98976e-05	0.000232649
XLOC_011963	15.4421	4.75281	1.11767	4.25242	2.11474e-05	0.000245166
XLOC_002045	4794.18	1.77704	0.423104	4.2	2.66918e-05	0.000306843
XLOC_002378	75.0683	2.63322	0.632901	4.16055	3.17479e-05	0.000361926
XLOC_009218	13.3165	-3.49756	0.841546	-4.15612	3.23702e-05	0.000365971
XLOC_007019	11.008	3.71471	0.897653	4.13825	3.49966e-05	0.000392421
XLOC_015626	10.5075	-3.58858	0.868675	-4.13109	3.61043e-05	0.00040155
XLOC_000139	28.3271	-2.3811	0.579358	-4.10989	3.95841e-05	0.000436702
XLOC_011764	8.7778	3.29735	0.805413	4.09398	4.24024e-05	0.000464052
XLOC_004389	40.5416	-3.16327	0.775232	-4.08042	4.49545e-05	0.000488077
XLOC_002086	2925.17	2.77026	0.683161	4.05505	5.01228e-05	0.000539906
XLOC_002533	57.3533	-1.8562	0.459114	-4.04301	5.27685e-05	0.000559591
XLOC_003885	39.7067	2.39147	0.591264	4.04467	5.2396e-05	0.000559591
XLOC_011747	17283.5	1.79165	0.447979	3.9994	6.35032e-05	0.000668249
XLOC_011882	9.23189	4.76493	1.19336	3.99287	6.5278e-05	0.000681682
XLOC_010415	10.3835	-3.59414	0.901739	-3.98578	6.72579e-05	0.000697037
XLOC_000518	50.9398	2.72508	0.684954	3.97849	6.93548e-05	0.000713364
XLOC_005909	333.565	1.69272	0.426562	3.96828	7.23923e-05	0.00073905
XLOC_008537	3.31709	-5.37485	1.3655	-3.93619	8.27858e-05	0.000838896
XLOC_012991	11.6382	-2.78997	0.709824	-3.9305	8.47679e-05	0.000846441
XLOC_006634	7.54934	3.53735	0.899667	3.93184	8.4297e-05	0.000846441
XLOC_011155	8.99142	3.97902	1.01448	3.92224	8.77313e-05	0.000869684
XLOC_009871	171.64	-1.44003	0.367394	-3.91957	8.87071e-05	0.000873031
XLOC_014769	184.158	2.18003	0.557388	3.91115	9.18594e-05	0.000897597
XLOC_007795	33.1041	3.09451	0.791862	3.90789	9.31055e-05	0.000903322
XLOC_013214	15.3106	2.41765	0.619065	3.90532	9.40993e-05	0.000906534
XLOC_010630	25.9665	2.31465	0.593096	3.90266	9.51432e-05	0.000910181
XLOC_006543	9.27814	2.74748	0.707637	3.88261	0.00010334	0.000981727
XLOC_014896	115.514	2.35134	0.606179	3.87894	0.000104911	0.000989779
XLOC_006644	8.13415	2.78014	0.717914	3.87252	0.000107715	0.00100928
XLOC_001211	13.7836	2.94229	0.761567	3.86347	0.000111788	0.00104031
XLOC_004517	337.943	2.05666	0.535024	3.84405	0.000121018	0.0011186
XLOC_007603	19.301	4.39635	1.14664	3.83412	0.000126015	0.00115697
XLOC_009895	10.7927	2.67764	0.701412	3.8175	0.000134809	0.00122816
XLOC_009872	6.39892	-4.20973	1.10314	-3.81612	0.000135565	0.00122816
XLOC_011326	253.531	-1.91276	0.501512	-3.81398	0.000136748	0.00123073
XLOC_006211	9.46022	-3.46336	0.914926	-3.7854	0.000153459	0.0013721
XLOC_010241	8.02203	2.63228	0.696571	3.77891	0.000157518	0.00139925
XLOC_012403	3.20653	4.82741	1.27881	3.77493	0.00016005	0.00141257
XLOC_009678	13.0843	2.27853	0.606561	3.75647	0.000172329	0.00151119
XLOC_002823	17.7939	-4.1294	1.10125	-3.74973	0.000177025	0.00153272
XLOC_000361	12.1567	-3.89692	1.03925	-3.74974	0.000177015	0.00153272
XLOC_004961	9.81106	-4.23662	1.13248	-3.741	0.000183291	0.001577
XLOC_012178	45.13	-1.84306	0.497515	-3.70453	0.000211783	0.00181074
XLOC_005576	118.305	-2.79945	0.756036	-3.7028	0.000213233	0.00181182
XLOC_004361	7.08376	-3.06444	0.82968	-3.69352	0.000221168	0.00186764
XLOC_002953	54.5137	1.90258	0.517513	3.67639	0.000236556	0.00198533
XLOC_008370	77.3915	1.94543	0.53081	3.66501	0.000247329	0.00205058
XLOC_011735	11.4943	3.20177	0.873349	3.66608	0.0002463	0.00205058
XLOC_005466	36.2911	2.24945	0.61477	3.659	0.000253198	0.0020866
XLOC_013339	8.16376	-2.53129	0.692237	-3.65668	0.000255506	0.002093
XLOC_009645	22.8714	-2.64037	0.724157	-3.64612	0.000266229	0.00216786
XLOC_009952	300.499	-1.99842	0.548628	-3.64258	0.000269924	0.00217209
XLOC_010569	16.2557	-2.08465	0.572116	-3.64375	0.000268692	0.00217209
XLOC_013919	4.1017	-5.33555	1.47176	-3.62528	0.000288654	0.00230923
XLOC_006191	39.4417	-2.19123	0.605786	-3.61717	0.00029784	0.00236717
XLOC_008759	11.6835	2.68319	0.742063	3.61586	0.000299356	0.00236717
XLOC_009261	23.0638	1.86311	0.516581	3.60661	0.000310222	0.00243899
XLOC_000597	128.68	-2.40737	0.668781	-3.59964	0.00031866	0.00249101
XLOC_001171	12.5043	-3.01424	0.839353	-3.59115	0.000329225	0.00255897
XLOC_005710	6.54799	3.36389	0.938926	3.5827	0.000340065	0.0026283
XLOC_010721	154.825	1.56008	0.436026	3.57794	0.00034631	0.00266153
XLOC_009941	13.2034	2.82945	0.792979	3.56813	0.000359535	0.00274773
XLOC_011478	22.1	2.24518	0.631626	3.5546	0.000378558	0.00286114
XLOC_004962	16.9919	-2.93827	0.826333	-3.55579	0.000376841	0.00286114
XLOC_004481	14.7032	2.70577	0.761949	3.55111	0.000383607	0.00288337
XLOC_012713	23.0204	2.15921	0.609512	3.54252	0.000396319	0.00296264
XLOC_000274	536.537	1.51354	0.427795	3.538	0.000403167	0.00299746
XLOC_009191	33.0873	-2.24296	0.636794	-3.52227	0.000427873	0.00316394
XLOC_015240	9.7526	-2.57398	0.736023	-3.49715	0.000470256	0.00345866
XLOC_000531	4.08749	-4.6499	1.33109	-3.49329	0.000477109	0.00349029
XLOC_011470	97.4281	-2.66626	0.767577	-3.4736	0.000513522	0.00373669
XLOC_005359	6.87938	3.43718	0.990304	3.47084	0.000518839	0.0037554
XLOC_005851	12.8957	2.56941	0.741605	3.46466	0.0005309	0.00382248
XLOC_008091	19.7271	-1.80959	0.523998	-3.45342	0.000553521	0.00394384
XLOC_013502	9.21855	2.51513	0.728043	3.45464	0.000551026	0.00394384
XLOC_002274	1216.54	-1.90446	0.552708	-3.44569	0.000569604	0.00401659
XLOC_013491	55.4271	2.23741	0.649321	3.44577	0.000569429	0.00401659
XLOC_010730	280.154	-1.80864	0.525814	-3.4397	0.000582349	0.00406456
XLOC_009247	72.4811	2.54783	0.740457	3.44089	0.000579797	0.00406456
XLOC_014599	193.138	-5.90367	1.7179	-3.43656	0.000589157	0.00407054
XLOC_004386	13.0207	3.4746	1.01069	3.43784	0.000586374	0.00407054
XLOC_015354	25.6561	-2.97568	0.870058	-3.4201	0.00062599	0.00430329
XLOC_005324	8.4671	2.27419	0.66542	3.41767	0.000631585	0.00432004
XLOC_008841	358.528	-1.71798	0.502937	-3.41591	0.000635703	0.00432657
XLOC_012764	30.3157	1.76579	0.519748	3.39741	0.000680277	0.00460703
XLOC_013637	5.85247	-3.68689	1.09016	-3.38197	0.000719687	0.00484991
XLOC_008301	10.3225	-3.18551	0.94542	-3.36942	0.000753274	0.00505136
XLOC_014457	2556.74	1.6539	0.493217	3.35329	0.000798575	0.00532903
XLOC_001664	168.894	-1.52395	0.455357	-3.34671	0.000817769	0.00543062
XLOC_015627	11.5125	-2.70641	0.80955	-3.3431	0.000828472	0.00547512
XLOC_003035	28.7239	-2.28573	0.686747	-3.32834	0.000873651	0.00574594
XLOC_003568	408.791	1.68561	0.506649	3.32698	0.000877934	0.00574648
XLOC_014302	180.26	-1.68689	0.507253	-3.32554	0.000882475	0.0057487
XLOC_007749	92.9983	1.27293	0.383691	3.31758	0.000907996	0.00585914
XLOC_011189	3.3546	-4.02223	1.21238	-3.31764	0.00090782	0.00585914
XLOC_013295	158.761	-1.68913	0.510953	-3.30585	0.000946899	0.0060815
XLOC_000063	71.2031	-2.40962	0.729506	-3.30308	0.000956292	0.00611312
XLOC_005163	21.4224	2.4791	0.751493	3.2989	0.000970658	0.00617609
XLOC_008302	2.24101	-4.62353	1.40642	-3.28744	0.00101101	0.00640306
XLOC_009373	86.1148	2.18065	0.664593	3.28119	0.00103371	0.00651666
XLOC_009030	2.08472	-4.62782	1.41215	-3.27714	0.00104863	0.00658041
XLOC_011210	219.469	1.75381	0.537304	3.26409	0.00109816	0.00685975
XLOC_012341	184.592	1.4326	0.439233	3.26158	0.00110791	0.00688921
XLOC_011786	79.9632	-1.31635	0.40383	-3.25966	0.00111544	0.00690464
XLOC_008956	100.271	-1.8535	0.572061	-3.24005	0.00119511	0.00736445
XLOC_002050	403.078	-1.5115	0.468277	-3.22778	0.00124755	0.00765315
XLOC_012527	300.918	4.54825	1.41609	3.21184	0.00131888	0.00805458
XLOC_014668	103.228	-1.8354	0.573322	-3.20134	0.0013679	0.00831681
XLOC_005606	2.58847	-4.2829	1.34276	-3.18964	0.00142452	0.00862277
XLOC_011826	5.3867	3.15501	0.99112	3.18327	0.0014562	0.00877572
XLOC_005628	24450.5	1.4098	0.445349	3.16562	0.00154755	0.00928532
XLOC_003018	718.524	1.29946	0.411227	3.15996	0.00157793	0.00942624
XLOC_013811	40.5389	-2.40559	0.762109	-3.15649	0.00159681	0.00949754
XLOC_006297	296.001	1.29367	0.412855	3.13346	0.00172756	0.0102307
XLOC_002193	34.7207	2.14243	0.684842	3.12836	0.00175786	0.0103653
XLOC_014853	34.17	-1.66132	0.53162	-3.12502	0.00177793	0.0104387
XLOC_005286	28.111	2.03465	0.654354	3.10941	0.00187463	0.0109594
XLOC_009995	83.1095	-2.22508	0.716672	-3.10474	0.00190444	0.0110863
XLOC_000462	77.1223	1.71083	0.551593	3.10162	0.00192468	0.0111566
XLOC_004270	39.2183	-1.96557	0.638342	-3.07917	0.00207575	0.0119421
XLOC_009910	6.61785	3.04832	0.990069	3.0789	0.00207765	0.0119421
XLOC_004568	56.3336	-1.97679	0.644526	-3.06704	0.0021619	0.0123744
XLOC_004737	6.86283	2.70032	0.881549	3.06315	0.0021902	0.0124475
XLOC_010063	4.55674	4.78611	1.56267	3.06279	0.00219286	0.0124475
XLOC_005594	14.7877	2.0641	0.674514	3.06012	0.00221245	0.0125068
XLOC_000959	23.7212	-2.04914	0.670579	-3.05578	0.00224477	0.0126372
XLOC_014768	67.5555	1.84948	0.606451	3.04968	0.00229088	0.012844
XLOC_005666	3.39568	-3.95213	1.30203	-3.03535	0.00240257	0.0134151
XLOC_006093	14.6666	-1.84615	0.61071	-3.02295	0.00250326	0.0139206
XLOC_013376	4.29293	-3.14515	1.04169	-3.01929	0.00253372	0.0140329
XLOC_000090	13.0587	2.35745	0.781757	3.01558	0.0025649	0.0141483
XLOC_007940	94.8948	1.31438	0.438053	3.00051	0.00269524	0.0148076
XLOC_014654	23.9656	-1.95815	0.653102	-2.99823	0.00271553	0.0148594
XLOC_000564	89.1591	-2.12514	0.710063	-2.99289	0.00276348	0.0150018
XLOC_013179	72.1883	-2.43161	0.812452	-2.99293	0.00276311	0.0150018
XLOC_001790	10.5968	-1.98757	0.66698	-2.97996	0.00288288	0.015588
XLOC_004560	446.516	-1.42583	0.478875	-2.97745	0.00290658	0.0156543
XLOC_010062	3.41959	3.03137	1.01865	2.97588	0.00292147	0.0156728
XLOC_007506	251.936	1.55389	0.525599	2.95641	0.00311241	0.0165672
XLOC_013636	27.6969	-1.86611	0.630966	-2.95755	0.00310094	0.0165672
XLOC_014353	42.6788	-1.90573	0.645967	-2.95019	0.00317575	0.0168231
XLOC_001985	36.1709	-1.78974	0.606837	-2.94929	0.00318507	0.0168231
XLOC_005468	103.269	1.26846	0.432825	2.93065	0.00338251	0.0176614
XLOC_002457	31.363	-1.73212	0.590608	-2.93278	0.00335944	0.0176614
XLOC_010220	7.38321	-2.42521	0.827361	-2.93125	0.00337598	0.0176614
XLOC_004896	8.52093	-2.23072	0.763768	-2.92068	0.0034927	0.0181674
XLOC_008050	5.61553	-2.68333	0.919852	-2.91713	0.00353266	0.0183056
XLOC_004375	36.6708	2.12889	0.733937	2.90065	0.00372392	0.0192238
XLOC_013501	8.87228	2.27619	0.791267	2.87664	0.00401928	0.0206706
XLOC_013850	21.7006	1.30119	0.453871	2.86687	0.00414556	0.0212402
XLOC_000068	865.265	-1.85906	0.650404	-2.85831	0.004259	0.02174
XLOC_008916	247.976	1.56644	0.548883	2.85388	0.00431895	0.021964
XLOC_004849	79.9717	1.14407	0.401477	2.84966	0.00437657	0.0221746
XLOC_015040	17.4745	-2.37983	0.837064	-2.84306	0.00446823	0.0225555
XLOC_008111	19.416	-2.79178	0.989634	-2.82102	0.00478713	0.0240765
XLOC_005607	4.97562	-3.49857	1.24289	-2.81486	0.00487978	0.0244525
XLOC_000662	196.732	1.36378	0.486332	2.80421	0.00504394	0.0247316
XLOC_008165	121.373	1.58563	0.565177	2.80554	0.00502317	0.0247316
XLOC_013359	32.2943	-1.89003	0.673493	-2.80631	0.00501121	0.0247316
XLOC_010047	31.1672	2.04556	0.728151	2.80926	0.00496561	0.0247316
XLOC_009751	13.3991	-2.5538	0.910349	-2.80529	0.00502706	0.0247316
XLOC_014759	6.29203	-3.23804	1.15301	-2.80834	0.00497982	0.0247316
XLOC_010091	2078.24	1.04272	0.373728	2.79005	0.00527006	0.0255251
XLOC_000206	16.9064	-1.64901	0.590877	-2.79079	0.005258	0.0255251
XLOC_008058	12.5651	-3.13304	1.12365	-2.78827	0.00529907	0.0255251
XLOC_003483	6.77086	-2.52897	0.906584	-2.78956	0.00527793	0.0255251
XLOC_014253	2.48228	-3.8083	1.36549	-2.78896	0.00528775	0.0255251
XLOC_002514	2304.32	1.59513	0.572858	2.78452	0.00536077	0.0256417
XLOC_002385	7.5721	-2.62407	0.942077	-2.78541	0.00534606	0.0256417
XLOC_004644	56.8545	1.62442	0.58454	2.77897	0.00545323	0.0259931
XLOC_013042	1.4973	4.64274	1.67212	2.77656	0.00549375	0.0260953
XLOC_000028	41.5445	-1.28993	0.464957	-2.7743	0.00553207	0.0261864
XLOC_009426	15.3475	-2.16069	0.779525	-2.7718	0.00557468	0.0262971
XLOC_011229	2158.46	-1.29268	0.467381	-2.76581	0.00567825	0.0266936
XLOC_000249	7.41696	-2.31948	0.839699	-2.76227	0.00574003	0.0268916
XLOC_003525	970.045	1.00778	0.36598	2.75366	0.00589335	0.027438
XLOC_011959	44.5683	-1.96195	0.712537	-2.75347	0.00589677	0.027438
XLOC_010592	25.152	1.93537	0.703811	2.74985	0.00596234	0.0276491
XLOC_001340	362.255	1.19547	0.436895	2.7363	0.0062135	0.0287164
XLOC_010678	3.57675	-3.04675	1.11709	-2.72741	0.00638336	0.0294021
XLOC_010679	7.02877	-2.40364	0.884238	-2.71832	0.00656146	0.0301211
XLOC_006955	21.3606	-2.03536	0.751961	-2.70673	0.00679487	0.0310265
XLOC_013638	3.42145	-3.02679	1.11843	-2.70629	0.00680406	0.0310265
XLOC_000166	6.02838	-3.09863	1.14568	-2.70462	0.00683816	0.0310784
XLOC_009153	5.51645	-2.30793	0.854252	-2.7017	0.00689861	0.0312493
XLOC_001684	1115.62	1.03478	0.384071	2.69423	0.00705505	0.0318525
XLOC_002463	2186.11	1.20861	0.449366	2.68959	0.00715405	0.0321932
XLOC_009911	5.84125	1.99986	0.743946	2.68818	0.0071842	0.0322229
XLOC_005365	57.1073	-1.64663	0.613313	-2.68481	0.00725712	0.0324436
XLOC_012370	38.7604	1.61126	0.601643	2.67811	0.00740396	0.0329922
XLOC_007513	749.717	1.2243	0.457647	2.67522	0.0074681	0.0331084
XLOC_008708	13.4914	1.53518	0.57395	2.67475	0.00747843	0.0331084
XLOC_003940	22.7857	-2.2945	0.858535	-2.67258	0.00752708	0.0332163
XLOC_008414	5.75546	-2.11379	0.791482	-2.67067	0.0075699	0.0332978
XLOC_011989	18.6034	-1.91631	0.718273	-2.66794	0.00763179	0.0334625
XLOC_006062	2.03358	-3.4902	1.30987	-2.66455	0.00770915	0.0336937
XLOC_015458	239.254	2.48238	0.932157	2.66305	0.00774364	0.0337366
XLOC_008239	95.1961	-1.44598	0.54344	-2.66079	0.00779579	0.033856
XLOC_009734	1.3524	4.48497	1.69425	2.64718	0.00811666	0.035138
XLOC_003974	66.3185	-2.29374	0.867365	-2.64449	0.00818132	0.0353062
XLOC_013130	32.0986	1.29244	0.489409	2.64081	0.00827072	0.0355797
XLOC_008992	8.33407	-1.9657	0.745716	-2.63599	0.00838914	0.035976
XLOC_004600	3.2106	-3.27274	1.24239	-2.63423	0.00843293	0.0360508
XLOC_003806	63.2134	1.41872	0.542312	2.61607	0.00889493	0.0379074
XLOC_007625	47.0642	1.38968	0.534175	2.60154	0.00928052	0.0394278
XLOC_014088	25.3977	-1.69928	0.654008	-2.59826	0.00936967	0.0395737
XLOC_013372	6.73983	-2.29329	0.882662	-2.59815	0.00937271	0.0395737
XLOC_000669	439.188	1.23147	0.475055	2.59228	0.00953421	0.0401317
XLOC_008496	50.4464	1.17822	0.456517	2.5809	0.00985443	0.0412259
XLOC_006435	19.147	-1.47593	0.571804	-2.58117	0.0098465	0.0412259
XLOC_000384	13.0865	1.51407	0.58713	2.57876	0.00991545	0.0413547
XLOC_000115	6.8498	-2.15783	0.838467	-2.57354	0.0100664	0.0418568
XLOC_014348	18.0405	-1.49623	0.582582	-2.56828	0.0102205	0.0423685
XLOC_013015	3.96662	-2.86736	1.11722	-2.56651	0.0102728	0.042457
XLOC_013035	1.29403	-3.98633	1.55936	-2.55638	0.0105768	0.0435814
XLOC_002365	110.7	1.00043	0.3924	2.54951	0.0107875	0.0443162
XLOC_013581	14285.7	2.48072	0.973501	2.54825	0.0108266	0.0443435
XLOC_000786	11.7528	1.65913	0.651434	2.54689	0.0108688	0.0443836
XLOC_014392	114.031	-1.14121	0.448665	-2.54358	0.0109724	0.0445407
XLOC_007052	61.056	-1.47081	0.578038	-2.54449	0.0109438	0.0445407
XLOC_005556	4.07336	-2.95621	1.17106	-2.5244	0.0115897	0.0469074
XLOC_001567	852.494	0.866635	0.344145	2.51823	0.0117947	0.0474564
XLOC_014390	349.973	-1.60868	0.638723	-2.51859	0.0117825	0.0474564
XLOC_013079	14.2415	1.35959	0.540798	2.51405	0.0119353	0.0478814
XLOC_004177	76.933	-2.35992	0.939554	-2.51175	0.0120134	0.0479136
XLOC_008842	19.7859	-2.01164	0.800689	-2.51238	0.0119919	0.0479136
XLOC_014596	139.309	-1.52082	0.607542	-2.50323	0.0123065	0.0488609
XLOC_009221	1.77287	-3.83747	1.53329	-2.50278	0.0123224	0.0488609
XLOC_000070	16.1802	-1.50111	0.600856	-2.49828	0.0124798	0.0493421
XLOC_008112	8.31981	-2.72803	1.09247	-2.49711	0.0125209	0.0493619

## Sheet: DE_lincRNAs_OT
ID	baseMean	log2FoldChange	lfcSE	stat	pvalue	padj
XLOC_007078	953.98	7.27293	0.553418	13.1418	1.89559e-39	2.59317e-36
XLOC_009294	188.445	5.54053	0.434322	12.7567	2.85894e-37	1.95552e-34
XLOC_002171	116.549	5.97203	0.51847	11.5186	1.0636e-30	4.84999e-28
XLOC_011705	146.061	4.34641	0.381237	11.4008	4.14165e-30	1.41645e-27
XLOC_000625	658.907	4.80785	0.431536	11.1413	7.89941e-29	2.16128e-26
XLOC_011358	213.479	7.62931	0.69246	11.0177	3.1403e-28	7.15988e-26
XLOC_013797	295.396	-10.6041	0.980176	-10.8186	2.81003e-27	5.4916e-25
XLOC_004293	122.019	7.52738	0.70353	10.6994	1.02385e-26	1.75078e-24
XLOC_008147	361.787	5.68841	0.535445	10.6237	2.31199e-26	3.51422e-24
XLOC_001012	137.697	-7.24741	0.688798	-10.5218	6.85454e-26	9.37702e-24
XLOC_002398	929.213	-5.68944	0.555465	-10.2427	1.27681e-24	1.58789e-22
XLOC_009204	5440.85	-5.85268	0.572487	-10.2233	1.56001e-24	1.77841e-22
XLOC_006597	245.003	-4.08932	0.403833	-10.1263	4.22476e-24	4.44575e-22
XLOC_009449	180.998	5.73385	0.569478	10.0686	7.60482e-24	7.431e-22
XLOC_006278	260.747	8.69754	0.886668	9.80924	1.02742e-22	9.37006e-21
XLOC_006277	275.75	9.0173	0.970754	9.28896	1.55797e-20	1.33206e-18
XLOC_002826	406.549	-4.17016	0.464834	-8.97128	2.93091e-19	2.35852e-17
XLOC_009924	477.898	-5.60699	0.627375	-8.93723	3.99053e-19	3.0328e-17
XLOC_009926	104.62	4.09054	0.462655	8.84145	9.44856e-19	6.80296e-17
XLOC_009006	101.761	5.85504	0.666093	8.79013	1.49392e-18	1.02184e-16
XLOC_010613	62.902	7.39444	0.852772	8.67106	4.28103e-18	2.78879e-16
XLOC_006227	144.035	5.36262	0.620033	8.64893	5.19847e-18	3.2325e-16
XLOC_001544	68.8679	4.7635	0.575271	8.28046	1.22702e-16	7.29812e-15
XLOC_007891	63.1271	-7.53301	0.913774	-8.24384	1.66769e-16	9.50585e-15
XLOC_002965	1096.12	4.94281	0.600158	8.23586	1.78278e-16	9.75535e-15
XLOC_002953	54.5137	5.08718	0.636225	7.99587	1.28657e-15	6.76935e-14
XLOC_002378	75.0683	6.09736	0.766151	7.95843	1.7424e-15	8.82816e-14
XLOC_009936	65.8494	3.53772	0.456781	7.74489	9.56612e-15	4.67373e-13
XLOC_012311	1223.34	4.95318	0.672546	7.36483	1.77378e-13	8.36736e-12
XLOC_003020	46.3408	6.46339	0.879273	7.35084	1.96971e-13	8.98187e-12
XLOC_009993	26.6893	-8.53609	1.16649	-7.31773	2.522e-13	1.11293e-11
XLOC_014896	115.514	4.66645	0.64022	7.28881	3.127e-13	1.33679e-11
XLOC_007796	50.7749	5.94474	0.821696	7.23472	4.66494e-13	1.93383e-11
XLOC_002369	24.2561	-5.3884	0.749312	-7.19113	6.42586e-13	2.58546e-11
XLOC_002999	68.5006	6.00164	0.84411	7.11003	1.16021e-12	4.53475e-11
XLOC_005431	1164.81	-4.22229	0.600543	-7.03078	2.05378e-12	7.80438e-11
XLOC_005960	44.3329	4.41756	0.630784	7.00328	2.50044e-12	9.24488e-11
XLOC_007062	366.484	2.2296	0.318852	6.99257	2.69902e-12	9.71647e-11
XLOC_002858	37.2655	5.67829	0.817848	6.94296	3.8398e-12	1.31321e-10
XLOC_015670	33.3506	3.9916	0.574687	6.9457	3.76583e-12	1.31321e-10
XLOC_000353	27.3067	-5.33072	0.777714	-6.85434	7.16406e-12	2.39035e-10
XLOC_010995	64.1928	5.41581	0.791844	6.8395	7.94713e-12	2.58849e-10
XLOC_006301	50.1419	5.24481	0.768911	6.82109	9.03532e-12	2.87449e-10
XLOC_007494	63.0525	4.17905	0.613415	6.81277	9.57392e-12	2.97662e-10
XLOC_006817	30.351	4.88473	0.720514	6.77951	1.20582e-11	3.66569e-10
XLOC_006696	83.342	3.34016	0.497897	6.70854	1.96577e-11	5.84604e-10
XLOC_003885	39.7067	4.41434	0.668827	6.60012	4.10829e-11	1.19578e-09
XLOC_000321	187.469	2.91154	0.443023	6.57198	4.96502e-11	1.41503e-09
XLOC_000156	78.8357	3.11797	0.478095	6.52166	6.95323e-11	1.94123e-09
XLOC_006633	27.0002	7.13495	1.10081	6.48154	9.07929e-11	2.48409e-09
XLOC_012341	184.592	2.90092	0.448031	6.47481	9.49304e-11	2.54637e-09
XLOC_013828	23.3024	5.83461	0.902664	6.46377	1.02128e-10	2.68674e-09
XLOC_009782	113.911	-3.95914	0.617789	-6.40856	1.46902e-10	3.79175e-09
XLOC_006480	39.0789	4.64858	0.726359	6.39984	1.55544e-10	3.94045e-09
XLOC_000494	217.474	-2.92701	0.460991	-6.34939	2.16167e-10	5.37667e-09
XLOC_005702	291.008	2.85003	0.449436	6.34135	2.27763e-10	5.56392e-09
XLOC_002533	57.3533	-2.87696	0.453952	-6.33758	2.33398e-10	5.60154e-09
XLOC_011595	44.3784	3.46377	0.55374	6.25522	3.9696e-10	9.36278e-09
XLOC_006160	26.9725	4.63163	0.746895	6.20118	5.60422e-10	1.29942e-08
XLOC_014006	168.034	-3.41542	0.551037	-6.19816	5.71265e-10	1.30248e-08
XLOC_009810	48.7724	4.8644	0.789766	6.1593	7.30683e-10	1.63865e-08
XLOC_001874	28.389	3.95361	0.642183	6.15652	7.4362e-10	1.64076e-08
XLOC_005774	1271.62	-3.3159	0.538858	-6.15357	7.57601e-10	1.64508e-08
XLOC_008077	32.4545	-5.10489	0.832556	-6.13159	8.70025e-10	1.85968e-08
XLOC_012975	135.463	-3.47793	0.57007	-6.10089	1.05476e-09	2.21987e-08
XLOC_011765	57.1178	4.84296	0.800277	6.0516	1.43412e-09	2.97253e-08
XLOC_007795	33.1041	6.38025	1.05496	6.04783	1.46806e-09	2.99746e-08
XLOC_003016	52.8178	4.80637	0.798838	6.0167	1.7801e-09	3.58114e-08
XLOC_000462	77.1223	3.44904	0.575954	5.98839	2.11928e-09	4.2017e-08
XLOC_009524	893.25	-3.7883	0.645523	-5.86857	4.39581e-09	8.59066e-08
XLOC_009191	33.0873	-3.67301	0.626983	-5.85823	4.67824e-09	8.99256e-08
XLOC_011068	24.6956	-3.77308	0.644276	-5.8563	4.73293e-09	8.99256e-08
XLOC_005158	17.6893	6.57781	1.12374	5.85348	4.81397e-09	9.02125e-08
XLOC_009516	146.929	3.2754	0.561391	5.83444	5.3973e-09	9.97771e-08
XLOC_009284	17.0537	6.4645	1.12879	5.72695	1.02255e-08	1.86513e-07
XLOC_012764	30.3157	3.26926	0.571488	5.72061	1.06142e-08	1.91055e-07
XLOC_001786	58.5553	-2.61506	0.457328	-5.71812	1.07708e-08	1.91357e-07
XLOC_012423	53.6343	3.77184	0.660979	5.70645	1.15357e-08	2.02318e-07
XLOC_015040	17.4745	-4.58563	0.809717	-5.66325	1.48533e-08	2.57207e-07
XLOC_002463	2186.11	2.54537	0.449952	5.65699	1.54051e-08	2.63428e-07
XLOC_000556	156.004	-2.60035	0.463859	-5.6059	2.07181e-08	3.47829e-07
XLOC_006622	17.9072	6.06009	1.08123	5.6048	2.08494e-08	3.47829e-07
XLOC_004644	56.8545	3.44606	0.616383	5.59078	2.26055e-08	3.72582e-07
XLOC_011406	146.77	-2.6145	0.468385	-5.58195	2.3783e-08	3.87324e-07
XLOC_009515	1853.13	2.38375	0.427393	5.57741	2.4412e-08	3.9289e-07
XLOC_004782	22.6192	4.28887	0.779224	5.50403	3.7121e-08	5.90483e-07
XLOC_005698	11.3836	6.66432	1.22294	5.44941	5.05361e-08	7.94637e-07
XLOC_004001	146.529	3.17642	0.584791	5.43173	5.58117e-08	8.67618e-07
XLOC_009678	13.0843	4.54973	0.83889	5.42351	5.84385e-08	8.98246e-07
XLOC_013154	63.7859	2.5921	0.482591	5.37122	7.82053e-08	1.18872e-06
XLOC_000361	12.1567	-5.46733	1.02117	-5.35398	8.60392e-08	1.29332e-06
XLOC_009786	443.718	2.39343	0.447202	5.35202	8.69773e-08	1.29332e-06
XLOC_008017	80.4087	2.48378	0.464319	5.34929	8.82991e-08	1.29885e-06
XLOC_000484	1834.15	2.45965	0.460796	5.33782	9.40696e-08	1.36211e-06
XLOC_010824	70.943	1.99414	0.373657	5.33682	9.45913e-08	1.36211e-06
XLOC_010019	229.751	2.2057	0.415129	5.31328	1.07667e-07	1.53425e-06
XLOC_014096	10.0078	7.21852	1.37096	5.26529	1.39967e-07	1.97396e-06
XLOC_001171	12.5043	-4.31275	0.82248	-5.24359	1.57479e-07	2.19827e-06
XLOC_004961	9.81106	-5.80691	1.112	-5.22204	1.76967e-07	2.44536e-06
XLOC_009576	9.08229	6.30652	1.21144	5.2058	1.93161e-07	2.64245e-06
XLOC_011725	38.3941	2.80299	0.539073	5.19964	1.99671e-07	2.70446e-06
XLOC_000128	29.2427	3.09176	0.596598	5.18232	2.19148e-07	2.93916e-06
XLOC_011747	17283.5	2.31002	0.448013	5.15615	2.52081e-07	3.34802e-06
XLOC_002086	2925.17	3.50406	0.683465	5.12691	2.94539e-07	3.87432e-06
XLOC_001303	13.0492	-4.24658	0.833927	-5.09227	3.53802e-07	4.60953e-06
XLOC_004962	16.9919	-4.12413	0.815027	-5.06011	4.19009e-07	5.40759e-06
XLOC_005576	118.305	-3.7775	0.754655	-5.00561	5.56868e-07	7.11958e-06
XLOC_009450	5632.42	2.96254	0.592399	5.00091	5.7059e-07	7.22748e-06
XLOC_009593	10.6433	-3.9096	0.785724	-4.9758	6.49788e-07	8.14279e-06
XLOC_013079	14.2415	3.2908	0.661558	4.97432	6.54756e-07	8.14279e-06
XLOC_006497	1014.73	2.23702	0.451215	4.95777	7.1308e-07	8.78823e-06
XLOC_000166	6.02838	-5.36968	1.08559	-4.94635	7.56198e-07	9.23642e-06
XLOC_008591	27.7606	2.95203	0.598935	4.92879	8.27386e-07	1.00165e-05
XLOC_014654	23.9656	-3.16308	0.642388	-4.92394	8.48179e-07	1.01781e-05
XLOC_009535	1085.79	2.2256	0.452466	4.91882	8.70668e-07	1.03572e-05
XLOC_003736	70.4507	2.04355	0.417835	4.89081	1.00422e-06	1.18428e-05
XLOC_008370	77.3915	2.63695	0.539618	4.88671	1.02536e-06	1.19888e-05
XLOC_005163	21.4224	4.05612	0.831274	4.8794	1.06407e-06	1.23359e-05
XLOC_015397	23.3905	3.8993	0.800516	4.87099	1.11041e-06	1.2765e-05
XLOC_003019	97.7038	2.38929	0.493596	4.84058	1.29459e-06	1.47583e-05
XLOC_013075	549.491	3.0216	0.627825	4.8128	1.48828e-06	1.66882e-05
XLOC_013823	166.442	-2.29799	0.477409	-4.81345	1.48343e-06	1.66882e-05
XLOC_003806	63.2134	2.68862	0.559058	4.80919	1.5154e-06	1.68542e-05
XLOC_002461	250.649	2.07703	0.43423	4.78326	1.72474e-06	1.90278e-05
XLOC_009025	21.0262	-2.60145	0.548788	-4.74035	2.13346e-06	2.33486e-05
XLOC_015124	10.5281	3.9693	0.842282	4.71256	2.44629e-06	2.65597e-05
XLOC_010721	154.825	2.06441	0.43932	4.69911	2.61295e-06	2.81457e-05
XLOC_012991	11.6382	-3.30223	0.703268	-4.69556	2.65884e-06	2.84163e-05
XLOC_014353	42.6788	-2.96982	0.640779	-4.63471	3.57435e-06	3.79048e-05
XLOC_000597	128.68	-3.07856	0.667874	-4.6095	4.03643e-06	4.24757e-05
XLOC_015126	133.269	1.84836	0.401366	4.60517	4.12124e-06	4.30371e-05
XLOC_013502	9.21855	4.36302	0.951137	4.58717	4.49305e-06	4.65644e-05
XLOC_009129	120.318	-1.63358	0.356474	-4.58259	4.59244e-06	4.72366e-05
XLOC_014599	193.138	-7.85202	1.71697	-4.57318	4.80381e-06	4.90419e-05
XLOC_000347	15.8459	3.66472	0.802417	4.5671	4.94509e-06	5.01103e-05
XLOC_009218	13.3165	-3.81328	0.839188	-4.54402	5.51922e-06	5.55169e-05
XLOC_009952	300.499	-2.48661	0.548308	-4.53507	5.75855e-06	5.75014e-05
XLOC_009872	6.39892	-4.93997	1.09136	-4.52642	5.99905e-06	5.94688e-05
XLOC_011963	15.4421	5.76715	1.27602	4.51965	6.19422e-06	6.09618e-05
XLOC_007821	5.86223	5.70962	1.26628	4.50898	6.51405e-06	6.33525e-05
XLOC_012364	47.7976	-2.10754	0.467462	-4.50847	6.52975e-06	6.33525e-05
XLOC_003940	22.7857	-3.80195	0.84709	-4.48825	7.18108e-06	6.83014e-05
XLOC_004760	47.891	2.56853	0.572311	4.488	7.18962e-06	6.83014e-05
XLOC_010630	25.9665	2.7403	0.610342	4.48978	7.12954e-06	6.83014e-05
XLOC_014392	114.031	-1.99899	0.446404	-4.47799	7.53485e-06	7.10874e-05
XLOC_005035	16.0578	4.718	1.06016	4.45027	8.57613e-06	7.98106e-05
XLOC_000063	71.2031	-3.2384	0.727543	-4.45114	8.54148e-06	7.98106e-05
XLOC_006529	218.04	-1.97377	0.443808	-4.44734	8.69389e-06	8.03598e-05
XLOC_008985	56.6939	2.9123	0.655076	4.44574	8.75917e-06	8.04198e-05
XLOC_002385	7.5721	-4.04729	0.913215	-4.43191	9.34024e-06	8.49939e-05
XLOC_006496	1072.14	2.1064	0.475382	4.43096	9.38164e-06	8.49939e-05
XLOC_014894	20.6158	2.84219	0.642725	4.4221	9.77468e-06	8.79721e-05
XLOC_010730	280.154	-2.31812	0.52543	-4.41186	1.02486e-05	9.16347e-05
XLOC_002193	34.7207	3.12596	0.709475	4.40602	1.05289e-05	9.35297e-05
XLOC_007603	19.301	5.57752	1.26937	4.39392	1.11326e-05	9.82545e-05
XLOC_011210	219.469	2.3677	0.539807	4.3862	1.15347e-05	0.00010115
XLOC_008114	16.7713	-3.36452	0.768961	-4.3754	1.21208e-05	0.000105613
XLOC_011185	85.0578	2.33387	0.535239	4.36043	1.2981e-05	0.000112392
XLOC_002333	3577.65	-2.21036	0.507344	-4.35672	1.32026e-05	0.000113593
XLOC_011478	22.1	2.85096	0.65705	4.33904	1.43109e-05	0.000122358
XLOC_000139	28.3271	-2.50837	0.579298	-4.33002	1.49095e-05	0.000126685
XLOC_013501	8.87228	4.788	1.10666	4.32654	1.51467e-05	0.000127906
XLOC_011764	8.7778	3.76352	0.872971	4.31116	1.62403e-05	0.000136299
XLOC_006634	7.54934	5.18056	1.20524	4.29837	1.72061e-05	0.000143524
XLOC_008111	19.416	-4.20233	0.979217	-4.29152	1.77453e-05	0.000147124
XLOC_009401	18.4827	2.72863	0.641112	4.25608	2.08038e-05	0.000169717
XLOC_014898	5.47891	6.02751	1.41635	4.25567	2.08424e-05	0.000169717
XLOC_014769	184.158	2.37808	0.558755	4.25604	2.08083e-05	0.000169717
XLOC_009643	267.139	-1.96677	0.462516	-4.25233	2.11556e-05	0.000171248
XLOC_008058	12.5651	-4.70139	1.10737	-4.24556	2.18051e-05	0.000175467
XLOC_002028	69.0537	-2.51714	0.595316	-4.22825	2.3552e-05	0.000188416
XLOC_013811	40.5389	-3.20686	0.758938	-4.22546	2.3845e-05	0.000189651
XLOC_011335	14.1802	4.06311	0.965906	4.20653	2.5932e-05	0.000205058
XLOC_004849	79.9717	1.7152	0.407961	4.20431	2.61875e-05	0.000205888
XLOC_005286	28.111	2.8474	0.678571	4.19617	2.71463e-05	0.000211527
XLOC_011155	8.99142	5.011	1.19434	4.19561	2.7214e-05	0.000211527
XLOC_010220	7.38321	-3.37979	0.807385	-4.1861	2.83792e-05	0.000219338
XLOC_010234	42.882	2.35128	0.562065	4.1833	2.87309e-05	0.000220809
XLOC_002366	5.18113	-3.96349	0.94819	-4.18006	2.91437e-05	0.00022273
XLOC_011735	11.4943	3.96153	0.948022	4.17874	2.93134e-05	0.000222782
XLOC_002050	403.078	-1.95192	0.468026	-4.17054	3.03885e-05	0.000228415
XLOC_005914	529.01	-2.31804	0.555702	-4.17137	3.0278e-05	0.000228415
XLOC_008435	43.5399	3.21831	0.775844	4.14814	3.35189e-05	0.000250568
XLOC_007405	102.136	2.99763	0.726824	4.12429	3.71886e-05	0.00027649
XLOC_000959	23.7212	-2.72996	0.665467	-4.10232	4.09026e-05	0.000302458
XLOC_000275	287.614	3.66963	0.896738	4.0922	4.27296e-05	0.00031427
XLOC_009995	83.1095	-2.92314	0.715283	-4.08669	4.37569e-05	0.000320104
XLOC_012261	53.7659	1.63682	0.400928	4.08258	4.4539e-05	0.000324092
XLOC_011959	44.5683	-2.88397	0.708775	-4.06894	4.72271e-05	0.000341834
XLOC_006138	327.798	-1.48877	0.366585	-4.0612	4.88218e-05	0.000351243
XLOC_004270	39.2183	-2.58015	0.635481	-4.06015	4.90406e-05	0.000351243
XLOC_015533	7.86535	4.08365	1.00825	4.05024	5.11662e-05	0.000364559
XLOC_004568	56.3336	-2.59668	0.642535	-4.0413	5.31557e-05	0.000376772
XLOC_008759	11.6835	3.15537	0.781753	4.03628	5.43061e-05	0.000380978
XLOC_011763	76.9745	3.19953	0.792593	4.03678	5.41889e-05	0.000380978
XLOC_006543	9.27814	2.97075	0.736705	4.03249	5.51901e-05	0.000385204
XLOC_006093	14.6666	-2.42861	0.603226	-4.02603	5.67259e-05	0.000393914
XLOC_006644	8.13415	3.03289	0.753713	4.02393	5.72343e-05	0.000395437
XLOC_015627	11.5125	-3.22424	0.803575	-4.01237	6.01122e-05	0.000413234
XLOC_009446	19.1045	-3.69184	0.920955	-4.00871	6.10516e-05	0.000417593
XLOC_008916	247.976	2.20104	0.550946	3.99502	6.46896e-05	0.000440275
XLOC_004180	188.015	1.46449	0.366846	3.99213	6.54835e-05	0.000441288
XLOC_010343	39.4236	2.30422	0.577169	3.99229	6.54393e-05	0.000441288
XLOC_013229	12.1584	3.16329	0.794008	3.98396	6.77773e-05	0.000454507
XLOC_010075	17.9124	2.77418	0.696561	3.98268	6.81414e-05	0.00045472
XLOC_013710	14.5231	-3.74233	0.945834	-3.95665	7.6009e-05	0.000504759
XLOC_011268	7.28533	-3.2116	0.813203	-3.94932	7.83736e-05	0.000517947
XLOC_009922	10.0579	2.73858	0.694452	3.9435	8.02994e-05	0.000528123
XLOC_002045	4794.18	1.66406	0.423106	3.93296	8.39061e-05	0.000549203
XLOC_000883	60.0841	-3.47394	0.883914	-3.93018	8.48835e-05	0.000552956
XLOC_010032	95.0811	-2.08089	0.531244	-3.91701	8.96525e-05	0.000581254
XLOC_014759	6.29203	-4.41187	1.13152	-3.89906	9.65672e-05	0.000623132
XLOC_004482	751.471	-3.23362	0.831151	-3.89054	0.000100022	0.000639395
XLOC_013130	32.0986	1.96808	0.505772	3.89125	9.97287e-05	0.000639395
XLOC_015354	25.6561	-3.37152	0.868373	-3.88257	0.00010336	0.00065766
XLOC_005606	2.58847	-5.07092	1.31665	-3.85137	0.000117461	0.000740492
XLOC_011882	9.23189	4.50882	1.17046	3.85219	0.000117064	0.000740492
XLOC_012527	300.918	5.47198	1.4216	3.84917	0.000118518	0.000743726
XLOC_002423	48.4677	-1.98728	0.517132	-3.84289	0.000121592	0.000759537
XLOC_008841	358.528	-1.93028	0.502864	-3.83858	0.000123746	0.000769473
XLOC_015039	17.6629	-2.30283	0.60062	-3.83409	0.000126032	0.000780144
XLOC_010063	4.55674	6.0394	1.57724	3.8291	0.000128613	0.000792533
XLOC_010241	8.02203	2.72864	0.71571	3.81249	0.000137575	0.00084396
XLOC_005368	17.1291	2.32429	0.610059	3.80994	0.000138999	0.000848886
XLOC_005607	4.97562	-4.63609	1.21892	-3.80344	0.000142701	0.000867622
XLOC_013850	21.7006	1.79674	0.472867	3.79968	0.000144886	0.000877008
XLOC_011786	79.9632	-1.53165	0.403384	-3.797	0.000146456	0.000882604
XLOC_008295	264.416	1.41842	0.375392	3.77851	0.00015777	0.000946623
XLOC_007407	6.48698	4.75477	1.26106	3.77044	0.000162961	0.000973493
XLOC_002457	31.363	-2.21476	0.587731	-3.76833	0.000164343	0.000977486
XLOC_014542	11698.1	2.52462	0.670672	3.76431	0.000167007	0.000989026
XLOC_000327	677.204	1.9804	0.527267	3.75596	0.000172677	0.00101383
XLOC_001919	14.4731	-2.50329	0.666422	-3.75631	0.000172438	0.00101383
XLOC_015465	13.0024	-3.55329	0.94834	-3.74685	0.000179066	0.00104685
XLOC_002274	1216.54	-2.05828	0.552702	-3.72404	0.00019606	0.00114132
XLOC_002880	18.2177	-2.28014	0.612743	-3.72121	0.000198269	0.00114929
XLOC_013919	4.1017	-5.46697	1.4715	-3.71523	0.000203023	0.00117188
XLOC_007458	33.5781	-3.372	0.913231	-3.69239	0.000222159	0.00127695
XLOC_013637	5.85247	-4.0049	1.08594	-3.68796	0.000226061	0.00129394
XLOC_001608	1623.83	2.65932	0.72133	3.68669	0.000227187	0.00129496
XLOC_008112	8.31981	-3.95519	1.07404	-3.68253	0.000230928	0.00131083
XLOC_011534	2.52396	4.79588	1.31181	3.65593	0.000256248	0.00144854
XLOC_009911	5.84125	3.30402	0.905053	3.65064	0.000261592	0.00147266
XLOC_000342	4.06453	-4.5533	1.25429	-3.63018	0.000283224	0.00158791
XLOC_001594	17.0431	2.61641	0.7213	3.62735	0.000286344	0.00159885
XLOC_000116	9.16782	-2.7494	0.76145	-3.61074	0.000305323	0.00169789
XLOC_011989	18.6034	-2.57065	0.712415	-3.60836	0.000308141	0.00170663
XLOC_011883	22.1948	-2.984	0.827979	-3.60396	0.000313404	0.00172878
XLOC_011788	262.372	1.84795	0.513564	3.59829	0.000320318	0.00175982
XLOC_008421	16.0707	2.29607	0.640305	3.5859	0.000335917	0.00183814
XLOC_005909	333.565	1.52406	0.426456	3.57377	0.000351876	0.00191779
XLOC_007688	27.9864	-3.03016	0.848423	-3.57152	0.000354917	0.00192188
XLOC_015311	6.79298	-3.72847	1.04406	-3.57114	0.000355435	0.00192188
XLOC_002367	21.198	-2.47254	0.692878	-3.56851	0.000359014	0.00193359
XLOC_000274	536.537	1.52423	0.427976	3.56149	0.000368759	0.00195975
XLOC_003522	75.8587	1.86806	0.524325	3.5628	0.000366923	0.00195975
XLOC_006211	9.46022	-3.27493	0.919694	-3.56089	0.000369601	0.00195975
XLOC_007640	81.1393	1.71352	0.481003	3.56239	0.000367498	0.00195975
XLOC_005324	8.4671	2.44333	0.687133	3.55583	0.000376784	0.00199012
XLOC_001536	11.011	-2.40765	0.677863	-3.55182	0.00038258	0.00200525
XLOC_009751	13.3991	-3.21143	0.904134	-3.55194	0.000382405	0.00200525
XLOC_000181	11.0106	2.80456	0.790174	3.54929	0.000386268	0.00200918
XLOC_009490	13.1367	3.09907	0.87296	3.55008	0.000385116	0.00200918
XLOC_014401	35.4489	2.64112	0.744756	3.54629	0.000390698	0.00201396
XLOC_011826	5.3867	4.10323	1.15725	3.54568	0.000391603	0.00201396
XLOC_013214	15.3106	2.17409	0.613078	3.54619	0.000390849	0.00201396
XLOC_012545	20.3743	-2.25163	0.635378	-3.54377	0.000394455	0.00202103
XLOC_013359	32.2943	-2.37408	0.671066	-3.53777	0.000403517	0.00205974
XLOC_010569	16.2557	-2.03217	0.574702	-3.53605	0.000406164	0.00206555
XLOC_011777	30.7972	-1.73591	0.491504	-3.53183	0.0004127	0.00209101
XLOC_004972	6.64964	-3.64352	1.03301	-3.52709	0.000420151	0.00212091
XLOC_002524	64.7904	-2.49847	0.708862	-3.52462	0.000424097	0.00213296
XLOC_006975	11.8107	-2.15553	0.612834	-3.51731	0.000435944	0.00218451
XLOC_002749	2.41649	4.94975	1.40869	3.51374	0.00044185	0.00220602
XLOC_002642	24.0956	-2.00338	0.570324	-3.51271	0.000443567	0.00220654
XLOC_010047	31.1672	2.60046	0.74143	3.50736	0.000452584	0.00224324
XLOC_009247	72.4811	2.6012	0.742107	3.50516	0.000456334	0.00225366
XLOC_003035	28.7239	-2.39851	0.686807	-3.49227	0.000478935	0.00235677
XLOC_011470	97.4281	-2.6775	0.767783	-3.48731	0.000487907	0.00239232
XLOC_015199	42.6754	1.89737	0.545259	3.47976	0.000501858	0.00245194
XLOC_005507	5.93124	-2.77458	0.79957	-3.47009	0.000520292	0.00253295
XLOC_012431	34.8243	-1.7671	0.510538	-3.46125	0.000537665	0.00260825
XLOC_000564	89.1591	-2.45533	0.709596	-3.46018	0.00053982	0.00260945
XLOC_001683	12.1805	2.19486	0.63474	3.45789	0.000544427	0.00262245
XLOC_004483	24.0076	1.92477	0.557305	3.45372	0.000552917	0.002654
XLOC_008494	213.78	-2.88362	0.835342	-3.45202	0.000556407	0.00266142
XLOC_000531	4.08749	-4.60507	1.33494	-3.44965	0.000561304	0.00266785
XLOC_004517	337.943	1.84492	0.534838	3.44949	0.000561652	0.00266785
XLOC_002823	17.7939	-3.79669	1.10435	-3.43796	0.00058612	0.00276668
XLOC_009108	22.7597	-2.63073	0.765241	-3.43778	0.000586503	0.00276668
XLOC_001673	21.8851	-1.80924	0.52663	-3.43551	0.000591437	0.00278037
XLOC_008165	121.373	1.94254	0.5676	3.42238	0.000620753	0.00290818
XLOC_008537	3.31709	-4.738	1.38727	-3.41534	0.000637036	0.00297428
XLOC_013295	158.761	-1.74384	0.511076	-3.41209	0.000644659	0.00299964
XLOC_015314	58.7988	-2.37503	0.697267	-3.40619	0.000658755	0.00305484
XLOC_004427	6.83651	-3.79425	1.11522	-3.40224	0.000668365	0.00308893
XLOC_002508	4.40292	-3.58337	1.05397	-3.39986	0.000674194	0.00309993
XLOC_009910	6.61785	3.63463	1.06919	3.39942	0.000675278	0.00309993
XLOC_000206	16.9064	-1.9911	0.587568	-3.38871	0.000702227	0.00321286
XLOC_006955	21.3606	-2.53328	0.748584	-3.38409	0.000714139	0.00325648
XLOC_007994	7.0212	2.71787	0.807221	3.36695	0.000760054	0.00345433
XLOC_014197	2.12478	4.83352	1.44198	3.35199	0.00080232	0.00363435
XLOC_013581	14285.7	3.25861	0.973542	3.34717	0.000816406	0.00368595
XLOC_004366	9.57957	-3.06338	0.918116	-3.33659	0.000848132	0.0038166
XLOC_004560	446.516	-1.59719	0.478841	-3.33553	0.000851376	0.00381863
XLOC_001714	10.2565	-2.09609	0.629056	-3.33211	0.00086189	0.00385315
XLOC_009292	8.62655	-2.98126	0.89748	-3.32181	0.000894356	0.00398527
XLOC_006053	5.83671	-3.71057	1.11785	-3.31936	0.000902228	0.00400069
XLOC_011625	7.62739	3.5119	1.05843	3.31802	0.000906589	0.00400069
XLOC_011898	13.0386	2.95014	0.888887	3.31891	0.000903694	0.00400069
XLOC_006307	37.5512	-2.53203	0.763427	-3.31666	0.00091101	0.00400727
XLOC_008741	17.8369	2.16378	0.654105	3.308	0.000939659	0.00412004
XLOC_015626	10.5075	-2.90077	0.881042	-3.29243	0.000993256	0.00434113
XLOC_014261	1692.99	2.05362	0.624746	3.28713	0.00101213	0.00440773
XLOC_004737	6.86283	3.03053	0.922156	3.28635	0.00101494	0.00440773
XLOC_004386	13.0207	3.30992	1.00769	3.28466	0.00102107	0.00442033
XLOC_000211	83.7091	-1.87892	0.573715	-3.27501	0.00105658	0.00455964
XLOC_014596	139.309	-1.98259	0.606944	-3.26652	0.00108878	0.00468382
XLOC_013387	4.82066	-3.5845	1.0984	-3.2634	0.00110084	0.00472086
XLOC_008135	6.72447	2.67766	0.824637	3.24707	0.001166	0.00498463
XLOC_008050	5.61553	-2.96556	0.915368	-3.23975	0.00119636	0.00509851
XLOC_009276	12.9587	2.29637	0.709038	3.23871	0.0012007	0.0051011
XLOC_008091	19.7271	-1.70286	0.527149	-3.23033	0.00123649	0.00523688
XLOC_003589	8.98176	-3.16535	0.980424	-3.22855	0.00124419	0.00525325
XLOC_001145	13.9473	2.42506	0.751404	3.22737	0.00124934	0.00525874
XLOC_013275	5.776	3.716	1.15282	3.22339	0.00126685	0.00530032
XLOC_005710	6.54799	2.89816	0.899112	3.22336	0.00126696	0.00530032
XLOC_010483	20.1861	-1.90154	0.590183	-3.22194	0.00127324	0.00531035
XLOC_005751	126.061	-2.73652	0.850661	-3.21693	0.0012957	0.00538761
XLOC_014302	180.26	-1.62909	0.507546	-3.20974	0.00132855	0.00550744
XLOC_011326	253.531	-1.60994	0.502008	-3.207	0.00134125	0.00551728
XLOC_012403	3.20653	3.98588	1.24301	3.20662	0.00134302	0.00551728
XLOC_013015	3.96662	-3.52752	1.09996	-3.20694	0.00134156	0.00551728
XLOC_000115	6.8498	-2.65057	0.829374	-3.19586	0.00139413	0.00571011
XLOC_007990	3.98633	-3.55756	1.11403	-3.19341	0.00140605	0.00572815
XLOC_015368	3.94327	-3.62872	1.13638	-3.19323	0.00140691	0.00572815
XLOC_000467	8.35547	-2.55643	0.801603	-3.18915	0.00142693	0.0057924
XLOC_004177	76.933	-2.98458	0.938567	-3.17993	0.00147312	0.00596221
XLOC_001052	11.9581	-2.54914	0.80199	-3.17852	0.00148029	0.00597357
XLOC_004861	70.561	1.66612	0.525936	3.16791	0.00153538	0.00617764
XLOC_001232	121.706	-1.57976	0.498955	-3.16613	0.00154479	0.0061973
XLOC_010679	7.02877	-2.77789	0.878367	-3.16256	0.00156389	0.00625556
XLOC_012001	4.187	-3.04749	0.965645	-3.15591	0.00159998	0.00638125
XLOC_011779	18.3298	2.05354	0.651367	3.15267	0.00161784	0.00643373
XLOC_006554	189.808	-2.39943	0.761652	-3.1503	0.00163104	0.00646743
XLOC_003483	6.77086	-2.84035	0.902175	-3.14834	0.00164203	0.00649218
XLOC_005573	132.574	-2.49176	0.791703	-3.14734	0.00164762	0.0064955
XLOC_001053	14.0936	-2.62753	0.840833	-3.12491	0.00177862	0.00697773
XLOC_000068	865.265	-2.03225	0.650391	-3.12466	0.00178014	0.00697773
XLOC_001790	10.5968	-2.08363	0.667406	-3.12199	0.00179635	0.00702117
XLOC_008512	1.95232	-4.24873	1.36244	-3.11848	0.00181788	0.00704495
XLOC_009498	34.0323	-2.46968	0.791597	-3.11987	0.00180931	0.00704495
XLOC_011229	2158.46	-1.4578	0.467375	-3.11912	0.00181394	0.00704495
XLOC_006729	170.303	1.72356	0.553133	3.11599	0.00183329	0.00708459
XLOC_002560	9.41358	2.43647	0.783706	3.10891	0.00187781	0.00722163
XLOC_012979	66.7412	-2.51585	0.809301	-3.10867	0.00187931	0.00722163
XLOC_009417	17.0166	-2.33427	0.752054	-3.10386	0.00191015	0.00731958
XLOC_008842	19.7859	-2.47422	0.797583	-3.10215	0.00192122	0.0073414
XLOC_008302	2.24101	-4.39625	1.42034	-3.09521	0.00196671	0.00749432
XLOC_008607	25.5058	-1.38792	0.451478	-3.07416	0.00211094	0.00802157
XLOC_011189	3.3546	-3.76201	1.22437	-3.07262	0.00212187	0.00804077
XLOC_006129	2.04704	-4.77737	1.55622	-3.06986	0.00214162	0.00809321
XLOC_009434	11.0807	3.49116	1.13856	3.06629	0.00216734	0.00816781
XLOC_002514	2304.32	1.75571	0.57293	3.06444	0.0021808	0.00819598
XLOC_005705	1382.54	-2.10884	0.688688	-3.06212	0.00219776	0.0082371
XLOC_014390	349.973	-1.94735	0.63858	-3.04951	0.00229217	0.00856747
XLOC_006709	176.491	-1.56947	0.514951	-3.0478	0.00230525	0.00859286
XLOC_001373	4.15528	-3.00939	0.993791	-3.02819	0.00246025	0.00914572
XLOC_011762	71.4721	1.44284	0.476954	3.02512	0.00248534	0.00921395
XLOC_014457	2556.74	1.4913	0.493207	3.02367	0.00249725	0.00923307
XLOC_009370	245.787	-1.59205	0.527203	-3.0198	0.00252939	0.00932671
XLOC_006809	3.28839	-3.72621	1.23496	-3.01726	0.00255069	0.00937994
XLOC_009672	2589.31	1.17705	0.390398	3.01499	0.00256986	0.00942512
XLOC_008195	29.569	1.6994	0.565494	3.00516	0.0026544	0.00970913
XLOC_004600	3.2106	-3.69942	1.2317	-3.00351	0.00266885	0.00973598
XLOC_006694	13.9594	1.98959	0.662665	3.00241	0.00267853	0.00974528
XLOC_007019	11.008	2.43415	0.813639	2.99169	0.0027744	0.0100673
XLOC_004361	7.08376	-2.52424	0.84509	-2.98695	0.00281777	0.0101902
XLOC_009645	22.8714	-2.17689	0.729133	-2.98559	0.00283034	0.0101902
XLOC_015240	9.7526	-2.22478	0.745179	-2.98556	0.00283061	0.0101902
XLOC_009221	1.77287	-4.49396	1.5072	-2.98166	0.00286695	0.0102939
XLOC_000155	4.37067	3.83596	1.28785	2.97857	0.00289596	0.0103709
XLOC_015332	4.26896	-2.84172	0.962025	-2.9539	0.00313789	0.0112079
XLOC_006306	69.6138	-2.28734	0.776419	-2.94602	0.00321897	0.0114676
XLOC_004627	3.3376	3.38123	1.14921	2.94222	0.00325869	0.0115789
XLOC_004245	73.7323	-1.78355	0.607677	-2.93504	0.00333507	0.0117891
XLOC_006051	9.68897	-2.87631	0.979826	-2.93553	0.00332981	0.0117891
XLOC_011260	7.82663	-2.15752	0.735615	-2.93295	0.00335761	0.0118382
XLOC_010499	30.482	-3.01573	1.02855	-2.93202	0.0033676	0.0118429
XLOC_003974	66.3185	-2.54138	0.867059	-2.93104	0.00337833	0.0118501
XLOC_012900	2.72183	-3.64924	1.24647	-2.92766	0.00341525	0.011949
XLOC_009030	2.08472	-4.18595	1.43635	-2.9143	0.00356485	0.0124406
XLOC_011528	27.3555	-1.36896	0.470757	-2.908	0.00363749	0.0126618
XLOC_002302	75.1717	-2.02714	0.697577	-2.90597	0.0036612	0.012712
XLOC_007876	112.205	-1.81206	0.626559	-2.89209	0.0038269	0.0132537
XLOC_014762	14.1161	-1.65303	0.571887	-2.89048	0.00384651	0.013288
XLOC_009373	86.1148	1.91485	0.663601	2.88554	0.00390742	0.0134644
XLOC_002420	66.3704	-1.62326	0.563126	-2.8826	0.00394413	0.0135567
XLOC_002608	4.89322	-2.39707	0.832886	-2.87803	0.00400165	0.0136856
XLOC_003404	44.3163	-1.42443	0.494903	-2.8782	0.00399956	0.0136856
XLOC_007339	56.9925	-1.85468	0.64548	-2.87333	0.00406169	0.0138167
XLOC_014901	20.3423	-2.31452	0.805925	-2.87188	0.00408036	0.0138167
XLOC_010062	3.41959	2.92755	1.01874	2.87369	0.0040571	0.0138167
XLOC_014768	67.5555	1.74213	0.606566	2.87212	0.0040773	0.0138167
XLOC_015413	53.7498	1.37216	0.478778	2.86597	0.00415732	0.0140425
XLOC_011885	12.7301	-2.60597	0.911052	-2.8604	0.0042311	0.0142565
XLOC_006600	2.15046	-3.97416	1.39314	-2.85266	0.00433544	0.0145722
XLOC_000198	12.2394	1.95549	0.685955	2.85075	0.00436159	0.0146223
XLOC_003568	408.791	1.44343	0.506465	2.85001	0.00437172	0.0146223
XLOC_006062	2.03358	-3.71026	1.30459	-2.844	0.00445511	0.0148649
XLOC_003136	30.5246	-1.39414	0.491407	-2.83704	0.00455343	0.0151559
XLOC_014253	2.48228	-3.87705	1.36733	-2.83549	0.00457559	0.0151927
XLOC_004491	104.945	-2.02809	0.71599	-2.83257	0.00461757	0.015295
XLOC_005466	36.2911	1.72025	0.607723	2.83066	0.00464528	0.0153496
XLOC_010836	8.04733	2.3132	0.81913	2.82397	0.00474325	0.0156356
XLOC_001340	362.255	1.22827	0.437166	2.80962	0.00495994	0.0163106
XLOC_009257	70.1228	-2.7916	0.994208	-2.80786	0.00498712	0.0163606
XLOC_006872	14.3513	-1.99155	0.713417	-2.79157	0.00524529	0.0171254
XLOC_008383	961.728	1.04301	0.373548	2.79218	0.00523547	0.0171254
XLOC_002850	2.19801	3.95647	1.41889	2.78843	0.00529649	0.0172104
XLOC_014575	22.594	-1.7209	0.617062	-2.78887	0.00528926	0.0172104
XLOC_006061	2.03732	-4.00476	1.43875	-2.7835	0.00537765	0.0174328
XLOC_001288	14.4961	-1.63953	0.58943	-2.78155	0.00541007	0.0174964
XLOC_006131	15.3348	-1.64911	0.593311	-2.7795	0.00544427	0.0175242
XLOC_009689	16.8236	2.04083	0.734056	2.78022	0.00543225	0.0175242
XLOC_003998	28.175	-1.83646	0.661124	-2.77779	0.005473	0.0175753
XLOC_003969	12740.5	-1.00897	0.36344	-2.77615	0.00550061	0.0176226
XLOC_008301	10.3225	-2.64851	0.954687	-2.77421	0.00553352	0.0176866
XLOC_006191	39.4417	-1.68838	0.609644	-2.76945	0.00561516	0.0179057
XLOC_006052	1.87503	-3.96947	1.43427	-2.76759	0.00564732	0.0179664
XLOC_010415	10.3835	-2.54314	0.920177	-2.76375	0.0057141	0.0181366
XLOC_010663	9.49529	2.63994	0.956216	2.76082	0.00576568	0.018258
XLOC_014541	66685	2.12965	0.771913	2.75893	0.00579907	0.0183213
XLOC_002290	1.57376	-3.87597	1.4057	-2.75732	0.00582774	0.0183695
XLOC_004943	3.46212	-3.09696	1.12382	-2.75575	0.00585575	0.0184153
XLOC_010091	2078.24	1.02736	0.373764	2.7487	0.00598329	0.0187732
XLOC_006328	881.451	0.946837	0.345238	2.74257	0.00609614	0.0190836
XLOC_005666	3.39568	-3.60257	1.31592	-2.73769	0.00618724	0.0193245
XLOC_012672	31.2715	2.30176	0.841664	2.73477	0.00624242	0.0194525
XLOC_011917	123.055	-1.88563	0.689731	-2.73386	0.00625963	0.0194617
XLOC_002252	154.097	-1.13174	0.414348	-2.73139	0.00630685	0.0195641
XLOC_012371	29.0124	-1.78199	0.653602	-2.72642	0.0064025	0.0198159
XLOC_009871	171.64	-1.00401	0.368788	-2.72246	0.0064797	0.0200096
XLOC_001196	623.771	-1.47775	0.543416	-2.71937	0.00654056	0.020152
XLOC_000533	23.5065	-1.3253	0.488432	-2.71337	0.00666023	0.0204746
XLOC_013042	1.4973	4.53324	1.67213	2.71106	0.00670685	0.0205717
XLOC_013273	2.21201	-3.46089	1.28249	-2.69857	0.00696383	0.0212929
XLOC_015447	3.25765	3.83509	1.42174	2.69745	0.00698729	0.0212929
XLOC_013372	6.73983	-2.38269	0.883333	-2.69738	0.00698867	0.0212929
XLOC_013930	2.32139	-3.7554	1.39538	-2.6913	0.00711743	0.021637
XLOC_007895	250.336	2.15786	0.803124	2.68684	0.00721322	0.0218796
XLOC_009445	13.4617	-2.44015	0.910265	-2.6807	0.00734683	0.0222239
XLOC_015249	652.431	-1.72765	0.644616	-2.68012	0.00735958	0.0222239
XLOC_006297	296.001	1.10581	0.412707	2.6794	0.00737548	0.0222239
XLOC_009600	258.064	-1.71017	0.638646	-2.67781	0.00741043	0.0222801
XLOC_007525	22.1496	-1.72471	0.644725	-2.67511	0.00747047	0.0224114
XLOC_008974	60.9652	1.36716	0.511536	2.67267	0.00752509	0.0225123
XLOC_011654	6.70194	-2.58833	0.968637	-2.67214	0.00753702	0.0225123
XLOC_000148	227.418	0.930765	0.348916	2.6676	0.00763962	0.0227691
XLOC_006344	12.3861	-1.72639	0.647944	-2.66441	0.00771244	0.0228561
XLOC_008663	34.3158	-1.92032	0.720777	-2.66424	0.00771621	0.0228561
XLOC_004244	72.8805	-1.92637	0.723078	-2.66412	0.00771894	0.0228561
XLOC_005707	124.527	-2.04733	0.772898	-2.6489	0.00807533	0.023848
XLOC_007076	16.68	1.43611	0.542269	2.64834	0.0080888	0.023848
XLOC_010678	3.57675	-2.974	1.12356	-2.64695	0.00812212	0.0238947
XLOC_003928	162.526	0.947774	0.359222	2.63841	0.00832967	0.0243784
XLOC_009513	28.2569	1.19637	0.454013	2.6351	0.00841126	0.0243784
XLOC_009572	7.9199	-2.42279	0.917926	-2.63942	0.00830482	0.0243784
XLOC_012376	17.7385	-1.80355	0.684387	-2.63528	0.00840672	0.0243784
XLOC_014146	3.45102	-2.87952	1.09265	-2.63535	0.00840511	0.0243784
XLOC_000555	97.4724	1.78804	0.678293	2.63609	0.00838675	0.0243784
XLOC_009438	24.8795	2.40145	0.910472	2.63759	0.00834986	0.0243784
XLOC_011447	17.9958	-1.93207	0.734821	-2.62931	0.00855586	0.0247451
XLOC_008971	479.041	-0.925444	0.35235	-2.62649	0.0086271	0.0248985
XLOC_000168	15.9309	-2.36172	0.900919	-2.62146	0.00875539	0.0251625
XLOC_006638	1.52179	-3.82323	1.45831	-2.62169	0.00874959	0.0251625
XLOC_009348	110.278	1.62831	0.622467	2.61591	0.00889913	0.025522
XLOC_013732	2.54743	-3.21383	1.23195	-2.60874	0.0090875	0.0260078
XLOC_008820	7.71939	-2.89122	1.10895	-2.60716	0.00912965	0.0260565
XLOC_009776	20.4498	-1.88067	0.721484	-2.60667	0.00914263	0.0260565
XLOC_015037	1.72705	-3.73713	1.43563	-2.60313	0.00923777	0.0262729
XLOC_005359	6.87938	2.33731	0.898555	2.60119	0.00928998	0.0263666
XLOC_004569	7.77286	6.82327	2.6313	2.59312	0.00951098	0.0268823
XLOC_012974	1.90306	-3.84611	1.48287	-2.59369	0.00949524	0.0268823
XLOC_000497	6.34766	2.19988	0.851001	2.58504	0.00973663	0.0274378
XLOC_005097	6.5018	1.98967	0.770416	2.58259	0.0098062	0.0274378
XLOC_011304	10.8402	1.73561	0.671695	2.58393	0.00976826	0.0274378
XLOC_000070	16.1802	-1.55495	0.60185	-2.58362	0.00977707	0.0274378
XLOC_009734	1.3524	4.37547	1.69425	2.58253	0.0098078	0.0274378
XLOC_013630	332.126	-1.25135	0.485588	-2.57697	0.00996706	0.0278264
XLOC_002510	8.25705	-1.91963	0.74533	-2.57554	0.0100083	0.0278846
XLOC_007703	40.0816	1.5552	0.604227	2.57387	0.0100568	0.0279061
XLOC_005365	57.1073	-1.58089	0.614114	-2.57425	0.0100456	0.0279061
XLOC_007513	749.717	1.17693	0.457708	2.57135	0.0101303	0.0280532
XLOC_000596	73.7875	-3.42134	1.3319	-2.56876	0.0102063	0.0282066
XLOC_000177	82.1831	-1.07942	0.420389	-2.56767	0.0102384	0.0282383
XLOC_009485	4.68831	3.05745	1.1925	2.5639	0.0103504	0.0284895
XLOC_002742	17.1928	1.69344	0.661385	2.56045	0.0104536	0.0287159
XLOC_006050	3.10699	-2.8674	1.12938	-2.53891	0.0111199	0.0304851
XLOC_009511	4.77529	2.74373	1.08502	2.52874	0.0114472	0.0312682
XLOC_001567	852.494	0.870478	0.34425	2.52862	0.0114513	0.0312682
XLOC_008956	100.271	-1.4496	0.573439	-2.5279	0.0114747	0.0312697
XLOC_015468	4448.32	1.97166	0.783254	2.51727	0.0118268	0.0321652
XLOC_005502	2.74489	-3.1744	1.26415	-2.51109	0.012036	0.0326691
XLOC_007864	8.61144	2.65854	1.05911	2.51015	0.012068	0.0326911
XLOC_014853	34.17	-1.34266	0.535261	-2.50843	0.0121269	0.0327858
XLOC_005273	11.874	-1.85859	0.741662	-2.50598	0.0122112	0.0329485
XLOC_003525	970.045	0.91522	0.366001	2.50059	0.0123986	0.0333883
XLOC_004896	8.52093	-1.93096	0.773036	-2.49789	0.0124935	0.0335778
XLOC_006377	2.21962	-3.10074	1.24537	-2.48982	0.0127809	0.0342828
XLOC_009069	7.42989	-2.47645	0.996225	-2.48583	0.0129248	0.034601
XLOC_012023	567.091	1.35682	0.547102	2.48001	0.0131378	0.0351025
XLOC_004047	3.55207	-2.57806	1.03996	-2.47899	0.0131755	0.0351346
XLOC_000415	4864.33	-1.32225	0.535898	-2.46735	0.0136118	0.0361572
XLOC_009460	1.72496	-3.45962	1.40188	-2.46785	0.0135928	0.0361572
XLOC_003409	5.8649	-1.76352	0.71526	-2.46556	0.0136798	0.0362675
XLOC_005704	24.0193	1.56535	0.635253	2.46413	0.0137344	0.0363418
XLOC_005205	143.584	-1.78441	0.724868	-2.4617	0.0138279	0.036476
XLOC_013179	72.1883	-2.00313	0.813807	-2.46143	0.0138385	0.036476
XLOC_004971	3.41076	-3.37353	1.37511	-2.45328	0.0141558	0.0372407
XLOC_009403	1.209	4.01617	1.63869	2.45085	0.014252	0.0374217
XLOC_007380	38.9447	-1.37844	0.56311	-2.44791	0.0143686	0.0376557
XLOC_012957	59.7352	-1.54376	0.631273	-2.44547	0.0144662	0.0378389
XLOC_006632	13.5829	1.45577	0.596517	2.44045	0.0146688	0.0382765
XLOC_005851	12.8957	1.73144	0.709621	2.43995	0.0146895	0.0382765
XLOC_010593	671.148	-1.67224	0.686404	-2.43623	0.0148411	0.0385414
XLOC_011630	1.9886	3.57521	1.46761	2.43608	0.0148474	0.0385414
XLOC_011690	14.3858	2.07598	0.852946	2.4339	0.0149373	0.0387011
XLOC_005605	1.47607	-4.17538	1.72064	-2.42664	0.0152394	0.0393348
XLOC_009813	91.5803	-1.22606	0.505155	-2.4271	0.0152199	0.0393348
XLOC_007940	94.8948	1.05971	0.437167	2.42404	0.0153488	0.0395428
XLOC_000384	13.0865	1.42445	0.588069	2.42225	0.0154249	0.039664
XLOC_009323	269.095	-1.50905	0.623585	-2.41996	0.0155222	0.0397647
XLOC_010683	114.476	-1.90167	0.785702	-2.42034	0.0155059	0.0397647
XLOC_014260	8636.81	1.78761	0.740523	2.41398	0.0157791	0.0403474
XLOC_001312	6.34998	-2.32644	0.964082	-2.41311	0.0158168	0.0403684
XLOC_005556	4.07336	-2.8377	1.17788	-2.40915	0.0159896	0.0407332
XLOC_012430	126.063	-1.51943	0.631364	-2.40658	0.0161025	0.0409448
XLOC_014113	15.5969	1.42273	0.591926	2.40357	0.0162358	0.0412025
XLOC_014747	1.21838	-3.83763	1.59706	-2.40293	0.0162641	0.0412025
XLOC_014342	248.25	1.0786	0.448996	2.40225	0.0162946	0.0412033
XLOC_006121	2.84308	-3.44409	1.4356	-2.39907	0.0164368	0.0414863
XLOC_014791	2.43277	3.30596	1.3797	2.39615	0.0165682	0.041741
XLOC_001664	168.894	-1.0916	0.456485	-2.39132	0.0167877	0.0421836
XLOC_009153	5.51645	-2.06824	0.865035	-2.39093	0.0168056	0.0421836
XLOC_000539	4.82812	2.35564	0.989266	2.3812	0.0172563	0.0432356
XLOC_009941	13.2034	1.78847	0.752029	2.3782	0.0173976	0.0435098
XLOC_002702	163.59	-1.60958	0.677522	-2.37568	0.0175166	0.0437275
XLOC_014088	25.3977	-1.55484	0.656361	-2.36888	0.0178418	0.0444583
XLOC_004801	46.4792	-0.988309	0.418524	-2.36142	0.0182053	0.0452814
XLOC_015667	76.023	1.26692	0.537391	2.35754	0.0183965	0.045674
XLOC_009735	62.6486	-1.60983	0.685947	-2.34688	0.0189315	0.0469172
XLOC_001035	5.16835	1.93134	0.823974	2.34393	0.0190817	0.0471277
XLOC_009261	23.0638	1.17513	0.501363	2.34386	0.0190854	0.0471277
XLOC_011313	5.82288	-1.82226	0.778509	-2.3407	0.0192476	0.0473574
XLOC_012114	93.3635	1.46371	0.625328	2.34071	0.0192471	0.0473574
XLOC_009300	591.526	1.8915	0.809775	2.33583	0.0195001	0.0478926
XLOC_006098	67.4745	0.981327	0.421143	2.33015	0.019798	0.0485371
XLOC_011936	14.0864	-1.35086	0.580899	-2.32546	0.0200474	0.0490606
