# Supplementary material for: Differential expression patterns of long noncoding RNAs in a pleiomorphic diatom and relation to hyposalinity
Source: Sci Rep. 2023 Feb 10;13:2440. doi: 10.1038/s41598-023-29489-w (PMC9918465; doi:10.1038/s41598-023-29489-w)
Supplement: Supplementary file 4 — Supplementary Information 4. [file 41598_2023_29489_MOESM4_ESM.xlsx]

## Sheet: A. TF
	NAT.ID	mRNA.ID	chr	Concordancy	start.NAT	end.NAT	start.mRNA	end.mRNA	strand.NAT	strand.mRNA	length.NAT	length.mRNA	OVERLAP	log2FC.NAT.TF	log2FC.mRNA.TF	Cor.Tri	Cor.Fus	PCC.R2	Pearson	padj.NAT	padj.mRNA	cDNA.seq.NAT	cDNA.seq.mRNA
1	XLOC_002170	Phatr3_J32459	chr_1	Concordant	2533113	2533565	2532227	2534773	-	+	453	2547	EMB(fully overlapped)	-5.20719	-3.30603	0.803237	0.623908	0.738315	0.859253	0.0021868	0.00599658	CGTGTGGAATCTGTTTAGTCATGCATTCCCACACTGTAACTCCAAAGGAGTACATCTCGCACACGCGCGATGTGTGGCTGACTTCTTCTGAGAGGATCTCGGGTGCTTGGTAGGCGGCTGTGCCTGCAATTTGTTTGCCCTGACGAGAGGATGATGCCATTATTGTACCAAGACGGGCTTTTGTTGTGTGGAGGCCTTTCACCTTCGATTCGCCAAAGTCAGCCAACTTGGCTACTGTTAAACCTTTGTTCAGTAAAACGTTTAATGGTTTGACGTCATGATGGACAATACCTTGCAGATGAAGGAACTCCAAGGCTCCAGCAATACCTTTTAAGAGAAAGAGGAGACGGGAAAATCCTAGACTATTGGATAGGCTTCGATCACGCAGGGCGTGGAAAA…	ATGGCCGACGTTTTTCTTTCTGTCGTGGCTCTCGTCAAGGCTGGCATTGAATGCTGCCGAAACGCTCAAGCCTACAAGAATGAGGCAGCCCGCATTGGCAAGCGGCTGACACTGGTGGTGACACGGGCAAACGAATGGAAAGTTGTTTTTGCAGGCGAAAGGATGCGCCATTTCCATGAAGTTGTAAAAGACGTCTACCTCTGCTTACAAGCAGCCACTTCGCCTTCGTGCAACAAGAAACTCAAAAGGGCAATACGATCCGAATTGTTGCTTGCCGAACTCCGTAGAGCAGCAAATACTTTGGACGCAGCCTTCAATGACCTTAAGACCGACCTTCTGATCAACCTTCAGATCAGCAATCTCCTGAAAGACAAAAATAAAGGGGTTTCCGATTTGCTT…
2	XLOC_002166	Phatr3_J32455	chr_1	Concordant	2516937	2517330	2515319	2521015	-	+	394	5697	EMB(fully overlapped)	-2.97889	-2.03457	0.796107	0.778128	0.916447	0.957313	0.00140382	0.000535834	GTAGGACGCCGCATATCCATGTACGCGAGTCCTTGTCGAATGTGCAATGGGATGATGTAGTCATCCAATGTTACAATTCGCTGGTTACCTCCTACAGTACGGGAACGGTCTTCGACATGGTTGCGATAGTGTTCAAGCTGTGCACTGGAGTGGATAGTTTTACCCTGTCCCAAATGGGCGTATTGGTTCATAATGAGAATGATGGGGCCATTTTGGGATTCAGTGTAGCCAGCAGCGGTGACAATGTCCAAATCGGACAAGGTATGATCATTGATACCTGTGATGGTTGCAGAACGACCTGTTTTATGCAAGACCATGACATCACTGCCGGCAAGACCTCCATTGGCTCCACGGTCGACGAGGGCTGCCGTAGTTTCAATGACGTTGTGACGAG	ATGGTTCCCGCCACCCGGCAAATGACGAGTGCAGCCGTCTATGCCCACCTTTTGGACAACGTACTTCTTCTTCCCCAAGGGCATCCTATCCGCCTCAGTTTTGAGCAACAAGGATATGAATCGGCTGATGATCTTCTGTGTATTTTTGAGAATGAACTTGAGTCTCTTGGATACACTCCTTCTGTCCTTCCCGACGGCCTGGAAAACCCGCCAACTATACCCCTTCTCATGGCGCACCGACAGATCATACGTCATTTCTTGCGCTGGCAGGCATCTTTGGAACGACAAAAGGGGACACCTTTGAAGAACTCCGAGCTTGTTGCACTTAACAATGAAGATTTTGTCCTTTACCGTCGCTCAGCCCTTGGTCAAGTCTCGACAGCAACTGCACCGGTTAAT…
3	XLOC_015495	Phatr3_J36007	chr_9	Concordant	323225	324046	322052	327745	-	+	822	5694	EMB(fully overlapped)	-2.88762	-1.78266	0.0162924	0.359397	0.612319	0.782508	0.0347831	0.018389	ATCCATGTACGCGAGTCCTTGTCGAATGTGCAATGGGATGATGTAGTCATCCAATGTTACAATTCGCTGGTTACCTCCTACAGTACGGGAACGGTCTTCGACATGGTTGCGATAGTGTTCAAGCTGTGCACTGGAGTGGATAGTTTTACCCTGTCCCAAATGGGCGTATTGGTTCATAATGAGAATGATGGGGCCATTTTGGGATTCAGTGTAGCCAGCAGCGGTGACAATGTCCAAATCGGACAAGGTATGATCATTGATACCTGTGATGGTTGCAGAACGACCTGTTTTATGCAAGACCATGACATCACTGCCGGCAAGACCTCCATTGGCTCCACGGTCGACGAGGGCTGCCGTAGTTTCAATGACGTTGTGACGAGACACTTGATATTGAAGTAC…	ATGGTTCCCGCCACCCGGCAAATGACGAGTGCAGCCGTCTATGCCCACCTTTTGGACAACGTACTTCTTCTTCCCCAAGGGCATCCTATCCGCCTCAGTTTTGAGCAACAAGGATATGAATCGGCTGATGATCTTCTGTGTATTTTTGAGAATGAACTTGAGTCTCTTGGATACACTCCTTCTGTCCTTCCCGACGGCCTGGAAAACCCGCCAACTATACCCCTTCTCATGGCGCACCGACAGATCATACGTCATTTCTTGCGCTGGCAGGCATCTTTGGAACGACAAAAGGGGACACCCTTGAAGAACTCCGAACTTGTTGCACTTAACAATGAAGATTTTGTCCTTTACCGTCGCTCAGCCCTTGGTCAAGTCTCGACAGCAACTGCACCGGTTAAT…
4	XLOC_005915	Phatr3_EG01966	chr_17	Concordant	30977	31243	29839	35580	-	+	267	5742	EMB(fully overlapped)	-2.76287	-2.09712	0.266512	0.793743	0.892419	0.944679	0.0120592	0.000535834	CATGAAATGCAGATGAAGACTTGCTGTTGGCCGAGGCGTTTCCTTCTTTAGGAGAAGACATACCACGGAGAATCTCCTTTGCATCGTCGGACAGTTTATCCCACATCTCACGAGGAATATACGGTCGCTCACAATTGACATTGCTCTGGCGTTCTCGATTTTGGTCGCCTGCTCTGCGGTTGTGAGCATTCGCTTCGTAAAGGATGGACGGTGACAAATCAATGTCGTAATCGACGCCATATTCATCATCGGGAAAGGTAGTCTCAG	ATGGTTACCGCTACGCGGACAACGTCCAATGCAAGCGCTTTCGCTCATTTACTTGACACGGTCCTTGCCCTACCGGCAACATCTCCTATCCGTTCTAGTCTTGTACTACATGAGTTAGATGATCTAGACGGACTCCTTAGTATTTTTGAGGGCCAAATCGAAACTCTAGAATATCTCCCTGTATCATCCGAAGGTGACGCAACCCCTGTCCCAATCAAGTTACGTATGGGCCATCAACAACTCTTACGTTACTTGCTACTCTGGATACGTCAACTCGCGCACGACAAAGGAGGTCCCCTCTCGAACTACGAACTCATCTCTCTCATGAAAGAAGATTTCAGTTTATTTCGACGGTCTCCATCAACTCATTTGCCGAATGCAGTCCCAACACCCAGTTCA…
5	XLOC_011394	Phatr3_J33459	chr_3	Concordant	974011	974215	972860	978601	-	+	205	5742	EMB(fully overlapped)	-2.74374	-2.08944	0.106497	0.425224	0.807275	0.898485	0.0120592	0.000544737	AGGAGAAGACATACCACGGAGAATCTCCTTTGCATCGTCGGACAGTTTATCCCACATCTCACGAGGAATATACGGTCGCTCACGATTGACATTGCTCTGGCGGTCTCGATTTTGGTCGCCTGCTCTGCGGTTGTGAGCATTCGCTTCGTAAAGGATGGACGGTGACAAATCAATGTCGTAATCGACGCCATATTCATCATCGGGA	ATGGTTACCGCTACGCGGACAACGTCCGATGCAAGCGCTTTCGCTCATTTACTCGACACGGTCCTTGCCCTACCGGCAACATCTCCTATCCGTTCTAGTCTTGTACTACATGAGTTAGATGATCTATACGGACTCCTTAGTATTTTTGAGCGCCAAATCGAAACTCTAGAATATCTCCCTGTACCATCCGAAGGTGACGCAACCCCTGTCCCAATCAAGTTACGTATGGGTCATCAACAACTCTTACGTTACTTGCTACTATGGATACGTCAACTCGAGACCAACAAAGGAGGTCCTCTCTCGAACTACGAACTCATCTCTCTCATGAAAGAAGATTTCAGTTTATTTCGACGGTCTCCATCAATTCATTTGCCGAATGCAGTCCCAACACCCAGTTCA…
6	XLOC_002448	Phatr3_J36633	chr_10	Concordant	932091	932772	932415	933669	+	-	682	1255	TTT(3'end)	-2.30535	-1.13935	0.0102053	0.77897	0.645141	0.803207	0.0398916	0.036134	TACTAACCTCTCGTAAGGTAGAGCACTCTAAAACAGGATAAGAGCCACCCCCAAGAGGGGGAAAATGTGTCCCGATATACCACATCTGTTTTGATGTCCCCCTATCAACGACGTCAATAGGCAAACCCCTGAGGAATCTCGAGACCACCCGCATGCATTCGGTCACAGCAACACACAAAATGCTGATTGACGCATCCCCGAGTCAGAACTAAAGTGGCCAAAGCTTACGATACGATATTCTCGTCACCCTTTCTTTTCTGTTCATCCCTGTGTCCAAAGAGTAGTTCTCGGCTTTCAAAATTCACTCTCGGCTGGACTTGCCCACTATACTTTCGTGTTAGAAAGGCTTCCTTCCTTGGAAAAGTTTTTTTCACGTTGCCTCTTCTTTTTTGCTGTATA…	ATGCTCCGAGATCTCGCCGAAACGCTGGAACAAGCCACGCCAAGGCAAACAGAGGAGGAGGATTCCGACAGCGATGATGATGACATCGAGGGTATCCTGCGACATCAATCCGAGACGGGGCAAATATCCCTGTCAGCTTTGAAAGCTTACATTCGCTCTGGATTGCAGTCGCACGGAACCGACGTGCGGTTTAACGACAGAGACTTGTTCGGAGACGGCGACCAGTCACCGATTCACTTGGATCACCAAGGGAAACAGTTTTATCGTGAGCTCTTTCGGACGGGTGGCGACATTCGTCAGCTAGCCGCCCTGGGCTGCGAGCCACTCAGTCCGTTTGCAAAAATGTGCGTAACGGGTGCCGTACATGCAGTGCGAGAAATGTTGCAACAATTGGACGAC…
7	XLOC_000971	Phatr3_J8686	chr_1	Concordant	872721	873428	872544	873077	+	-	708	534	HTH(5'end)	1.4989	1.66325	NA	NA	0.638944	0.79934	0.0453757	0.000791543	AACCATAACAACATGGACTTCACCTTCGTCGCAAAGAGCCTTGATAAGCTTTTTGTACTCCTCGTTCTCGCAGTTTCTGGCGAGACAACAGAGACGAGCCGAACGGCGATCCAGGGCCTTCGCACACTCATGAAGACCTTTCTTGAGCCCTCCATGGATCATAGCCTTTTGAAGAACCTTTGTGAAGCGGCATTGTCGTTAGTATCAACCTTGGATAGACACGGCACCAGAACACGGCATCCATGCAACTCTAGTGCAACATACCTCCTTCAAAGCATCCTGGACGCTTATTTCAACCTCGGCTTCTTCTTCTTCCTCAACGGGAGCGGGGGCAGGATCAGCTTCTTCATCAGCCATGGTCGACAATAGGTTTTTAGAATTGGGATTAGAAACAACGAT…	ATGGCTGATGAAGAAGCTGATCCTGCCCCCGCTCCCGTTGAGGAAGAAGAAGAAGCCGAGGTTGAAATAAGCGTCCAGGATGCTTTGAAGGAGGTATGTTGCACTAGAGTTGCATGGATGCCGTGTTCTGGTGCCGTGTCTATCCAAGGTTGATACTAACGACAATGCCGCTTCACAAAGGTTCTTCAAAAGGCTATGATCCATGGAGGGCTCAAGAAAGGTCTTCATGAGTGTGCGAAGGCCCTGGATCGCCGTTCGGCTCGTCTCTGTTGTCTCGCCAGAAACTGCGAGAACGAGGAGTACAAAAAGCTTATCAAGGCTCTTTGCGACGAAGGTGAAGTCCATGTTGTTATGGTTGAAGACGGTAAGGAACTGGGTGCATGGTGTGGTCTTGCAAAG…
8	XLOC_007345	Phatr3_J50701	chr_2	Concordant	21939	22432	22139	22570	-	+	494	432	HTH(5'end)	1.5581	1.64647	NA	NA	0.858172	0.926375	0.0463225	0.00142166	GTCATTCTCGTCAATGTAGTTGAGACAACCATCACGAGGGACAAAGGCGGCAATCTTTTTTCCGTTCTTGATGAGCTGCACACGGACGCACTTACGAATGGCTGAGTTGGGCTGCTTGGCTTCAATTCCAATCTTTTCCAGCACAATTCCCTTGGCCATGGTGGATCCTCCCATGGGGTTGGCCTTCATGGCGGTGACAGAGTTGGCCTTGCAGTACTTCAAATCATTCCAACGCTGGTTTCTTCGGTGGATTCGAAGCTTACGACCGGTACGGATTCCATTGGGCTTTCCCATTTTGATTTAATTCTAAAACATCGATAAGGTAGAAAGAGACACGTGAGATCAAAGGAAAGCGACGAGTTATAAGCCAAATAATTGGACGACTCTGGATTGCAAGGA…	ATGGGAAAGCCCAATGGAATCCGTACCGGTCGTAAGCTTCGAATCCACCGAAGAAACCAGCGTTGGAATGATTTGAAGTACTGCAAGGCCAACTCTGTCACCGCCATGAAGGCCAACCCCATGGGAGGATCCACCATGGCCAAGGGAATTGTGCTGGAAAAGATTGGAATTGAAGCCAAGCAGCCCAACTCAGCCATTCGTAAGTGCGTCCGTGTGCAGCTCATCAAGAACGGAAAAAAGATTGCCGCCTTTGTCCCTCGTGATGGTTGTCTCAACTACATTGACGAGAATGACGAAGTCTTGATTGCTGGTTTCGGTCGATCCGGACACGCTGTAGGTGATATTCCCGGAGTACGATTCAAGGTAGTCAAAGTTGCCGGTGTATCACTCTGGGCCTTG…
9	XLOC_010860	Phatr3_J43941	chr_3	Concordant	487017	487946	487217	488383	+	-	930	1167	TTT(3'end)	1.60552	2.22358	NA	NA	0.659443	0.812061	0.0184128	6.09928e-05	GCTTTCCTGAGATCTTCTCTGGAACTTTGAAGGGAGGGCAACTCTGACTGACTACGAGCTAGGTGGTAGCTTTCCCGTCGAGACACGATAGAGGTTCGCCGTACGTTTACATTCAAGAGTTTCTGTTATATTTTGTTCGCGAACAGCTTCTTAGCGGTAGTGCCAGTACCACGTTGGGGATGTCCGTTTCCTTGCAAAGCCTAGACGAAAGCTGCCACAAGAGCAACAGTCCCAGTGGTCAACATATGCATAATCCAGCTCGCAATAGATGTACTGTAGGCACCTGAAGATGACGCCTGGTCGAGGTTACGCAGACTCACCGTTGTCTGAAAACCTCTCTTGATAAAATATTCCTCCAGATCTCGGCTCGTTTCGACACGTGCTCCGAGAGTTCGTCGA…	ATGACCAGTTTCATCTCGATACTTCGTTGGTGCGCCACCTTACTCGCTCTTACGCCCATCGTAGCGAGTGGAACGCGTCTATTTGACTCGGAGAAAGGTTCACACGCCCACCGTAGTTTGCAATCTGAAGAATACGCCATTTCATTCGATTCAGTGACAAATACCAAAAACAATATAACGGTAAACTTCATCAACGGCGCAGGAAGTGGTGCGCCGACAGGTCGTTTTGAGATCTTTGTGGCAAATGCTTCCAGTACAGCCTCGGACTACACCTTGTCCTGCTACAGCAAGGATGGTATCGTCTTTGATGGCGAAGGTATATCCGAACGGACGTCCACGGTAGGAACGCCCAACTCAACTTTCGACTTTTCTTTCGACCGCGAAGTGGACGAAGTCACT…
10	XLOC_005750	Phatr3_J6062	chr_17	Concordant	157680	158058	157611	158843	+	-	379	1233	EMB(fully overlapped)	1.62068	1.64184	NA	NA	0.78816	0.887784	0.0473894	0.0229519	CTGATCAATGACGTTGACACCAGAGGCGTTGGCTTGGAAAAGGAGTCCAAGTAGGCCAACCATGGCAAGACGGGCGTGCTTCACTTCCTGCAGCTGCTTCTCTTCGTATTCTTCTGGGGAGTAGTTGAGTCCGAGAGGGTTCCAGCGGCCGTCTCCTTGTCCCCAACGCTGAGAGTCACCGGGCTGGTAGTTGTTGCCTTGCTGGAAGATAATGTTGATGCGGCGGAATTCCAAGGCCGCCATAAAGGCAAAGATCTGGAAAATCGAGGCGCTGGGGGCGGCTCCGAGGGCTTCCAAGGGGTTGGTGTTGGAAAAGGCGTCGGCGCCGGTCCAGGCGTTGCCTTCAAAGGTTCCGAAACCGGGGGCGATGAATCCCACG	ATGAAGATTGCTGTCTTGACTACCCTTGCGGCTACCGCCAGTGCCTTTACGGCTCCCAGTATGACGTTCGCCGTCGGTAAGAAGCCCGCTCCCAAAAAAGCGGCAGCCAAGCCGGCGGCTACCAAGGCCGTCAAGCCCGCCAAGGCCGCGGTTTCCAAGGCTGCTGCCGCAACTAAAAAGGTAGCGGCACCCAAGAAAGCCTTTGTCAATCCTTTCATGAAGAAGGACCCCGCGGCGGAAGCCAAAAAGGTTGTGGAGAAAAAGGCCGCTCCCGTCAAGAAGGCTGTGGTCAAGAAGGCGGCACCGGTGAAGAAAGCCGCAGTCAAGGCTGTCAAGAAGGCCCCCGCTCCCGTCAAGAAGGCCGTCAAAGCCGTGGTGAAGAAGGCCCCTGCTGCGAAA…
11	XLOC_003983	Phatr3_J47510	chr_13	Concordant	851640	852966	851833	852978	+	-	1327	1146	TTT(3'end)	2.09903	1.30338	NA	NA	0.83307	0.912727	0.0120592	0.00259983	TCTGTTTGCTTAGAGGAGCTTGCCGGCAAGTGTGTTTTCGGACCAGAGCAGTGTTCGGAAAAACACGCCCGGTGATTTTGCGTACTGCGCGCAATCACGAGGTTGAAATTTTGTTGCTTTTGACTATGGAAAAGGTCAGACGACGATGAAACGTAAACCGTGATATGTTGGTCTCGTAATCCGCACCTATCGCTTAATCTGTCTGAAAAATATTCTGAATCATCGGTTTCTGAACCGACGATGCTGCTTGATCCAATTCTTCGATTGCGTCAGGCTTGAGTCTCCATTGGGTGACTGCAATATTTTCACGAGCTTGATCCACTGTCCGACATCCCGGTATTGGAACAGTACCTTTGCATACTGCCCAATTTATAGCTACTTGCGACTGGCTCTTGTTAT…	ATGATCAGGAATGGACTGATTTTGGCATTGGGATCATTTTGGCTATTATCTGACGCCAACACGCCATCGGATGCCCTGCAGTTCGGTTTCACGACCAGCACCCAACGCGTCGGTCGTGTAACAGCCGGTCCCATAACCATTAGTGAGATAGGGTGCGGGACGTGGAGTTGGGGAAACCGATTACTCTTCAACTACGACCCTTCTCAAGACGAAGAAATATACGAAGCCTATCGACTAGTTCGAGAAGCGGGTGTGACCGTTTTTGATACGGCCGATAGCTACGGAACTCTCGATTTAAACGGACGAGCAGAAATGCTTCTCGGATCTTTCGAAAGACGCTACCAGCTAGAACAGACGTCCGTCGCAAAACCCTGGTGGTCGGTGGCCAGTGCATCCGAC…
12	XLOC_002397	Phatr3_J54602	chr_10	Concordant	759453	760034	759363	761585	+	-	582	2223	EMB(fully overlapped)	2.21554	2.24621	NA	NA	0.769073	0.876968	0.00889642	3.06329e-05	TCGCTTGGAAATACGTGCAGCGTCGGACATTGTTTCAACCACGGCGTCGGTATTCCCTCTTTGTAATTCGAGGTTGGCAATACTATTGAGCGTCCTGGCGATGCACAAATCTTCTTCAAAGAAGTTGTCCCGTTGTATCTGCAGGATTTCACGAAAGCAGCTCAATGCATCCTGGAGATCTCCTCGCTGCTGATAGATCTGACCGACATACCGAAGCGTTAGGCAGACATCAGGATGGGTTGGACCGAGAGCAGTTTTTTCCACTCGTATCGTTTCCCGATAGAATTCTACCGCTTCATCCTCTTGCCCTAGTTCCATATACACTGTTGCGACGTTGTAAAGGATAATGGCAACATCTTGGTGAGAATCACCCAAAACATTTCGCCGAATGTTCAAACT…	ATGCTTACCACCCTTCACATCGGCGTGCCAAATTCGATCCCGTCGATTGCTAGCGAAATGAAGGAGCTCAAGCTGACGAGAGCGATCGCACTTCCTCAGCATCTGGAAAGCGTCACCGATAAATGCAATATTGTGTCTGGTCATACGGGGAGTCCGTTACTAGCTCAAGAAAACCATTTCGTCAACAGAAGACAACACTACGATTCAATCGCAAGCTTAAACAACGCAGGTATTCAATTTGCCGAGTCCTCTAGGATGAGTGCCGCATTACAGTGCTTCCGCCAAGCTCTTTGCGATGCGGAAGCGATAGCTACGGTGCACGTTTTGCCTGCTGCGGATACTCGACCGACCAGCAACGCCTACCAAAAGTGGAGTGGTGCAAAGGGGCCGACATTGGGT…
13	XLOC_003322	Phatr3_EG02526	chr_12	Concordant	186060	186654	184708	187954	+	-	595	3247	EMB(fully overlapped)	2.74778	2.54847	0.314857	0.738352	0.806124	0.897844	0.0458485	3.06329e-05	CTCTCAGAGGACAGGCAGGGTCTAGTCCGTAGCAATCCGCATCCTCACAGTCTATTTGATCGTCGCCATTGTATCCCTCACGATCGTTGTTTTCGCCATCTGTACACATTCCTTGTTCGGACTTGGCGTATGTACGGCAGGCATTGGTCGAAAGGGGTTCGCAATTGCTGGAGCAGCCTGCAGAAGAGCTGTCAAAGTTGCGGATCAGATATCGGTCACCGCGGAACAGAAATGGATCAATCAAAACGGCCAGCTGACTGACGGCGTTGTCAGCCACGCTTGTGTCCGGGCGATCATAGTATGTAAACTCGACGCGCTGGAAGCTCTCTGAATCGTCTAGGTATCCAACGTATCGACTATGTCGCCCGATTGGATAGTTGTCCGGTAATGCTGTGGTGG…	ATGTCGATTCGTCTCTTCTCTACCGCCTTACTAGCTGCTTGCTTAGCAAAGGCAACTGCCCAAACTTGCCCCACTCTTATCTGGAGTGACGAGTTTGACGGTTCCAATCTCAACGCCGACAACTGGACTCCGCAAATTGGTGATGGTTGCGATATCTCCGTAGACCTCTGTGGTTGGGGAAATAACGAAGCTCAGTTTTACCGTAGCCAAAATATTGCAGTGGCGGATGGTTCACTCAAAATCAACGCCTTGCGACAAACTTTCGGGGAGAAAGAGTTTACGTCCGCACGCATCCGTTCCTTCGAGAAGTTTGACATTGATTTGACCCAGCCTTACGTTCGCATCGAAGCGCGAATCAAAGTCCCCCTTGGTCAAGGCTTATGGGGTGCATTCTGGATG…
14	XLOC_002003	Phatr3_J41702	chr_1	Discordant	1946572	1947267	1944523	1946669	-	+	696	2147	TTT(3'end)	-2.50832	1.33183	NA	NA	0.675973	-0.822176	0.00140382	0.00849918	ATCTGTGTTGCCCGACAAACTAGATTGCGTTTACATTGCAAACCAATTTTTCCTGGTTTGCCTGCAGATTGCCTGTTGTAGTAATGTAAAACTGTCTCCGTCCGAGAGAGCTCTTTTCCTCCTGGCATTCTATGCCTCTTTATTTACAATTCCACTAAACCACTTATGCCAGCACTGCCAAAAATCTCTTCACTTTTTCGTTACTTTCACCGTTCTCGATTGATTGACCAATGTAAAGTAAAACTCGACCGGGAAAGGCTTTACGAGTCGCCGAATCGGTACAACTCATTGAATTAACCGTGAGCAAGAGAGACTTGAGAGGAGACGTACCTCCACAACACTTGCAAGGCTTCTCTCCTAATTTGGACAAACAGACTGTCTGATTTGGATGCGTGTATG…	ATGGAGCGTGGTGTTGGTGGACGTATCGAGGATGCCTTTGCGGCCGCGAAGGAACAGGGCGAAGCGGCCTTTGTGACGTTTGTCACCGCCGGTTATCCGACTGCTGCTGGTATGTACACCAGCCGATTCTATTCTGCTTTATCAATTTTATGTTTCCTCAAACTCCTCTGCTTTTGACTTACTCAGATACGCCAGCGATTCTCATGGCCATGCAGGAAGGTGGGGCGGCGTTGATTGAACTTGGAATTCCGTACACAGATCCGCAGGCCGACGGAGCTACGATCCAGCACACCAATCAAGTAGCAATCAAGGGAGGGACGTCGGAGATTCACCAGTGTCTCGACATGGTAAAGAAATCTCGCGAAATGGGATTAACTGTGCCCGTGGTTCTCATGGGAT…

## Sheet: B. OF
	NAT.ID	mRNA.ID	chr	Concordancy	start.NAT	end.NAT	start.mRNA	end.mRNA	strand.NAT	strand.mRNA	length.NAT	length.mRNA	OVERLAP	log2FC.NAT.OF	log2FC.mRNA.OF	Cor.Fus	Cor.Oval	PCC.R2	Pearson	padj.NAT	padj.mRNA	cDNA.seq.NAT	cDNA.seq.mRNA
1	XLOC_004288	Phatr3_J47573	chr_14	Concordant	150097	150502	149710	151028	+	-	406	1319	EMB(fully overlapped)	-6.48555	-4.57776	0.362221	0.24409	0.921885	0.960148	1.32814e-07	7.15543e-13	GTATGTGCTCCCTTGTCCCGTGACCGTGGACTTGATTGTGCCTCCAGCCACTGAGTACACCGAACCGGTCTCAGTTTCGGGCGTGACGGCCCCCTCGTCCGCCGTCGCAGTGCGCGGCTCGGGGGGAGGCACCTCGATGTTCATGGTGTCGCCCTTGGCACTCTTCGGTGAAAGGGTAGCCTTCTCGCTCTTGGGTGCCGCAGTACTCTTGGGTACCAAGGAAGCCTTGGGTGCCTTGGTGGACGACGTGGCGACAGGGGCACTGGTGGGTGCCATCGTGGCTCCAGGAGCGGTCGTGGCGTTGGGTCCAGCAGGTGTGGACCCTTCCGTGTCGAAGTTTCCGGCAAAGTAGCCGGTACCGTAGGACTCGACAGTGGCCCCGGTGTTTTCAACCTGGCC…	ATGGTCTTCTCTACCCCTGCCAAAGTCTTTACCACAGCACTCGCCATGGGTGCTCTGGTTGCCACCCAGATTGATCTGACGTCGCAAAAGGTGAGCTTAACATGGCGTTGCTCGGCGTTGGTGAATGTCTTCCCCTTGTAGATCCGACCCCGATTGACCTGACTGTCTACCAAATACGTGGACATGGATCTAACAACATGTTTGCTAATCTTCAGAACGGTGCTGCCAACGGAATTGCGTCCGACGCCGACGCTGCTTCAAAGCCTACAGGAGCTTCTAGCCGCGGCTTGAAGGGTGCTCGCCGTTTGGCTACCGGAAACGTCGAAGGATACGGAAGGGTCAATGCCACGTCCGGAACTCTCGTCAACGGCTTTGCCGGCCCCGGAGAGAGCTCTCAGT…
2	XLOC_008211	Phatr3_J49202	chr_21	Concordant	208925	209999	208318	209541	+	-	1075	1224	HTH(5'end)	-5.27619	-4.43376	0.627697	0.891795	0.958357	0.978957	2.99256e-10	1.54703e-08	GTACCGTTGAGTGTGAGAGTCACTTCATACGCAGTTTCGCGGTAGTTAATGTCCGTTGCGACTGCAGGGCTTCCAACTTCCTTGGTCAGGGTAAACTTGACGCAAAAAAAGTACTTGACTATCAAATCGGTAGGAGCCCCAGTATCAGAGTAATAAGGCTGGGTAGCGGTGACGTTTTCGTCAAAGGAGATAGCAAAGGTGGATGTAGGGGACAAGATATTGCTCGTGTCGGCGGTAATACCGGATGTCAAAGCAGCATAGTTGAAATTGGACCCTCCTCTGCTGAAACAGGAAAGTTTCGGATCGGCCAACACTTCACTACCGGCTCCACTACGGGGAATGCGCCCCGATGACCCGGCAGTGAAGATATCGAAACGACCGCCGATGGGATTTTGTGCG…	ATGATCTTCAAGAATCTTCTCTCGCTGGCCTCGGCCGCTTTCTTGGCCGCCACCGCCACCGCAAGCTCCCACGACGCCCTTCCCGTCCAGACCTTTGACTCTTCGGAACAGCTCAGCCGTGATCTGCAAATTGACGAGGCCTCCTTTGCCATTACGTTTACCGCGGTCAGCACCGCCGCTAGCACGCTCACGATGACGTACGCCAACGGTGGAGGTGACGCACAAAATCCCATCGGCGGTCGTTTCGATATCTTCACTGCCGGGTCATCGGGGCGCATTCCCCGTAGTGGAGCCGGTAGTGAAGTGTTGGCCGATCCGAAACTTTCCTGTTTCAGCAGAGGAGGGTCCAATTTCAACTATGCTGCTTTGACATCCGGTATTACCGCCGACACGAGCAAT…
3	XLOC_004284	Phatr3_J47569	chr_14	Concordant	138660	139284	138222	139579	+	-	625	1358	EMB(fully overlapped)	-5.12131	-4.61381	0.644575	0.788857	0.902827	0.950172	7.15844e-08	1.95745e-09	TTGTCCCGCGACCGTGGACTTGATTGTGCCTCCAGCTACCGAGTACACCGAACCGGTCACCGCTTCGGGCGCGACGGCCCCCTCGTCCGCCGTCGCAGTGCGCGGCTCGGGGGGAGGCAACTCGATGTTCATGGTGTCGCCCTTGGCACTCTTCGGTGAAAGGGTAGCCTTCTCGCTCTTGGGTGCCGCAGTACTCTTGGGTACCAAGGAAGCCTTGGGTGCCTTGGTGGACGACGTGGCGACAGGGGCACTGGTGGGTGCGGTCGTCGCGCCAGGAGCGGTCGTAGCGACGGGTCCGGCAGTTGCGGACCCTTCCGTGTCGAAGTTTCCGGCAAAGTAGCCGGTACCGTAGGACTCGACAGTGGCCCCGGTGTTTTCAACCTGGCCATAGTAGTCAGT…	ATGGTCTTCTCTACCCCTGCCAAAGTCTTTACCACTGCGCTCGCCATGGGTGCTCTGGTTGCCACCCAGATTGATCTGACGTCGCAAAAGGTGAGCTTAACATGGCGTTGCTCGGCGTTGGTGAATGTCTTCCCCTTGTAGATCCGACCCCGATTGACCTGACCGTCTACCAAGTACGTGGACATGGATCTAACAACATGTTTGCTAATTTTCAGAACGGTGCTGCCAACGGAATTGCGTCCGACGCCGACGCTGCTTCAAAGCCTACAGGAGCTTCTAGCCGCGGCTTGAAGGGTGCTCGCCGTTTGGCTACCGGAAACGTCGAAGGATACGGAAGGGTCAATGCCACGTCCGGAACTCTCGTCAACGGCTTTGCTGGCCCCGGAGAGAGCTCTCAGT…
4	XLOC_014532	Phatr3_EG02315	chr_7	Concordant	915330	916847	915051	920134	-	+	1518	5084	EMB(fully overlapped)	-5.01232	-3.68951	0.647994	0.0386615	0.809434	0.899686	7.43114e-09	6.63463e-14	CCTATCATTTGAAAATGGATCAAGGTTTCTCTAGGACATCTCTACTTTTTCTAGCTTGACTCGTTTTTTTTCTTCCTTGTGAATTTTCCTTTTTTGTTTCCTGACAGCGGCTCGTTCTTGGTAGTTAGGTTTCAGCTTGGCGGCTTCCATAATTTTGTCGCGAATGTTCGCGCACCTCTCTGCTGATTTCGCACCGTTTTTCCAACTCTTCGCTAGGTAGGTTTTTCGCTGAGTTGGATCATACTCACTTTGCTTTTGCATGACTACAACGCGACGACCCAACTCAGCCGACAAAGGCTGATAACAAATGTGTACGGTTTTTAAGCATTCGTGGCGTGGTAAATCACTTTCCGGCTCAAAATCTCGAAAAGAAGGAATCACGTACACAAGTCGTCCACC…	ATGGATCCTTCACGATATTATGTACTGGTCGAGTTTGCCGTCCGCCATTTGGACTTTTTAGCGGCCGAACTGGCCTCGGTTTTGCGTCTGCACGGTATCACGTACGGAAGTCCGGATTGCCGTGTCGAGACGTTGCCCCAGCTCGGACCGCATCCTACCAACAGTACTGCGATAGAGAATTGCAGTCATGTTGACCACAAGAACACTGTGCAAGATCAACAACGACGGAACGAAAAACGGCAACGGCCGTTTTGTATACTATCCTTTCCCTTTGACGCACCCTGTGTTCCGCGTCTGGAAATGCTTGCCGACGAAGTGGACTCTGCCAAAAACCTAGCAACATCGTCAAAATCACAGACTTCATCCGAAACCATTGGGAACATTATTTTATCTCGCTGT…
5	XLOC_001553	Phatr3_J42546	chr_1	Concordant	381450	382026	380914	382065	-	+	577	1152	EMB(fully overlapped)	-4.67478	-1.33691	0.145293	0.725117	0.63513	0.79695	0.00077109	0.0390236	CATGGTGGATACAGGTATGTGTCCCTGTTGATGCCGGTTCGAGCCCGGTCCTCCGAGGCAGATGCGGCAAGGGCGGAGAATCAGACCCAGCACCAAACCCATTATCGTAATTACCAATCGACACATTGCGGCATACATACCGTCTGGATTATCCGACATTTGCCAGGCGGTAAAAATCATGGCCAAGACACCGATGAGCACACTGAGAATACCTACCTGTCGAATCTTGCGGTCTACACTCTGACGCTCCGTTTGACTGGAAACGTCATCATCCATGGTAGGATCTATCAAGTTGTTACTTTCTCGTGTTTTCCCGCCGTCTACTGGTTCATTGTCCATGTGCACCCGGTCTCCAGAATTTGCACCAACGTCATCGTTCTTGTTCCCATCGTCGTTTGC…	ATGAAAAACATCGGCGTGGTTGCCGCCATTTGGTGTTGGTGGACGACACCATCTGTGATACTGGCGTACACGCTCTCGGCCTCCAGAGTAGAGGGGAACGCACCAGCGGTCGGTCTCGATCGAACCAACCCTCGACAGCACTTACGGACAACGAAATCTTTCTCTGTTGGAAATCAGAATAGTCGTAGGAAGACGACGCAGTACGCGCTCGACCTGCATCGAATGGCTATCGAAGGGGATCGGCGAAATCCCACCAACGACCAAGAATCGGCACCGCCAGGAGCGCGGCTTATGGCCGATGCGAATGAGCCTGTCAACGACGACGACGACGACAAGGAAAAGAAAAGTTCAGGCACAGCAGAAGGAGGTGACAATGATGATGATGAACCGATCCTGAAC…
6	XLOC_010860	Phatr3_J43941	chr_3	Concordant	487017	487946	487217	488383	+	-	930	1167	TTT(3'end)	-4.51854	-3.12554	0.0232452	0.809497	0.946809	0.973041	2.42231e-08	6.55497e-10	GCTTTCCTGAGATCTTCTCTGGAACTTTGAAGGGAGGGCAACTCTGACTGACTACGAGCTAGGTGGTAGCTTTCCCGTCGAGACACGATAGAGGTTCGCCGTACGTTTACATTCAAGAGTTTCTGTTATATTTTGTTCGCGAACAGCTTCTTAGCGGTAGTGCCAGTACCACGTTGGGGATGTCCGTTTCCTTGCAAAGCCTAGACGAAAGCTGCCACAAGAGCAACAGTCCCAGTGGTCAACATATGCATAATCCAGCTCGCAATAGATGTACTGTAGGCACCTGAAGATGACGCCTGGTCGAGGTTACGCAGACTCACCGTTGTCTGAAAACCTCTCTTGATAAAATATTCCTCCAGATCTCGGCTCGTTTCGACACGTGCTCCGAGAGTTCGTCGA…	ATGACCAGTTTCATCTCGATACTTCGTTGGTGCGCCACCTTACTCGCTCTTACGCCCATCGTAGCGAGTGGAACGCGTCTATTTGACTCGGAGAAAGGTTCACACGCCCACCGTAGTTTGCAATCTGAAGAATACGCCATTTCATTCGATTCAGTGACAAATACCAAAAACAATATAACGGTAAACTTCATCAACGGCGCAGGAAGTGGTGCGCCGACAGGTCGTTTTGAGATCTTTGTGGCAAATGCTTCCAGTACAGCCTCGGACTACACCTTGTCCTGCTACAGCAAGGATGGTATCGTCTTTGATGGCGAAGGTATATCCGAACGGACGTCCACGGTAGGAACGCCCAACTCAACTTTCGACTTTTCTTTCGACCGCGAAGTGGACGAAGTCACT…
7	XLOC_002271	Phatr3_J46436	chr_10	Concordant	333501	333925	332682	334635	+	-	425	1954	EMB(fully overlapped)	-4.44887	-2.80683	0.674995	NA	0.847901	0.920815	0.00474219	9.13032e-08	ACGCGTTGTTTCAAATAAGTCGTGTCAGAAATCATTTTGAGCACGTACCTTGCGCTTGCGTCTCGGGCTTGCCAAAAACAAAGTTAGTGAGCGAACTAGTCTGTAAGAAGCGTCGTCTGCGTGTGCAACCTAGTAGAGCTGGTGCAACTACTTGTTGAAGTTTCTCTGCCACGGCAGTCACAACATCCTGGGAAGGAACCGACCCATCCACCACCAAGATAAAGTTTACAGTGTAGCTTTGAGTGTTGCCGTCGGTACTGGCGGTTCCGTCGGCTACCGCCGCACAATCAAATTCTCCCTCGACAAGGCCATCCTCGGGAGTGTTATCTTCGGTGGAACCCCCCACCGAGGGTTCCGCGCTTTCATTTGCACTGGGTTGCTCACTCGGAAGCGCGCTGC…	ATGAGATTATTCCGTAGCGCACCCACGAGGCAGGTTGGCGTCGCCGGGACACTGCTGCTATTGCTGACATCCGTCTGTACCGTGGTAGTGTCCCTTCGAACCGACCAAGATGCCACCGTTCGGCCTTTGGCGGGAGCTGCTCCTCTCACGGTCTTACCCGTCGCGTCGCCCAACAATCGCAAACTCAAGGAAAGCGGTAATTTATTAAATTTGATGGATCGAGTATGGTTTGAAACCGGAACAAAGGCTCTTCATTCGTCTGTCTCTGCCGCCAAATGTAAAAAGCCCAAGAGTAGCAAGGGTAGCGACAAGGGCAGCAGTTCGACGCCGACTACTGCTTCTCCATCCGTTTCCAAAACGGCGGCACCGGCTCCGATCGCTACCATCTCTAAGTCTTCC…
8	XLOC_004283	Phatr3_J47569	chr_14	Concordant	138143	138533	138222	139579	+	-	391	1358	TTT(3'end)	-4.41551	-4.61381	0.542405	3.85194e-06	0.728933	0.853776	8.74278e-06	1.95745e-09	TGTCCAAATATATGTATTTCTCTCTTCTCCCAAAAGTTGGGGAACGTTGCGGCGTGAGGTTTGTGCCAGGGCACGGATTTTACGGAGCGGGCGCCGTCGCCTCTCCCGAAACACCAAACGTGCTGTACGAATCCATGTACATGCTCGAATTGCCGCCGGGCAAGTATACTCCCGAAGTCGGTCCATCCGCATACGCCGAAGCTGATCCGACCTGGGCAAGGTCACCAGCGGCACTGGCATCCGCGGCGAAGTCATTGGCCGAACCTGAAGCGTACGATGAGCTTGTTACAGAGGCTCCGCCGCCAGGACTCGCTGTCGCGTAACCTTGATAGATCCCGGCGCCTCCAACAGTTGTCAAGGCCAATGCGCCACCTTCTGGCCCTTCCGAGGC	ATGGTCTTCTCTACCCCTGCCAAAGTCTTTACCACTGCGCTCGCCATGGGTGCTCTGGTTGCCACCCAGATTGATCTGACGTCGCAAAAGGTGAGCTTAACATGGCGTTGCTCGGCGTTGGTGAATGTCTTCCCCTTGTAGATCCGACCCCGATTGACCTGACCGTCTACCAAGTACGTGGACATGGATCTAACAACATGTTTGCTAATTTTCAGAACGGTGCTGCCAACGGAATTGCGTCCGACGCCGACGCTGCTTCAAAGCCTACAGGAGCTTCTAGCCGCGGCTTGAAGGGTGCTCGCCGTTTGGCTACCGGAAACGTCGAAGGATACGGAAGGGTCAATGCCACGTCCGGAACTCTCGTCAACGGCTTTGCTGGCCCCGGAGAGAGCTCTCAGT…
9	XLOC_012756	Phatr3_J44695	chr_4	Concordant	1305236	1305836	1303331	1306959	-	+	601	3629	EMB(fully overlapped)	-4.36746	-3.64523	0.181383	0.161778	0.892795	0.944878	2.52157e-07	1.33111e-15	TGTACAGTCGGAATCGGCGTGGGCGCAGGACTGGATTGTCCCATGGGTGCGGACGTATCGATGATGGCGCCACCGACTTCGAACGTGGTACTATCGGACTGACCAAACGCCCCGTCAGAAGCATAAACAACCATACCATCAACCTTGATCTCGAAAGACCCTATTCCATAGGTGCAGCAAATGCCATCGTTGTACACATCCGATATGTCGAACCGAAAGGTGCCGGGGTAAACTCGAATTGTCTCTACAACAACCGTATTGTCGGTTGTGACTTCGCCTGCATTCTGACGAGCAAGTACGCCTCCTCCAGCCACGTTTACTAGGTTCCAGGACGTTTCTTCGGGATATCTATCGTGCGTCACTCTAACACTAATTTCGTGCGGGCCTTCTGTTGTGGGT…	ATGAAGTTTCCTTCGCAACTCGGAGCCACGGTCGCTTTCGTCGTCGTTGCCACAACGACAACTAAAACGGTGTCGGGCAATCTAGCCTCTCCGTTCCCTTTCGAAGAAACCAACGCTGATGGAACCCCCACAGGTGAGATGTACATCCACGGAGGACCTGGCGAAAGCTGGTTCGAAGACAAGCAGGGATTCACTATTTGTCCAGTGGATGAGCAGCCAACTAGACGTAGTCGACGTTTTCTTGGTGTCTTGGACTGGTTCACTGGTGGGACAAGCGAGGAAGATTTAGCCTCTTCTGATCCAGAAAGGACCTTCTACTACTGCGACCAGGACGAGAACGGCAACGCGGTACCCAGAACGGATCTGAAAGTGGGTGAGAGCGATCCCCAAGCCTCTGGC…
10	XLOC_010567	Phatr3_J41316	chr_29	Concordant	102179	103200	102190	103449	+	-	1022	1260	TTT(3'end)	-4.33716	-4.08517	0.253122	0.795161	0.978283	0.989082	2.67087e-08	3.88174e-09	TATGGGCCTACCTACATCTTGTTCCGGCGCCTGAGGAAACGGTCATCGCTGTCGCTGGGTCCAGTCATGCTTGGGCCCGTGACACTTGGACCAGTCACGCTTGGCCCTGTGGCGCTGGGGCCCGTCATACTAGGACCAGTCAAACTAGGACCCGTAGAACTGGGGCTCCTGAGACGACGGTCATCGCTGTCGCTAGGTCCAGTCATGCTAGGTCCCGTCATACTTGGACCTGTGACGCTGGGACCCGTCATGCTTGGCCCGGTGGCGCTAGGACCCGTCAAACTAGGACCCGTAGAGCTGGGGCTCCTGAGACGACGGTCATCGCTGTCGCTGGGTCCAGTCATACTAGGTCCCGTCATACTTGGACCTGTGGCGCTGGGACCCGTCACGCTTGGCCCT…	ATGAAGTTCTCCGCCTTCGTCGTTTTCTTTCTCCCCCTTGCTTTTGCAACCGAACGCTCGGCCAACAACCTGGTATGTTGAATGAAGAGCTTGTCCTTGTCGGAAGAAGTGTTCCGAAGCCTGCGCCTGCGAAAACAACACGAAGTTGCACCGGAAAATCGATCCTCATATTTTCTCGACTCTTTCCAGCCCGAACGGTACCTAAATAGTCCGACTGGACCTAGTTTGACGGGTCCTAGTTTGACTGGTCCTAGTTTGACGGGTCCTAGCGCCACCGGGCCAAGCATGACGGGTCCCAGCGCCACCGGGCCAAGCATGACGGGTCCAAGTATGACGGGACCTAGCATGACTGGACCCAGCGACAGCGATGATCGTCGTCTCAAGAGCCCCAGCTCTACG…
11	XLOC_004519	Phatr3_EG02272	chr_14	Concordant	104681	106348	104822	109125	-	+	1668	4304	HTH(5'end)	-4.32414	-3.24127	0.621657	0.0901909	0.734923	0.857277	4.268e-05	4.31345e-07	ACTAATGACGAAACGTTCCCTTACAGTCACAGCCTCTCAGAATCGCATGGTAGTCGTCTGTCTTCCGTGAAAACCGTGTAATTATTTGACTCTTTGTTGTACACACTAAAATTGGCCTTGACCGAGGGCTAGTTCCCATCCGTCGTCACTGGCGCCGCCCTGGGGGCTCGTCGTGTTACTCGTATAAAGGGATGAATCGTCGCTCGCGCAGTATTCGAGCGTGTCGGGACGGAGATCGTCGCTGCTGCTCGGCGACAGCCACGGGTTGGTATGAACCGCTCGTCTCGCGTCAGTGGAAACGGAGGGCCGAACGATGGAAAGCATGTTGTACAACGGCTTCTTCCCCGCAACCCAGTCCACGTCGTCATCGTCGGAATCGTGGTCCGTTTCTCGAGCCGT…	CTTTTGACCGATTGATTATCGCACTACATCCTTGTTCCAACAACTTGGTGACCAGCCATTATGCAGCTGCACTCTCTTTCCAAAATCCTGCTGTTGCTGGTAATCGTTCACCGTTCGCACGGTCAATTTCCACAAGTCAAGGATCGCCATTCTTTGACAGAAGAAGACTATCTCCGACAGCAACCGTCGCTTCTCCGGGGTAGTTCTAATCTACCGCTCTCGCGTTCCAATCTCTTGGTTAGACAACGGAATAGCTTTGGTCAACACCAGCAACGAACGCGGAGAGAAAAGGAAGACGAGGATGACGACGACCAAGACGATGAGATCGATCAGCCTGAAACCGATGAGCTCTCGTCCGACTTTCCCACAGGTATGCCCAGCGTTGTCGATTCTCCGATG…
12	XLOC_010789	Phatr3_J43856	chr_3	Concordant	234248	235016	232060	235162	+	-	769	3103	EMB(fully overlapped)	-3.65775	-1.79597	0.289854	0.399109	0.933304	0.966077	0.00956502	1.64574e-07	AAAGTCATCGTTGTCGTCGTCACGCAAATTCCTGGTCACTTCCCAACAGGCTCGTAGTTCGTACCAAATGACGTTGCCTGCGAAAATGACGTAAAACGCCAAGACAGAGGCAAACCAGAACAATGAGGTAATCTCCCACCAGCTGTCCGAGCCACTGAGAAGGCTGCAGCACAGAATGAAAATTGGAGCACCTAAAAAGAAGGTAAAGAAAATCCATTCCACTGCCACCGGACTGAGTTTGCGAAAAGTAAAGTTGCGAATCAAGGGGTGTCCCCGAAATGTGTCTTGGATGTAGGCCCCAGCAATCACCAACGCCGAAGACAAACCATAGACAAAAGGAATGATACTGAAAATAACTCCCATTGCGGCTCCCCAATTGGCTTCCTGTTTGGATGTCGC…	ATGGTCAGCAACTCGAACACCAAGGGCGTCAACTTCGCCTCGTTCGTTCCCCACCACAACGTGCCAGAGTCGGACGTGGAAGAAGCTACGGAGACAGCCGCGAAACCTCCCACTCACGGGGTGCCCGAAGACGGATCGGAGAAAATGCCACACTCTGTCGAACTCGTCAATGCACCGACGGATCGCATGAAGAGACTCGCTAGTGCTCCCACCGTCTGTACCTTGCGGGACCATTTTACGCTCCCCATCGCCTCCAGTACTGTCCGCTATCGCCAAACGCAAGGCGCCGCGAGAGTAATCCAGGGCGGGGATGCACAGTACGTGCTGGAAGAAACCGTCAACAGGAATACCGAACAGCGGGAGATATCAATTCGTCGTATTCACGATACTTCGGAAGGG…
13	XLOC_010758	Phatr3_J43828	chr_3	Concordant	156045	157958	155090	157330	+	-	1914	2241	HTH(5'end)	-3.59033	-1.49511	0.697412	0.00156597	0.907453	0.952603	1.06239e-09	2.48692e-05	TCCTGTGCGTGGTGTAACTTCATCAAGTCCGTTTCGACATTCCCTGCCTTGTCGGCCCGGGATTGCTGGTCCACAACCGATACGGCGTCACAAACGACCGCCACAATCAAGTTGAAAACGATAAAACCGGTAATGGCGATGAAACTGACAAAAGGCATCCAGGCCCATGACCGTTGTTCCATACATTCTCTTGCTGTATCCGCCCACTCCAACGTCATGAACTGCATGCAAGAGAATAAGGCCACGTCCAAAGATCCGAAATAGTTCTCGGAAAGCTCTAAATCCCGAAACAGTTCGGTAAAGAGTACCGCGTACACGTAGAAGATAAGAAGGAGCAGCGTGCCAATCGCGTACATCCGCGGCATGACGGTTCCAAGCGCCATGATGAGCTCCCGAAGT…	ATGAAACGGAGGTTACCGATAGACTCCGTTGGTACAGGGAGAAGGAATCCGAAAAAGCCGACAGAGTTCGATCATCAGGGAAACGATCAGCAGGTCGAGTTAGGACTGCAGGAGACTCAAACACGAGCTGCAGTGGCAGCGCAACGACATGGCAGGAGACTCAATCACAGCGAGGAGACTGCAGGCGATGACAGTGCTCTCTCGCATCTGCCTCACGGCTCGCAAATGTCGACTGAACCCACTAATGGCAAGTCTTACCGATCATCTCGCGGGGAGCTTCCGATTATGAGGTTCCAGGATAGCGAGGCGGCGGCTGCTGCTAGTTCTGTGAGTGCTTCCTCGCAATCCTCTCCCACCAACCAGAGTGAAGCTGGTTCTAACTTGCCGGGATCTCCCATG…
14	XLOC_005251	Phatr3_J48054	chr_16	Concordant	61839	63023	60728	62176	+	-	1185	1449	HTH(5'end)	-3.55301	-1.8793	0.317829	0.632408	0.763057	0.873531	0.000630212	0.000382637	TCGGAGCGTGCGTCTAGATCTTCACCTCCCTTACAACCCGGCACAGCCTGTCCTCCACTGCGTTGGAAGCATCGGAGCTTGCCTTGACAGTCGGAATCGCGGTCACAGTCGCCTTCGCAGAGTCCCAAAGGAAAGGCCGAATTGGGATTCCCGTTGTCTCCCACGGCTCGGATGCGCTTGAGTCGACGTGCCGTTCCGAGATCGTGGTTGTTGTTATCGTGATGGTTGTTGTCGTGATTGTCAACGTTGAGGGCGGCAGCAGTGGGCCAGCACCACAACGACGACGTCGCGACAGTCGAGACCAAGAGCGACCAGACGGATGGATTAGTGAGCTTCATTGCGGGCGGAATGAAACAGAAAAGAGACGAATGACTATTATGAAGAATAAAGGAACGAACG…	ATGAAGCTCACTAATCCATCCGTCTGGTCGCTCTTGGTCTCGACTGTCGCGACGTCGTCGTTGTGGTGCTGGCCCACTGCTGCCGCCCTCAACGTTGACAATCACGACAACAACCATCACGATAACAACAACCACGATCTCGGAACGGCACGTCGACTCAAGCGCATCCGAGCCGTGGGAGACAACGGGAATCCCAATTCGGCCTTTCCTTTGGGACTCTGCGAAGGCGACTGTGACCGCGATTCCGACTGTCAAGGCAAGCTCCGATGCTTCCAACGCAGTGGAGGACAGGCTGTGCCGGGTTGTAAGGGAGGTGAAGATCTAGACGCACGCTCCGACTTTTGTTACGATCCCGACAGTGTGCCCAGTGCTCCCGTGCCCGCCCCCGTGCGGGCTCCC…
15	XLOC_014355	Phatr3_EG02041	chr_7	Concordant	276143	276931	275823	277391	-	+	789	1569	EMB(fully overlapped)	-3.49971	-1.39795	0.00924659	0.102151	0.652215	0.807598	0.0153154	0.0080896	TCGAAATCGAAGCTGGCGTCAAGCATTTTTTGCTGCATCTTGAGTGCGTCAGCATCTGAAACCTCTGATGCGGCTTTTTCAACTAAGCTTACTACATCTCCCATACCGAGAATGCGACTTGCCATACGATCCGGATAGAACGGTTCCAGATCGGCTGTTTTTTCACCGGTTCCAACGAATTTAATAGGCTTACCACTTACCCCTCGGACGCTCACAGCGGCACCGCCACGAGAATCGCCATCCATTTTAGTTAAAATTGCACCTGTTAGTCCGATGGCGGAATCAAAAGCGGCCGTCAAGGATGCAGCTTCCTGACCGGTCATGGCGTCAACGATCAACAAAGTTTCTTGTGGACTAGCAGCTCTTTTCATGCGCTGGAGTTCGTCCATGAGATCCGTG…	ATGATGTTCGATCAACTCTCTGCCGCCATTTCGGATGTCGCAAAGAATCTCGGCCCGAAACGACGTATGTCGGAGGCTTCCATTCAACCCGCCCTTCGTGAAGTACGTCGGGCGCTTCTCGACGCGGATGTCAACGTTGACGTCGCTGATACGTTGATCGAAGGAGTACGTGCGCGAAGCCTCGGGCAGGAAGTATTGGAAGGTGTTACCGCCGAACAACAATTTGTTAAAGCCATGTACGATGAGTTGCTCGACATGATGGGAGGCGATTCGTCAGTACCGATGAGTGACGGGCCCAGCAATGTTCCCGTTGCGACCTTGGCGTCTGGTACCGCAGCCGATCCCGCCGTCATCTTGCTTGCAGGTTTGCAAGGTGCCGGTAAAACAACCGCAGCCGGG…
16	XLOC_005248	Phatr3_EG01989	chr_16	Concordant	54520	55578	54371	55339	+	-	1059	969	HTH(5'end)	-3.38802	-2.20378	0.00255089	0.750253	0.980524	0.990214	1.71905e-05	3.22769e-05	TCGCGACGTTGCCGCCACTCGCAAAAAATTGCTGCCGAAGGAGCTCGGCTTGGCAAGGTTGCAGTGAAATGTGCCGATCCTGTGTTCGTTGAAAACACAGCTCACTGGTGATTTCTTGAATTTGGAAGGTCGCCGTGCCGTCGGTACTGGGTAGCTGCAGAAACCGGAACAAATCGGGTTCTCCATGGTTGCCATCATTGTCACAATTGACAATGATCATAGCACCATCAACCTGACAACCAAGGGAGGTGCATCGCACACACCAGGGGCGCTCGAAGGTTTCTTCTTGCCAATAGTATCCATCTTCCCAGTACAGCTTCAGTCGAAATGCGTCGATCGTAATTGGAGGTGCTGTCGCTACCGGCGCGGCTGTGGTGTTGCTGGAACTGGGCATGGAAG…	ATGAAGCTTTGGTGGACCGCTCTCTCCGCGATTGCCGCACCGACGGTAGTTGCCGTTTCGAGAACCGACACCGATTCGTTTCGCGTGGATGTCATGCGAAACGAACGCATCCTTCGACGTTTGACACAGGTCCAATTCGTGGGCAACAATCATTTTCCCCGAGCGGCCTTCCCGTTGGGTCTATGCGAAGGCGACTGCGACCGAGACAGTGACTGCCAAGGCAATCTTCGATGCTTTCAACGTGGTGCTAGTCGGGAGTCCGTGCCTGGTTGTACCGGAGCGGACGCCGATGCAACTCGTTTCGACTATTGCTACGACCCCCTCACTCCTACACCCGCCTCTGCACCTCCGAGTGGGATTACGACCATGCCGACCGCAACCATAACCGCTGCACCGACC…
17	XLOC_005214	Phatr3_J14646	chr_15	Concordant	735301	735559	734405	735889	-	+	259	1485	EMB(fully overlapped)	-3.27793	-3.01497	0.318177	0.00190693	0.7985	0.893588	0.00373537	3.71201e-14	TCCTGGTGCCGACAGCGTATCAACAAGATCGGCGGCCACGATGGCCCTGACTAAAGTCGAAAAGTCCGCAGTGCCCGACACCACGTCGACAATGGACGGTCCAGCCAGTTGCAAGGTCGGCGGCAACAAAACTTTGTCTATGGCGTGCACGATACCGTTGGAGGCCAAAATATCGGCCGCCTCAATGCTGACATCACCATTCAATTGCAATTGGCGGTGCCACCAGAAGCCCGAAGTAGTGAGATCAATGTCTTCCCCC	ATGCATCGTCCAAAGCTTGGCTTGGGCCTGCTGCTTCTCGTCGTCGGTAGTTCGGCCCAGCAACTGCGAGCGGTGGTTACCGATATCTCCTTGCAACAGAAGGACTTGTTGTCGGTCGAACACTCGCGAGGGCAAGATCAGCATCGTGAATTGCAAAGTTCCGGTTCTATTGTGGACATTGCCCAGAATGATCCTTCCACCTTTTCCCTTCTCCTAGCGGCGCTCGATGTGGCTGGTCTGGATACACTACTGGACTGTGAATGGTTCTGCTTCTTCCGTCATTTCACAGTGTTTGCTCCGACAGATAACGCCTTCGGAAGGCTCCCGGAGGAAATTGTGAACAAACTAGTCACAAATATTGAGTATCGCTTTCACCTCATCTCTGTATTGTCCTACCAC…
18	XLOC_006962	Phatr3_J43361	chr_2	Concordant	247074	247590	245934	247559	+	-	517	1626	HTH(5'end)	-3.17396	-3.62384	0.206613	0.588898	0.757854	0.870548	0.0383344	3.44464e-07	CCGCATACCCAATTCAAAGATCTTGGGCATGTCAAAGAAAGAGCAGCCGTCCACGCCAAAGTCAAACTGCCGAAAGCCGTCGGGCGTGGCGAAGAGGGGCGGCGCCGCGTGTGCGACCAACTTGAATAAGTGTCCACCCGACATGGTCCAGGATGTTTCGAACCTGCCGTCGGTCCGCTTGCCGAAACTAAAATGTACCTGTTGTCCATCCGCCAGCACGAGACGTTTGCCCGAAGTCAAACTCCAAACGAGCAAGACTTCGTGCTCTTCCCCGCGGCATTCGGACCCGGTGCAACCCTCGGAAATGGCTTGGCGGTTGGAAAAACCAAATCGAAAGCGGACTCGACGTTTGGTCGCCGACATGCGCTTGCCGGAAGCTTCGTTCTTCCAGTCTACCTG…	ATGGACGAACATTGTGTACGTGCAGAACAACCCCAATCACGAGGCAATACCGAATCCAAGTTTGACATGCGCCACAATCCGGTGTATCAGGTAGACTGGAAGAACGAAGCTTCCGGCAAGCGCATGTCGGCGACCAAACGTCGAGTCCGCTTTCGATTTGGTTTTTCCAACCGCCAAGCCATTTCCGAGGGTTGCACCGGGTCCGAATGCCGCGGGGAAGAGCACGAAGTCTTGCTCGTTTGGAGTTTGACTTCGGGCAAACGTCTCGTGCTGGCGGATGGACAACAGGTACATTTTAGTTTCGGCAAGCGGACCGACGGCAGGTTCGAAACATCCTGGACCATGTCGGGTGGACACTTATTCAAGTTGGTCGCACACGCGGCGCCGCCCCTCTTCGCC…
19	XLOC_013707	Phatr3_J45059	chr_6	Concordant	81200	82888	80219	81706	-	+	1689	1488	TTT(3'end)	-3.1598	-1.83876	0.968858	0.749628	0.948452	0.973885	0.000361486	0.00986025	TTTGTGATGGGTCTTCGCTTCGGATCGGCTCGGGGTGTTTGTGTGTGTGTGTTTGTGACTGTGTATACTGTTAGACCGGACAGCTGCTGCTGGTGGCGGGGGGAATTGTTTGTGCGGGGATGGTTCCCAAGAATTCCTGCATGGGGACGTGGACCAGTAGGAGCGAGCAGAAGGCCTCTCGTGGGAACAGCGCAGATGGCTGTTCTCTCGCGGGATGTCGTGACGTCGAAAAGGATTCCGATACGTAGAAATCCTACCAATCCCACAGGTTGAACCCAACCTGGCATAGACGGTAGTCGGCGTCGTCATTTGACACTCGGCATCGCCAATCCATGTCGGAGCGTTAATTCGAAACCAGGCCTGTATCCATTTATTTAGGGTGCCATCTGGCCCATCCCG…	TTGCTGCATCAAATGCGAGGCTACTAGCTGTTAAGAGGTATCCGCTTCACAGGTTCTAGGTATACGAGACCACGCACGAGAGCTGCACCGTGCGATGTTGATGTTGCGGTAGGGAGCTTGCAAGCTGGCTAGGAAATACCCAATCCATCGGCAGTAACGGAAGAATACACCAAAAGGGTGTTGTACCGCGTCGTCCCTTCTTCGTGGCGCACTGACGGATTATTCCTCCACCGACTGCTCCATCCCGCTGTATGCGTTCGTATGCGGATGCGTCATCGGGTTTTCCTCGTAGTCACGTTGTGTACCGTGTGTGCAATATGGCACGTACGGTACGGGTTCTTCATCCCTACCGCAGCGACCAACAGCAGCAACGGTACCAGCACCGAAATGTCGTTCAAG…
20	XLOC_013276	Phatr3_J44947	chr_5	Concordant	720810	723663	721212	725511	-	+	2854	4300	HTH(5'end)	-3.1422	-1.6671	0.0900531	0.514673	0.678716	0.823842	0.00433616	0.0161111	GGTTGCTTGCGTTGCCGATACGTACAGAGACATGCGCTGGTGTTTCGCGTATGACGTTTTGCGGCGTCGTAACTGGCGCATTTCATCGACATTGTATTCTTGAACTTGGGCTGTGCTTTCACACGAAGCGATCGACATTCTTTTTGATTCGGTGGCTTCGATCTCGGCTACCGCATCAAATTCACACGGCAACAGCGGTAACGATGACGTTGGACTGGGCTCCCGAGAGCCTCGGATCCCAGCCACCTTGCAAGATTCTTCGAAGCGTTCCGTGAGCTCTCGCGATACGGCTTCGTCACACGCCGACGAGGTTCCCCAGTCTCGTCCGTGCACGGGACACGATCCCCATCCCTGGTCTTGCGTATTGAGCGGACTGCAAACACCAAAAACGAAAAATTG…	CTCGAAACACCCCCGTATTACCACTATCCTTCTCATCTTTTCTGGAACTCACTCGGCAATTCCGTTGGCACAACGCTCTACTGTACACAAAGTGGGCGACAGTGCTAGGATTGCCTCGTAAAGCTTGCGTTGGCCGCGTCGACGATGTCGTCCGAAGCGTCGGATGAGACGGTTCTGGATTGGAACGAATCGACGCCATCGCTGACGGCTTGGTCCTCGTCGAACGCTGCTGCGGCTCCCGTGCCCAAAGTCCCGACTACAGGAACGGGTACGCGCCCGCGCCGAACGTACGGGAGTCGCAACGTTGCGGGATTTTTAGGACGGACGGACTTTCTCAAGCCGCGGGCGAACAGCACTTGGCTCCGGGAAGGATCCGCCGAGGCCAGCGGAACGTTGGCA…
21	XLOC_005211	Phatr3_J22113	chr_15	Concordant	726214	728614	726544	729516	-	+	2401	2973	HTH(5'end)	-3.13143	-2.26764	0.319398	0.938519	0.876022	0.935961	0.0155631	4.35953e-05	CCGTGTTGTTGGCTGTCACGACGTTGACGCCGGCGCGCAACCATGCGGCATGCGACTGACCCAATTCTTCGTCGTTGGTACAATCGAAAATCACGTGACTCGGGCATTCGTTGCGAATGAGGCGGTTGAGCAGGACGTCCCGGCCGCCGTCTTCCAGAAAAGTCGTTTCGTCGTCGCGAAAGGACGTCTGCGAAGCATTTGTCGCCGGAGCCCCGAGCAATAGAGAATTGGAACCACCACTGGCCCGGTTGAAGCCGTTCATCGTGATAGATTCTGCGCCGCCATCGCGGTCGTTGAGCAATGTGATAAGCTGCGGACTGGTGCTGTCGGACAAAATAGTGCACACTTGTAGATCGATATCGAAAGTCGATCGAAGGGATGATCTTTGCGATTCCAGCA…	ATGACGCCGGCACCGACAATGGCGGCGACGACAACGCCCGGTGAAGGGGACTCTGATGCGGTGCACACGGGATTTGCGGAGTTGCCCTGGCAGGTGCACAAGTTCGGGGGCACTTCCGTCGCGACGGCGGAATGTTTCCTCGCCGTCGCCCGTGTTCTGGAGCACGAGTTGGAGATTGACCCCGTACATTCTTGCATCGCTATTGTAGTCTCTGCCGTGGGGGGAAAGCCCAAGGTTACCGACTTGCTCCTGGACACCGTCAAGGCGGCGGCGCAGCGGGATGCGCAGGGCGTCGACAGCCTCCTAGAGGTTGTTCTCCAAAAGCACCACGACTGCCTCGCCGCGCTCTTCGTCAAGGAACCTAGCGAACGCGATCGACTCATGGAGATCATTCAGGGA…
22	XLOC_008300	Phatr3_J49296	chr_21	Concordant	497349	498326	497481	498638	+	-	978	1158	TTT(3'end)	-3.11568	-2.22173	0.997073	0.911746	0.910408	0.954153	5.24758e-05	0.00199046	ATGGGCCCCCACGTCACTCCGGAAGGGTGAGTACACATCCGTGCCGTACTCCCGTCCTTTTACTACTGCTTTCTAGAAGAAAATTGCGTAGTATACTAGTGGTTGGTTCAAAGTTTGTGTATTCATCGTGGACTACCGAAGAGCAACCGAGAGCACAAAGGCTCCCAAAGTCAGGACCGGAAGAGACCAGCTCCAACGAATCGAGATAGAGGCAATTGAATCAGATAAAAAGCCGGGAAGAAAAATAGTCGATTGGAACGACCTTCTTTGGACGACTTCCTCTAGGCTTCGACTCGGTTCCAAGCGTGCTCGCAGCGTGCGTCGAGAGCTACCAATGCCGAGAACAACGTTTCCCAGGATATCAACCTGCAGGTCAGCTCCTGTTGCAAATATGGCATA…	ATGATGAATTCACTCTCGGCTCTCTGGTGTGCCATTGTTGTCGCCTTTGCGCCCGTCGCGTGCAGCGACGTGCAGTTGTTTGATTCGGAAAACAGAACACCTGCCCGCCGAAGTCTGCAAAAGACTACGGAATACACCATCGCATTCAATTCCGTGGCAAATACAGCCAATAATGTATCGATTTCCTTCAACCACGGTATTGGAGACGGTTCACCCACTGGGAAGTTCGAGATTTTCGTGAAAACTGGAATCGCGACTACCTCACAATACAACTTAACTTGCTTTAGTCAAGGTGGCATACTTTTTTCTGGTACCGGGATATCCAGCCAAACGAGCTCGATCGGGACCTCAAGCTCGACGTTCGATTTTTCGTTTGACGACAAGGTGAATGAAACAGAC…
23	XLOC_012716	Phatr3_J44658	chr_4	Concordant	1182953	1183531	1181958	1185828	-	+	579	3871	EMB(fully overlapped)	-3.00595	-2.74591	0.211227	0.159835	0.852721	0.923429	0.0131528	2.60393e-13	GGAGGACGTCGATAATAATTTGGTCGTGCTGACGGGACAGGTGAGCCTCCACAATACTTTCGCGAATCCTTGGCGCTTCGTTTGAGATTGTTCTTGCGGCCTTTCTTCGAGACATCGTTCATCCTTGGCGTCTGGACTGTCGCCTACTTTGTTTCGCGAAAGCAAAACCGCAGGACGGCTGCATCTTGCACTGCTACCTGTGCCGCTGCTTGTAGCTGGTCGATCGGTCGCAGAGAACGATTCTTGTTTTGAAGCATCGGTACTGAGAGCTTCCGCCGAGGGGCTGGAGACGGTTCCATTAGAACTGAGTTGATGACTGCTCGATCCATCAACGCTATCGCCGGCGGCAAGGACGTCGACCCGGATAAGTTTGGGCGGTGCAAAGGGAGGACAAAACGA…	TCAGCATGCCTTCCGTGTTCGAAAAATCAAAAAGTCCAAGTCGGCATGTGGCTCGCACCCCTGCTGCCAGTCTGCAGAAAACAAGTAGCAGCGGCCAGCACTGTGATAACAACAATGGCGGCCTAGGAGGAAATCTCAAGCCCAAAAAATCTCGTCCGCCACGGACAACACATAAGCGCTGGGCTGCGTCGGCGGCTAACAACGAAGAACGCTCCCAAGAAAGCAACAACAGCAGTCGACCGAGCAGTGTCGTATTGGCTACTCCAGAATCCTTGACTCGCGACTTGTCTGATCTGAGTGGGTCATATTTCAATGGGAATACGGCCCCACGCAGTACCTCTCAACATCAACGAATCGGGGTTCCTGCGGCTGTACCGCAGAACGTGTACCCGTCAGGAA…
24	XLOC_012459	Phatr3_J44347	chr_4	Concordant	290687	292734	290217	292744	-	+	2048	2528	EMB(fully overlapped)	-2.99557	-3.54846	0.82207	0.723487	0.903692	0.950627	0.0044525	0.000115907	TGCCCTTTATTGGCCTTTTCCAAGTCAAAGAGGGCCTTTTTCTCGCGCTTCTTGAACAAGACGGCCGCTACAATCGATGCAATGGCAACAATTGCAACAAGCACAATGCCAACGGTAGCCCCAGTTGGCCAAGAATCTCCTCCGCCGTTGCCTCCCGTGGCCTGAGAAGGGGCTTGGCTAGACACACTAGTTGCCGAACTCATACCGCTGGCAATGAGCTGGTCGAGGAGTTGCTTTCCTGTGGCGGGGTTCGCATCATGTTCCGTGGGGTCGCTCATCTTGACATGGACAACGGTGGAACTATCCGATTCCTTGACTGTTTCTTCGACGAAAACGCGATTGAGGCCAACTCCAAGACTTCTAGCAATATCATTGCGGAAAGACCGAAGAAATTCTGTT…	ATGACAACCAGAGGTAGACGCGAATCTAAGGATTCACCGTGAGTATAGTACATTCTGACAAATTGATAGCTTCCTTATTGACATTGCAGTCCTATCGAGGGTAACAGATGGCTAATTCTCTGCTCACATGAGAGGCTGTTCTTCAACAGTAAAAAAGGTTGCCAAACTTCAACATTGAAAATAGCCTCTAGAGAGTTGGATGAACATAAGCTCTTCATTTTACGAGAGGTTCATTTGATATGCACCCCCGAGGGAACCTTATGGAAGCGGGTATGAACTGATGCGGCAGGCCATATCTCAATGAAAACATCGGCCTTTCTAGGCCTCAAGCAAACGAAATCTTTCATGCTCAATTAATAGCTAAGACAAACACGGCCTTTGAAATTCAGATTGGCCTGA…
25	XLOC_004429	Phatr3_J47727	chr_14	Concordant	656669	658723	657270	659566	+	-	2055	2297	TTT(3'end)	-2.90165	-4.40479	0.991663	0.708246	0.958477	0.979018	7.38481e-07	1.58579e-18	GACATTTTGGCAGTGCCGTTGGCAACGTCGAATGAAATAATAAGGAAAAGAAATCCGTCATGACGTTCGTGTACCGGCTTGCTGCCGCATCATCACTGTGGGTAGGTGCTTATTCTTCGCCCTTGTCCGCCAACCTCGATTCTGATGCCCCATGGATTACTTTTTTCATTTTTTGAGCTCGTAGGTCATTGTGAGGAAAGGCAATGATGCCACCCTGCGATTCCTTGAGATAGGATGGTTTCCGCTCTGCCACAAAGTAGAGTTTCACCATGCCCGAACAAGAAATCCGAATGGTGACATGCCGATAGTGACCGTGTTGAAATGTTCCCCTCCCCAATTTCTGCACCGGAGCGGCGACGAAAAGAACGTTAACATCGCAATTTCCTACTCGATGATACT…	AATGACCGACCCCGCCTCCCATTTTCTATCGCCAGACGTAGACTACCTCACAATCATGGTGGCTCCACAATTTGCAAATCAACGAACTTTTGCTGCCAGTTGGCGAAGAAGCAGCAAAAGAAGGGACACGACGAAGTTAAGTGTCTTGCGTATTTTAGGACTTACGGCTGTGAGCTTTGTTGCTACTAAGATACCTGTTTCGTTTTTCTCGTTCGAGAGCGAACGGGGCCTCGTGGAGCTCACTGTCGATCCGCAACTGGTAACAGAGTTAGCGTCCTCAATAGCGTCATATGAGTCTCCTCCGGTACCTCGGGAAACTCCTTGGACTGTATTTTATAACGTCTACCTGCCTCGTACGAACCTCACTCACGCCTTGACAATCGTTGAGGAGCAACTGGA…
26	XLOC_007167	Phatr3_J43594	chr_2	Concordant	907226	908258	907679	909649	+	-	1033	1971	TTT(3'end)	-2.89546	-1.66131	0.438379	0.955652	0.859254	0.92696	7.74969e-05	0.0391781	TTGCTCACAGTCAATTTTGTGGGAATCGAATGCCAGGAGGAATGCGGTTTATCTTACATGAGTCGACAAACAGTAAAACCCTCTATGCAGTATTTGGCGCGGTACCTTATTATGGAACATATGCAATGTTATAGTCGAATGATTGCGGTTGATATGCACCACTGTGGGGGCTATTCTAGTTTTTCGCTTTTCTTTTATGCCCTTTTAGTCATGCCGGAGAGAGCTACACAAAAATCTGGTGATAGCGACGCGGTTGTTCGCTACGAAGACGTGGAAACAATACATACACTGTTCAGGACATTCGAGAAGAGGGCACAGGTCCCTGAATACTAACCAAACGGCCGGAAATCAGAACTCTAGCAAAAGGACGCTCTCACAGTCAGTGTCCACGAGAGTGGC…	ATGATATCGCAGCTCAGGTACCATGACTGGACCGTACACGGCAGTCGATCGAGTTTGGCGGCGGGTCCCCCCTGGAGCGTGACCGGACTGATTCGGAGTCGCGGAAAGCACCCCACGTTCACGCCCCCCTCTCCAATTTCTCCACTTCACTGTGCGAACGCGGTAGAAAGGGTAAGCCACAGAATAGGCTACGTATTTGTGACTAACAAAACAGCAGTACCATCCATGGTACTACCATGTGGCACGCCGTAAACGCGAATGCAAAGAATTTCGAACGCGAGTCACTCAGATCGTCGAGTCGTTCTCACCACCGCATCCGCACTGGCATGTCCGTCGAAACTAGTCTCTGATTCCTCAGCTCTTGCCTCCACACTACATTCATAGACACACGTATTGTTG…
27	XLOC_002660	Phatr3_J46556	chr_10	Concordant	695517	695819	694882	695932	-	+	303	1051	EMB(fully overlapped)	-2.88854	-1.18181	0.0249991	0.724262	0.672402	0.820001	0.0253726	0.0161111	AAGGCAGGGCAGCGCATCGTCCACGAGCCAAAGAATTGCGTTCGAAAACCGTAGCCCTTTGTAGCACAGTCCTGTCCAACACATACGTCCACTTTCCCCGAGTGCCACGTCCCAGTTGGTCCCAGCCTTGCTCATGTCGCGCTTTCCCATGGCAGGACGTAAGTGTACATGAGTAGCCAATGGCAGGTAGCGGCAAGTACGACCGTCACGTGCCATATTTCGTGAAAGCCAAAGGTTCCGGGATAGGGGTTCGGTCGTTCAGTGTAGAAAACGTATCCTCCCCCGGTGTACAAGATTCCGCCG	ATGGCGAACGCCGATGGTATCCTAGAGGCTGCGCATCCCTACTACCCACACGCAAGCGAGTACGGGCATGAGCTACCGCAGCAGCCACCCGAGGTCTGGAGTATCACCGACTTTGGTCGAGTCAATGAACGTTCACGGGACGGCAGCGTCCACGCGACAGACGAAGTCTTCAACACCGCTTCGCATTTTGCCGCCACCTTTCTCAGCTTCCTCGGCACGGTCCTACTCGTTGTGCAAGCTAGCGCTCGACACGAACCGTGGAAAATTGTCAGCTTTAGTATATACGGCGCGTCGCTCGTCTTTCTGTTCGCCGCCAGTACCTTGCACCACGGCTTGACCGGAGTGCACGAAGCCTTCTTTCGTAGACTGGACTATCTCGCCATCTACCCCTTAATTTCC…
28	XLOC_002248	Phatr3_J46406	chr_10	Concordant	238559	241052	240082	241338	+	-	2494	1257	TTT(3'end)	-2.85052	-1.39829	0.175725	0.516002	0.726062	0.852093	5.30825e-07	0.0196285	AAAGAATCTAGCGGCGTGCTAGAAGCGTCGTGAAAGTACGAACGCTTGTCAATTTGCTGCAATGGCGCAGCGGAGTTTTTGTGTACGCCTTCTACTGCAGCATTTACAGTGGCTCCTTCTGGCCTCTGTAATGTCGCGAATCTGTGACAAAATAGAACGAAAAGCAGTTCAACGTGAGTACGAGAGCAAGTAAAACATTACTGTATTGTAACAAAATATTCCTTCTCGTCGTCCCGGGACCAAGCATGGTTCCAACACGACGATTGCTTGGTCCAAACAGCTCACTTCGATTTCGGGTCGCACCGGGATACACATGGTCGACTCTGGAAGCTGTATGCGTATGCTGTCTACGAGGCCGTATATATAGAGTCGCACGACTGACTGACCTGAAACTCGGTT…	ATGAGCGCTAGCCATCCTCCTCCCCTGGGTCCTCGCAAGGCCCCTCCTGTTGCCAGCCGCAGTAGCGAACAACCGAGTTTCAGGTCAGTCAGTCGTGCGACTCTATATATACGGCCTCGTAGACAGCATACGCATACAGCTTCCAGAGTCGACCATGTGTATCCCGGTGCGACCCGAAATCGAAGTGAGCTGTTTGGACCAAGCAATCGTCGTGTTGGAACCATGCTTGGTCCCGGGACGACGAGAAGGAATATTTTGTTACAATACAGTAATGTTTTACTTGCTCTCGTACTCACGTTGAACTGCTTTTCGTTCTATTTTGTCACAGATTCGCGACATTACAGAGGCCAGAAGGAGCCACTGTAAATGCTGCAGTAGAAGGCGTACACAAAAACTCCG…
29	XLOC_002685	Phatr3_J46578	chr_10	Concordant	777134	777548	776477	777895	-	+	415	1419	EMB(fully overlapped)	-2.79664	-1.85694	0.154957	0.369843	0.64703	0.804382	0.00101715	0.00520439	CGAGCGCTGTGACTATTAGAGTATGACGTACCTCTACGAGACGCCCCACATAGCTTACGCGACTCTCATGGGGTATTTTCAACGGCACGGACATTGTCAGAGGAGAAGTTTCGTGATTCGGATCGCGTGACGGCTGGGAAAGGGGTTGCCAAGGGCCTGGTGACCGTGTCATTGGTATACTGCGTTCCACCAAGGTACGTTCCATTGTCTTTTTGCGACTAGCCATCCATGTTTGGTCACCAGGAGTTTTCCAAAGAATTCTTTCCACTAATCGTATCCCCATGTGGTGTACCGCACGTTTACTCCGATTCTCGCCCAACACGTGCACGACTACGGTGCCCCCGGGACACGCCGTTGTTCGATCGAGCTGCCATCCCAAATGTACCTTTCCCTTGCTTC…	ATGGGAAACAAGGCGTCGCAAACCGGCATTGGCGTCAAGGTCGATCAAGCGGGCTATCGCGCCGGGGAGGAACTGACTGGACGAGTCTACCTGGCGCTGCATCCCGGTGATCCAACGTTGCGTGACGTACCAACAATCCGTCTGGCGTTCCGGGGAGTCGAGTGCGTTGTGGTCAGCGAACCACCACCATTGCCCACACCTACCCACCGTACACACGGCGATCAAGGTCCGTCACGCCAGAATCGTCAACGCACCGAGTCGAAACAACCACGTTGGTCCACGAGTGTGGTAGTGGTGGAGCGTGAGACACACGTCTTTGAGCATACCGACGTGCCGTTGGCCGAACTACCCGCCTTTGACACGCCCGCATCGTGTACCAAAAATCGCGAAACCAGTGCG…
30	XLOC_001735	Phatr3_J42755	chr_1	Concordant	984534	984854	984455	985754	-	+	321	1300	EMB(fully overlapped)	-2.75744	-2.73466	0.857418	0.857154	0.935221	0.967068	0.037562	0.000257163	GAAATGTGAGTGGTCCGCATCTGATGTGCTGTTGTGATCGTCCTCGACAGTACTATTGAGGAATTCCGAAGTAGATTCTTCTTCGTGGTCCTCGTGTCCGCCACCCAGCAATTCCAAGCTCTCCGGAATCATCAAGAAAACGGCGGCCGCTAATAAAGCTCCTGCCGCGAAAGCCGGAAGGATCCTGGTCTGCAAGATTGCCCATATCGTGTGAGTATCTCTTTTGCCTATACGACCGTAAAGGCCTATCGAGGCCATCAAGACGATACCGGAAAGAGTGACGAGTTGCACAAGGAATGAAAGCAAGAATGACATCGCCCC	ATGTTTGCCAGATTTCTTGCCGAAGAGCACCTGGATGAGGATCATCACGATGAGGAACATCACGACGACGATAAGCCTTGGGGCGATGTCATTCTTGCTTTCATTCCTTGTGCAACTCGTCACTCTTTCCGGTATCGTCTTGATGGCCTCGATAGGCCTTTACGGTCGTATAGGCAAAAGAGATACTCACACGATATGGGCAATCTTGCAGACCAGGATCCTTCCGGCTTTCGCGGCAGGAGCTTTATTAGCGGCCGCCGTTTTCTTGATGATTCCGGAGAGCTTGGAATTGCTGGGTGGCGGACACGAGGACCACGAAGAAGAATCTACTTCGGAATTCCTCAATAGTACTGTCGAGGACGATCACAACAGCACATCAGATGCGGACCACTCACATTT…
31	XLOC_008188	Phatr3_J49176	chr_21	Concordant	133190	133546	129996	133982	+	-	357	3987	EMB(fully overlapped)	-2.72944	-1.46909	0.0400957	0.250868	0.647896	0.80492	0.00962043	0.0243374	TGCTGTTGCTGTGGTCGTTGTGGTTGCTATGAGTGTCGTCATGGTGATCGCGTTGTTCGTCGGATGACACGGGAGACGACGGTTCGCTGTTCTTGTTCTGGTTGTTGTTGTTGTTGTTACTGTCGTTCGGGTGCGTACCGGAGTTACCATTGTTGTGGTTGGTGCCGTTGCTTGGACTGGTACTGCCGCCATCCTTCTCCTTCTTACTATCCTCAGTGTGTTGAGGTTGACTAGTGTCGTGGTTGCGAGGCAGCGGGTTTTCCTTGGCGACGACAGAATCGGCACGCGGAGATCCGACACTACTTTTGGACGTGAATGGTTCCAAGACGGCCTTGACGGCCGGTCGAAAGCTGGACG	ATGCTTCCGGTCGTTGTTACCACGGCGTGTGGTTGTTTCGCACCGCTCCTGGACTCTCCCCCCAAACAATCCACCCAGTTCTTGTACGAGTACCCCAACACGTCCTTCGACAACAACTACAACAACAGCATCAACGTTAGCACTAGCAATACTAGCGACCGTGACGGGACTACCGACATTGACCGCAACAGGGAATGCGCAGCCGACGACCAACTTGGGGACGACGCATCGCACGAATACCCGTACGGGAACGTTCCACACTTCCGCAACGACAATAGCAGTAGCAACGACGAACACGACGACGACAGTAGCAACGGTACGACGACGAGTCCGCGAATGGGTCGTCGGCGTCGCAAGGGCATGAACTTTTTCGCTTCCAAAAAGTCTCGCGCCGCTGCC…
32	XLOC_003471	Phatr3_J47174	chr_12	Concordant	713450	714451	713392	714291	+	-	1002	900	HTH(5'end)	-2.65549	-1.28844	0.535072	0.916551	0.889397	0.943078	3.74163e-05	0.00446403	ATCCGTGTGGGTTTCTGCAGAAGCCACGATCGGTCCCCTCCGTTCGCAGCGTAAACGACGGAAAACGTAAGACCCTTGTCGAGCGCGAACTGTTGTACCGCGCCTTTGACCGCTCCGACGTTTACCGTGCCATCCATGCAAACCGACCAGTCTTGACCTGGGTCCGCAGCCTTTTGTTCAGCAAATGAGAGATAATCATGCCCCGCCAGAATACCGCCCGGTCGAAGCTTTGGGTAGTACGCCTGAATGTCTTCCGTGGCACCGCAATAGTCATGGCGGGCGTCGACGTAGACGAAGTCCAGTGACTGATCCGGAATTTGCTGGGCCGCTTGCGTCGAAAGCATCCGGTGGAAGGTCGTAATATTTCGCCAAGGCTGCAGCAGGTCTTGCGCCCCTTGA…	ATGGTCAAGGTATTGGCTGCTCTCACAAGGATTAGGGCGAGCCGAAACGATTCCGTATGGAAGCTTCTCGTGATAGTACTTCCCGCTTTGGCTGTTCTGTTTTGGCTGTTGCTCACGGTTCATGGACAGCTAGGCTGGATGAGGACGCCCGTTGTTGACTGTAAAGGTGCGGCGACGACGACTCCACCGTGTGAGACGGACGTCGTCTACCGGGGCCCGGCGGGCATCCCCGCCTTGCGAACACGGGCCGATCTGGGAGCACTGATGCAAGCGCGCGGATTCACACACGGTGCCGAAGTTGGTGTACAGAGTGGCTCGCACGCGAAACAAATCCTCCAAGCCTGGATCAGCTGCGAACGCTTCCATCTTGTCGATTTGTGGGGCCATCAAGAAAACTGC…
33	XLOC_007166	Phatr3_EG02610	chr_2	Concordant	906384	906865	905743	907173	+	-	482	1431	EMB(fully overlapped)	-2.65165	-1.84202	0.816797	0.140417	0.930183	0.96446	0.00535275	8.82036e-05	CTCGACCGTGTTTGCGTACCTTGTAGTCGTGGTGCTTGTGGATTACAGGAAGAACATGCTCCTGTAATATTTCCTGGTATTCTGATAGATCCTCACCGTTGGGACCTTTGGCCCCTCTGTTGGAAGGCTCAAAAAGGTAGTCGTGGAACCCATTGTGAACTCTAACAGTAGGCACCTGACTTGCATTGGCCTTCATTCGATTCGGGATTTCTTTCATGTACATCTCAAGATTGGTAGCCCAATCCAGAGGAGTTACCGAACCCCGAAAGCATACGGTAACACGTTCACGTACGTGATCAACTTCAATCATGTAGACAAGCTCCTCTTTCTCAGTCTCATCGTCGAATGCAACGATTGTAGCTGCAGTGGCATTTTGCACTTTCCCTTCGCTGTGTTCGA…	ATGAAACGATTCTTTGGAATGTTCGCTCCGCAGAAGGACGATAATCTCCAGAAGAAAAATTCTGACACGACCAGCATGAAGGACGAGGAAATGTCACCATTTGTGACATGCCAAAGGGACCACGCCTGGCCGAGTCTGTATACTGAAGTTGATGAAATGCTAGAATCCAGCGTACTAGTCTATGCTTTGGCGGAGCTCCGTAGCCTAGCTCGCCAGGGAAAGCTTACAGTGCAATCGGAAAGGGCTCTAGCATTGCCTATTACACATTCTGAAGTGCTAAAAGTTGTCCAAGGCAACCAGCATGAACTTGCGGATTCAAAATTTGGCAAGGAATTCTATATTGATTTGCTGCAGACTATCAGTGATCGGAATATGATGGCTGGGTCGCCACTCGAACAC…
34	XLOC_012752	Phatr3_J44694	chr_4	Concordant	1287533	1289468	1285877	1289306	-	+	1936	3430	TTT(3'end)	-2.63607	-2.90512	0.130479	0.467751	0.909752	0.953809	4.39482e-05	1.26903e-05	GATCTTTTTGAACGATGCCATACAGCAAGCAAGATGCATCTGTACACTTATTCAAACCGATAATACAAATGCAACAAATCGTTACGTAGAGGTTACACTTAGTATCGCAGCATTTGATTGTTTGCGCAAAAAAGAAGACAGACAGCATGCTTCTCTACCAACCTAAGGACCATCTACCGTGAAGCTGTCAAAGCTTTCGGCTCCAAAATCGCCACCACTTGCGACAACGGTGTTGCCAACAGTCACTTCGTAAAGGCCTTCGCCATAGGAGCAGCAAATGCCATCGCTGAAGGAATCCGTAATATGAAAAGTGTAGTCTCCAGCAGGGACCAATACCGTCTTCGTAATGATTTGCCCGCGATTAAAAACGGTACCTTTCAGTTGCCTAGCCAACACAGC…	ATGAAGTTTCCTTCGCAACTCGGAGCCACGGTCGCTTTCGTCGTCGTTGCCGCAACGACAACTAAAACGGTGTCGGGCAATCTAGCCTCGCCGTTCCCTTTCGAAGAAACCAACGCTGATGGAACCCCCACAGGTGAGATGTACATCCACGGAGGACCTGGCGAAAGCTGGTTCGAAGACAAGCAGGGATTCACTATTTGTCCAGTGGATGAGCAGCCAACTAGACGTAGTCGACGTTTTCTTGGTGTCTTGGACTGGTTCACTGGTGGGACAAGCGAGGAAGATTTAGCCTCTTCTGATCCAGAAAGGACCTTCTACTACTGCGACCAGGACGAGAACGGCAACGCGGTACCCAGAACGGATCTGAAAGTGGGTGAGAGCGATCCCCAAGCCTCTGGC…
35	XLOC_008206	Phatr3_J49199	chr_21	Concordant	200226	200956	199968	201224	+	-	731	1257	EMB(fully overlapped)	-2.60641	-2.41217	0.00122798	0.321665	0.876529	0.936231	7.95846e-05	4.54976e-05	CGCGCTGGTCGCGAAAATAGCGTAGACAATCACGTCGTACTGAATGCACTCATTGGTAACGCAATGGGTGTCGGCACTCGCTCGGCCGTACAAACCAGTAGCCCCAGGAGCGTCTAATCCGTCCACGCGGATTTGTTGCGTCAGAGAATCCGAAGTGAAGGTCAGGTCTTGTACTGAAATGATTCGAGCCAACGGGAAGTCGTCCGACATAATGCAAATAGGAACGACATCGCCCTGTTGAGGTGTTTTGACGTCGAGGTTGTATGTTTCACAGAGACCAACACTTGCCGTATATACGATTTCGTTGTCAAGGTCGAAATTGATGGGGGCAGCAGCGACATTAAATGCATCCACGCTGTTAGCATTGAGATTGCCATCAAGGGTAACCGTGACCACAAT…	ATGATCATCAAACTCGTCCTAGTCATCGGCCATGTCGTCTTCTGGGTGAGCGCAGTGGCCTCCCCATCCAGCATTTTGAATTCCGTAAAGACCGCCGAATCTTCTTATCAGCAGGAGAGGGAGCTTCAAAGTTTGGACGAATCCTTGTACAACATGACTTTCGTAGGTGTTAGTAACGCGAACAACACCATTACGGTGACGTTTGACAATGGTATAGGCAACGGCGACAGCGGAACCAATCCGGATGGTCGCTTCGACATTTACACAGCCCCAGATGATGTCGACGTCACGGCAGACAAGACCCTATCATGCTATACCGAAGGAGGTGAGCTGTTTGATCATGCAGCAACTGGTTCGGGCATTTCCGGACAAATAGTATCGATTGGAGCCAACACGTTT…
36	XLOC_012501	Phatr3_J44395	chr_4	Concordant	420593	420872	420624	421652	-	+	280	1029	HTH(5'end)	-2.57592	-2.25579	0.827709	0.728636	0.959683	0.979634	0.00372098	0.000262776	CATGCATTCCTTGCGTTTCTTCTGGCGCTCCTCCCGAGATTCTTTGCCATTCGTCTTGCGCCTTTTGCTCGCCTTACTGGACTCGTGTTCACCTGCCTCCCGTTGGTCAGGATTGATCGGTTCTTCCTCATCATTAGGTTGAGGAGGTGTCACCACCTCGGATTCTTTCTCCTCCTTCTCGGCTTGCAACTTGCCCTTTTTCTTGTCTTTCTTCTCGCGTTTGCGCTTTGACTTCAATTCTTCTGTCATGGTAATGATGGCGGGGACCGGCAATGCGTCC	ATGACAGAAGAATTGAAGTCAAAGCGCAAACGCGAGAAGAAAGACAAGAAAAAGGGCAAGTTGCAAGCCGAGAAGGAGGAGAAAGAATCCGAGGTGGTGACACCTCCTCAACCTAATGATGAGGAAGAACCGATCAATCCTGACCAACGGGAGGCAGGTGAACACGAGTCCAGTAAGGCGAGCAAAAGGCGCAAGACGAATGGCAAAGAATCTCGGGAGGAGCGCCAGAAGAAACGCAAGGAATGCATGGATCAGGTTCCCAAGGTCGACGAACACGGTATTGCGTACACAAAACTGCAGCTTCGTCGAATGAGCAAGCGTGTGGCACGTGGATTAGACCCAATTGAATCCGAACAAGAGGTGCGAGAACGGTTGCGGCGTGAAGCAGAACTTAAACGA…
37	XLOC_001744	Phatr3_J31827	chr_1	Concordant	1032835	1033102	1032941	1033402	-	+	268	462	HTH(5'end)	-2.56685	-2.06951	0.0696611	0.872504	0.859267	0.926967	0.00976074	0.000144175	TGTTTTGCCCGTTTCTGCTTCGAGTTTGTCCTTGACGGCGCGAACGTCGTCCGGAATCTTGTCGTCGCTGTCGTTGTCGTCCACGGTATCGTCCGGTACCGGTGCTTCCGGCTTTTTGCGTTGACGCAATGCGTCCTTGTTCGTTTTCTTGTTGTTGCCCATGACTAAATGCCGTCGAAAGGTGCGGTTCCGCCAGAGAAAGAACGAGAAGAATTTGGATCGATAGCGATGTTGCGATTGGAGATTGCCGGGAGGGATAATGATGGGG	ATGGGCAACAACAAGAAAACGAACAAGGACGCATTGCGTCAACGCAAAAAGCCGGAAGCACCGGTACCGGACGATACCGTGGACGACAACGACAGCGACGACAAGATTCCGGACGACGTTCGCGCCGTCAAGGACAAACTCGAAGCAGAAACGGGCAAAACATACCGCTACCGTCCAGCCAAAAAGGATCTTCCGTCCATATCGGACATGCTGGTACACGGATCACCCGAATCGCAGGGACGACCCCGGACTTGGACGGAAACGATTGGTTACCCCGTGGCCCTCGCTGCCGTCTTTCTCATCAGTTTGCTCATCTTCCATCACGCGCCCCACAGTCAATCCAAACGCAACAAATTTGTACTGCCCAAAATGCAAAAACGACCTCCAGGCAACGCCGCT…
38	XLOC_011757	Phatr3_J31339	chr_31	Concordant	184749	185556	183603	185290	+	-	808	1688	HTH(5'end)	-2.55591	-1.89924	0.615284	0.97321	0.936627	0.967795	0.0185406	0.000914711	TTCGGACTGCGAGAGAACATCGTCGTTGGCTTTGAAAAAGATCTCCTGGGCTTCCGGGCCAATGAGGAAGGTCAAGCGTTTGTGGAAGATCTGTGTGGGAGCGACCAATGACCAATCAGTGGTGAGGCATAGGGACAGATTTGGCCACGTTCGTTTGCGGTGCGCTTGACGGCGAGTGCGTTACAGTTGAATCGGATTCAGTGGGACGGGAAAGACCGCGACCGGCGATACAAAAGCCAAGACCAAGCAATGTGGAATCTTTGCCAAAAGGACAACTCGATACACACACACACATATCGAGTAAACACACGCAATCCGTAGATACGTACGGGAATGGTAAAGACCTTGCCGTGATCTTTCAAGCAGCGCTGCATCATGAAATGGGGGGAACGGAAGAAC…	ATGATTGTGGCACTTGTGGTAGTTACGGGCCTGACGGCGTTGTGGTTCTTCTTGCTGCGACCTCGCACCGGCGGGAAGCATGCACCGCCCGTCGTAACGTCTTCCCCCTTGGTGCCCATTCCCGTCATTGGACACATTGTGGAGTTCTTCCGTTCCCCCCATTTCATGATGCAGCGCTGCTTGAAAGATCACGGCAAGGTCTTTACCATTCCCGTACGTATCTACGGATTGCGTGTGTTTACTCGATATGTGTGTGTGTGTATCGAGTTGTCCTTTTGGCAAAGATTCCACATTGCTTGGTCTTGGCTTTTGTATCGCCGGTCGCGGTCTTTCCCGTCCCACTGAATCCGATTCAACTGTAACGCACTCGCCGTCAAGCGCACCGCAAACGAACGTGGC…
39	XLOC_005077	Phatr3_J47863	chr_15	Concordant	275837	276849	273636	278168	-	+	1013	4533	EMB(fully overlapped)	-2.48079	-1.69379	0.0935628	0.84002	0.938372	0.968696	0.00706013	0.00457318	CTGCAAAAGTCGCATGGGGCAGAGCTTGTTGTTGCCCCGTTGTAGTGTTCACTGTCGTGGAGGAGCCTTCCAAATGTTGTTGGTTTGCATGAAAGAGTAAGGGCTCAATGTCGAGTGCAGCTCCTTCCGTAGTTGCTCTCTGACCAACGGACGCCCTCTTCGACAGCGGAAACCGTCCGACGCCTGGAGGTGGAATATTGTGCAAATAGTTTTGCATTGAAAGGTGTGATAGAATTGAAACTGCTGCTATCTGTCTTAACGATGGGTCGACTCCGACCATGCTGTTGATGTCCATCCCATTTTGTAAGCGAAAGTAGGCAGTCCTTTCTTTGGATGAAAGTAAGTGCGCTCCGGCTGATACATTCAGGTTAGTGGCGTGATCGTCATACTCTATCCTCT…	CCTCCCCCCACCCGGAAGAATCGAGTGGATTGCCTACATCGAATGAACAGTGTACACGGCAGAGAGGTAAAACATTAAAACGCAAGTCTACGGCGAAAAGAGGCGACGTCCCGATGCGATACAATCCAATCCTGAACTAACATATACAGTTAAACGAATAGATCAGGACCACTCGGGAAACGTCAGAGAACGGTGGGTCCACAGAATTATATGCCACAAACAGTGCGGAAAGAATTACTATCGTCATCCATGTCCCGTTCGTGGGATCAAGAGTGTCTGATTGGCAACAACCTTGCGTTGCTCAATAGCGACACCGATGACGACATTGCGACACCTTTGTATCTGTACGAAACCATGGAACCGAACATTCACCCCCGAACGGACCCACAAGCCAAAGCG…
40	XLOC_009090	Phatr3_J49566	chr_23	Concordant	64990	65334	64902	66452	-	+	345	1551	EMB(fully overlapped)	-2.46898	-2.20251	0.749752	0.741116	0.82506	0.908328	0.00690458	0.000955803	TGTCCTCGTACTCATGTGACACAAAAGCGCGACCGAATCTATTATGCAGCGGTTTGGCGACTTGACCGGAGCTGATTGTTTGGAACATTTCGCTATCTCCCATACAGCTTAATTCACCTGTGGATGCCAGAGTTATGCGAGCAGTTGACGTACGGAACAGGGACGAAACCGTATTTGGTGCAGCATCAATACTACCGTCCATACAATATTTTTTCTTGCTTCGAATTGAAGAACAGCAATCTGATTTTGCAATGCTGACGACCGAATCCGTTTGCACTCCCTGCTCAACATCGTCAATAAAGTTCGTCTTTGGATGTCCATCGCTGCTATAATGCATGACGCCAA	CGTATTGTCATTCCTCCTACTCACGCGCAAACTCCTTCGCACATTCCTCTTACATTAATCTGCCCATTCAAATTAGCAGAGACTGAGATTGGCGTCATGCATTATAGCAGCGATGGACATCCAAAGACGAACTTTATTGACGATGTTGAGCAGGGAGTGCAAACGGATTCGGTCGTCAGCATTGCAAAATCAGATTGCTGTTCTTCAATTCGAAGCAAGAAAAAATATTGTATGGACGGTAGTATTGATGCTGCACCAAATACGGTTTCGTCCCTGTTCCGTACGTCAACTGCTCGCATAACTCTGGCATCCACAGGTGAATTAAGCTGTATGGGAGATAGCGAAATGTTCCAAACAATCAGCTCCGGTCAAGTCGCCAAACCGCTGCATAATAGATTC…
41	XLOC_013960	Phatr3_J45341	chr_6	Concordant	893457	895555	893474	896940	-	+	2099	3467	HTH(5'end)	-2.45367	-2.90827	0.744437	0.348653	0.871666	0.93363	0.000321318	2.04064e-12	AATCAGTTTAGATATGTCATCAATCACGAAAAGACTTTCATCCAATCGCGTTTGCGTTATATCAGTTTTAGTGGACACTTGCTCACTGTCAACGCCCTCGGCTCGTCAATGACCCGCTATCCTCGCGATCCTGTCGAGACGATTCGATAATTGGGACGCTGTATAAAGAGAGCATTTCCCACATCTGATGAAAAATGGTAAAGTTTTCTCCTACTCAAAAGCATGCACCACCTGTGTAAAGGCTCACTTGTCGAGTAATACTTTTGGATCAAGTTGAACTGAGTATTTGCGTAGGAGCAGGAACGTATCATGGTCCAACTGACCCATAGAGAAACATCAGTTACTTTTAAATGAAGCCAAGTTGACAGTGAGTGTAGCAAATTGCAGAATGATCCATGG…	ATGGCTGTGGTAGAATCTGGCTGCCCTACTGCTAGGAAGGGTAGGTTTGTGGTTGGTTGGCGAGGAACAAGCTGTAAACTATAAGTAGGTTTCCTATCCCGCTGCTGGTTGTGTGCAATGCGCGTCGCATCTACTTTGCTTGACATCTAAATCAGTCGGACACTCCCAATTAACATTGGCATTAAGTTCCTGGTGTCGCACTTTGCTCTCGGAACGACGCGGTCAGCGACGTTTACATCTGTCAGCCTTCGAGCGCTCGTATATAGTCACAGAAATACACCCCCCCCCCCCCCCTGAGTGTTTCTTTCCTCGAGAAATAGGCAAGATTTTGTTTATAGCCATTGATACTCAGAAATTTCACACGTCATTGCGTCACTGCTTGAAAAAGTACCAATCCGC…
42	XLOC_011610	Phatr3_J50516	chr_30	Concordant	287554	288067	285442	288029	+	-	514	2588	HTH(5'end)	-2.44859	-1.75591	0.0302832	0.995228	0.934249	0.966565	0.00103116	0.00115105	CCAAAGGTGGCCCCCGCCGCAATGGCTGCCTTGATATCGTCGGTTCCGTTGACGAGAATGGCGAGTAGAATTCCGATACCAATCGGTAGCACCGATCCGACAAAGGCAATGAGAAATCCGCGGGTTCCAATCAGTTTGAGTGTGGATACGTCGATATCAATACCCGCTTCGAGTACGAGAATGACGAGTCCGACCTCACCGAGCAATACCCAGGCTTCCGGATTGGGAACGAAATCCGCCAACGGCGGTCCGAGGACGATCCCGACAATGATTTCTCCCACTAAGCCTGGCATTTTACAGTAAGTGGCGATGTGTCCCGCGAGGTAAATGCAGGTGAGAAAGACGACAAAGTCGTACAAATCTTCGTAGGCAATGTGGACTCCGAATTCGGAATGGACT…	ATGTCCACGTCTCGTCTCCCCGCCGCGGTGACGAGCTTTGCCTACCGTTGGCTCGCCGAAACGGAGGCCGACGGGGAAGTCCATTCCGAATTCGGAGTCCACATTGCCTACGAAGATTTGTACGACTTTGTCGTCTTTCTCACCTGCATTTACCTCGCGGGACACATCGCCACTTACTGTAAAATGCCAGGCTTAGTGGGAGAAATCATTGTCGGGATCGTCCTCGGACCGCCGTTGGCGGATTTCGTTCCCAATCCGGAAGCCTGGGTATTGCTCGGTGAGGTCGGACTCGTCATTCTCGTACTCGAAGCGGGTATTGATATCGACGTATCCACACTCAAACTGATTGGAACCCGCGGATTTCTCATTGCCTTTGTCGGATCGGTGCTACCGATTGGT…
43	XLOC_007805	Phatr3_J54971	chr_20	Concordant	215683	216639	214477	216163	+	-	957	1687	HTH(5'end)	-2.44672	-2.02732	NA	NA	0.908458	0.953131	0.0037549	0.00042202	GGCCTGATCGAGTTGGGCCCGGAGGGCCTTTTTCTGATCAATGAGGGCTCCCTTTTGTGTTTTCAACGCCTGCATTTCGGTACGGAGTTCCTGGATTTCGCTCTTTTGCTGGGGATCGGAAAATGTCGCGTCGATCCGCTCCTGAATCTTGCGGCGCTCTTCTTTCAACGCTTCCACGGCGTCGGTGAGCTCCTGCACGGCCTTTTCGTGGCCCTCCTTGTCGGGACGCTCTTCCTGTGGTTGATTGGTTGGTTTGCAAAGGAGGACAAATGCACAAGTCCGCCGGGTAAGAAACGGGGTGACGAGAGAGCAATCCCAAATACGCAAGTCCTCGACGTACCTTGGGAATGGGTTTACTGAGATCGTACAACTCCTCAATCGGTTTTTCGTTCTTGTTGC…	ATGTCGGCGGTTGAAGAAACTCCCGTTGTCACGCCGGAGGCTCCGGAAGGCGGCGAAGCGGTCGCTAAGAAAAAGTTCGAGCGCAACAAGAACGAAAAACCGATTGAGGAGTTGTACGATCTCAGTAAACCCATTCCCAAGGTACGTCGAGGACTTGCGTATTTGGGATTGCTCTCTCGTCACCCCGTTTCTTACCCGGCGGACTTGTGCATTTGTCCTCCTTTGCAAACCAACCAATCAACCACAGGAAGAGCGTCCCGACAAGGAGGGCCACGAAAAGGCCGTGCAGGAGCTCACCGACGCCGTGGAAGCGTTGAAAGAAGAGCGCCGCAAGATTCAGGAGCGGATCGACGCGACATTTTCCGATCCCCAGCAAAAGAGCGAAATCCAGGAACTCCG…
44	XLOC_013721	Phatr3_J45068	chr_6	Concordant	107266	107624	107347	108786	-	+	359	1440	HTH(5'end)	-2.43487	-2.40398	0.0223703	0.549764	0.956621	0.97807	0.00679026	3.55138e-06	TCCGACGGGACCATTGAAGGGGCATCGCTGGGGACTAGGGAAGTAGACTCGCTTGCTAACTCGAGTGACTCGCTATCAGGAGTGAGTGAGGGAAATTCGGTGGGCAAATACTCGGTTGGCGTGATTTCGGGCAAATCCTCAGTTGGCATGAATTCTGGCAAGTCCATCTTCGTTATCTTGACTCGCTTCGGCAAACGTAGCCTTCGTCCCCGGGTGTCATGGGCAGAGACCAAAGCAAAAGAAGCAAGGAAGACTTGGCAAGCGAGAGCGAAATTCATGGTTAACGTAGCGGTGGGCTGCTGCAATGGATAGCGGTGAAGAAATGAAGGTGAAAGAATCCGAGCTTCGATTGAGCGAGC	ATGAATTTCGCTCTCGCTTGCCAAGTCTTCCTTGCTTCTTTTGCTTTGGTCTCTGCCCATGACACCCGGGGACGAAGGCTACGTTTGCCGAAGCGAGTCAAGATAACGAAGATGGACTTGCCAGAATTCATGCCAACTGAGGATTTGCCCGAAATCACGCCAACCGAGTATTTGCCCACCGAATTTCCCTCACTCACTCCTGATAGCGAGTCACTCGAGTTAGCAAGCGAGTCTACTTCCCTAGTCCCCAGCGATGCCCCTTCAATGGTCCCGTCGGATGCCCCTTCAATGGTTCCCTCGGATGCACCTTCAATGGTTCCCTCGGATGCACCATCCATGATCCCCTCAGACGCTCCTTCCATGGTTCCAAGCCCTTCTCCGACCCCTTGGCCAGATGTC…
45	XLOC_010637	Phatr3_J50353	chr_29	Concordant	55537	55822	54644	56305	-	+	286	1662	EMB(fully overlapped)	-2.42684	-1.74272	0.951135	0.997933	0.981648	0.990782	0.0107162	0.0058499	TGTCAGCACATCCAAACGGGTTTCTGACAGTTTGCGAAGAATGTCCTGTTTGATCCAATCGTCGAGGCCAGATTCTTCAGCAAGCGCAAAAATTGTACCACACTGGACACCTGCACCTCCCAATGCTCGGACCTCGGCAAATCGTTCAGGTCGAGCGTAAGAACCGGCTAGCCAAAACGGCAAACCCTGGCAAGCCTTGCAAAACTTAGCCAGGTCGACTTCATCCTTGGGGCCGTATACAGGTTCGCCACGCTCATTTAAACCGCCTGCGTGTGTACTGAAGACA	ATGAAACAATTTGGAATATTCTCGCTTGCTTGCGCATTGGCTTTCTCTTCGTTGGCACCGGCATATGCGTATTCCGTTGCCCCTTCAGTACCAAGCATTATTCAAGGCGGAATGGGAATCCGGATTTCCCAATGGAAGCTTGCGCGTGAGGTAGCCCTGAAAGGTGAGCTAGGTGTGGTTTCAGGCACTGCGATGGATAATGTCATGGTGCGGGAGCTTCAGAAAGGTGATGCGGAAGGATCCTTTTTTCGCGCACTCAAGACTTTTCCTGATCAAGATATGGCAAACCGGATTGTCGCGCGATTTTATATAGAGGGCGGAAAAGACCCTTCGGAGCCTTACAAATCAATTCCAATGTGGACGCTCACCCCTAACCAACTACTCTTGGAAGCCAACGTT…
46	XLOC_007110	Phatr3_J43531	chr_2	Concordant	729888	730132	728622	730562	+	-	245	1941	EMB(fully overlapped)	-2.42202	-1.7769	0.0126055	0.958836	0.996491	0.998244	0.035019	0.0234558	CGCACTCTTGTGCGTCATCTTCGAGGAAGAGTCGCCTTCTTGGCCAGGCTTCCGGAGAGCCCGAGTCGACGGACGGTGGGCGTTGCCCACGGTATCGTTGCCGTCGAGACGGCGTGTGCTTTGCTCCAGGTGCTCGTCTTGATCGGAATCGGACGATCCGTCGTACTCGATTTCTTCGTCGTCCGTGCCACTGTGATCACGTTCCAGATCTTCTTTTCGTTGAGGATGGATAAGTTGATCCAGTT	ATGAACGGTACCCATCCTCTTCCTCCCAAACGAATGGCTACGGACGACTTGATGGCGGGCACCACTGCCAGCTCGCAAACACGGACGCGTACCTCCTCGCACCACCGCAAGGCTAGTTTCAGTCCGGAAGAAGAATTCTTTCTCCGAGGCTTGCTCCTCGATGACCATCCGGATCCGCACACCAAGCCTCTCAACGGGAACCACGATGCTCACGCGGAACTCGTTCTCAACGACGATATACTGTTTTCTGTACCACTACCGCCCCTTCCTCCGAAAGGAAGTTTGGTGCCTACCTGCTCGAGCTCGAGTGGAGCCGTTCCTCCCAAAGCCCGACGTCCGTCAACCTTGGGACTCTGGAAGGCACACCAATACGGTGTTTCTCCCGTGGCCCTGGCGCGG…
47	XLOC_014284	Phatr3_J45390	chr_7	Concordant	10273	13154	10431	15488	-	+	2882	5058	HTH(5'end)	-2.3969	-2.8953	0.0372628	0.116863	0.928687	0.963684	0.00111383	2.10116e-08	GGTGGACGAAGCGGTGGGCATGGGAATGCGGGTCGGGAACCAGGAAAGGGTGTCAGCAACGCGTTCGGCACGTGTTTCCGTGACCCAGACTCGGTGGCAGCGGTAATGGTGCAGGGCGGGGCCGAGGTACCAACCTTCGACAGCATGGGGGGCCCAAGTTTCGCGGACGGACGGCTTGACATGGACGAGGACGCGAGTACCGGGAGGAGCAAGCGGGGTGCGGTTGTAATCGAAAGCACCATGAAGCTGGGCGTGTGCGGACAGCTTGGGATTGATGCGGGAGCGACGAAGAAGATTGAGGGTGATAAGGGCTTGTGGGAGGAGGCGGTCCCAAAGGTGTAATGGAAAATCCGGGTTAGTGGTGCAGAGGCCAGCAATAAAGTGGTTCTTGAAGGTGCG…	TCGTTTTCCTTAACTGTGATCTCCATCGTCGTTTTGTGTTCTTCAATAGAACTACGAAGCAACCCCTCCGTCTTTCAGCTCCCACCCCTGCCCTACCGCCCATCCGCCTTCTCTTCAGTCCTGATGTCGACCTCCGCCCAGTTCAAAATGAGCGACTTCCCTCACAAAGTCCTCGATCCAATCGCCACCACCACCGTTCCGCCGACCTACGCCACTCTCAAAGTGGCCCAACGTCAACTCAGTACCAACGCCGCCGCCATCCCTACGCTCAATGGTGGTGGCGCCCACGGCCACATGGCCCTCACGCTTACCGCCCGCGCCTACGCCGACATCAGCGACGTCCCATTCGACATTCCCGTCGCCCCTCCGGCCAACCCTCCCGTCGGCACCACGCAACCG…
48	XLOC_004314	Phatr3_J37861	chr_14	Concordant	247478	248956	247439	248560	+	-	1479	1122	HTH(5'end)	-2.39212	-2.30043	0.0144012	0.401843	0.636299	0.797684	2.55694e-05	6.7094e-05	TTTCTTCGCAAGCTCTTTCAAGACGGCACGGCCGCAGTCTCGGATAACGAAATTGCTTGCTTTGTATTTGCTCAATACGAGTAAGACGACCTCAATCCCTCCACGTTCAGCGATGACATTGGCATTTTCCGAGTCTTTTGCTAATCGCGACAAAACACCACAAGCTGCCAACTGCAAGTCTGCGTCTAAACCGAGGATAGAACGATTCCTTCCTGCTTCCATCGCTGCGAGAACAAGATCTAAACCGTCGGACTCCATGATGGAAGCTCTGTTTTCGTAGGTTTGCGCTAAATTTGAAAGCGCAAGACAAGCGGATTCTTGGAGGCTGACATCAGAATCGGAAGCAGAGCCAAATTTTCGCATGACTGCAAGAACAGCCATGACTCCTCCTTGTTTGCC…	ATGCGAGGACTGAATGGATATGACCAAAAGGCTCGTAGCGTGCAAGAAATTGGCTGCCGTGTACTGTGGACTTTGGCACTGAATGCCGATACCACCAAGACCTCCATCGGAAAACAAGGGGGAATTAGAGTGATATTGGCTGCGATGCAGCGTCACAACAGAGTCAATCAGAGCGACGCAGCAGTGCAAGCATCTTGCCTCGGGGCGCTCTGGAGCCTCTCTTTACTCGAGAGTAACGCAATGTGGATTGCTTTGCGAGGTGGAATCGATCTTATCATTTCCGCAATGCTCAGGCACAATTCTGGGACTGATCTAGACGGCGAGCTTCAAAGAGTCGGCTGTCTCCTTTTGACTAGTCTATCCAGAGAGGGTCTCACCAAAAGCGCTGGCATCCGTACC…
49	XLOC_008877	Phatr3_J23281	chr_22	Concordant	473262	474603	473713	474987	-	+	1342	1275	HTH(5'end)	-2.38345	-1.17488	0.0462598	0.431037	0.637171	0.79823	0.00291369	0.00564676	CATTTCGTGCAGAATAGTCATGGAGTTGGGAACGTCCACAACCTTTTCGTACTTGGCAATCTTGGTGACAAAGTTACGGTGGAAGAGATCGTCCGAGACGGGCATGCGTACGCGGAGAATCAGACAGTTGGGGTACTCCTTGAGCATGGGCTATATTTTGAGAAAATATGTGTGTGTAAGAGAGAGAAAATGAGTGTATGTGTGTGTGTGCATATATTGGTGAGTCAGTCCTTTGGAGACAACGCCCACACACGGATCGAGTGCGTCACGACACCAAGAGCTCGGTCGTTGGCTTCCCCCTTTGTTAGTCAATGCTCACACACTGGCCATCGTGTACGTACGTACCTCCATGAATCCCTTGGTCTTACTGTAAAAGGACCCGTCAAAATTGGGTACGTC…	ATGACGGAAGCCAAGGAAATGACGTGCGTCCTCATCTTTGGAGGAATCACGGGATGGATCGGACAAATGATGAATCAACTCTGCCAAGACAAGGGTGAGTTTGGTTGTGCACACCATTGCTTACTCCCCCCGCCTTAACTGGATCCTTTTTGTCCTTTGGGGTCACTCACGTACGAATTTGCTGATGCAATTACAGGAATTGCGGTGCACAACGCCGAATCCCGCATCGAGAACCGTGGAGACGTCGAGGCCGAGCTCGACCGTATCAAGCCTTCGCACGTCCTCATGTCCGCCGGTATTACGGGACGTCCCAACATTGACTGGTGTGAAGACCATAAACCGGAAACCATGCGTGTGAACGTCATTGGGACCTTGAACGTGGCCGATGTCTGCTACACC…
50	XLOC_015391	Phatr3_EG02323	chr_9	Concordant	917236	917673	910135	920411	+	-	438	10277	EMB(fully overlapped)	-2.38026	-1.13981	0.0448224	0.684667	0.709708	0.842441	0.00285877	0.0410261	TCCGAACGGCCTTCATAACGTCCACCTCCAGGGTAGGATCCGGCACCACCAAATCGACTGGGGCGGTCTTCTCCACCGCCGCCACCACGTTCGCCACCGCTAGCCAAGCGTTGTGATGGAGGAATGTACTTGGCAGGACCTGCCTTTTTTCGACGCTCTTCCTCCATTCGTTCGTCTTCTGCCCGCCGGCGCTCTTCCTCTTTGGCTTCTCGCTCCCGGCGAGCCTCATCTTTCTTGCGCTTCTCCTCCTCTTCCTTCCGGCGAGCTTCTTCCTCTGCCTCACGGGCAGCTTCGGCAGCCATAAGCTTCTCCTCCGCTGCTTTCCGCTTGCGAGCTCGGGAAATTTTGGCCTTTTCGGCTTCCATTTCTGCCTCTTCTTCGGCTCTTTGGCAAATTACG…	ATGCGCTCCATTCCTGCGCACCCCAGATTGGTTTGCTTTCCCGTCCGGTCCGGTGATGGTCCGTCGTCGCTTGCTTCTGCTTTGACTCTTGAGTGAGACGCCGTACCGTATTCTCTTCCTGCCTTGTGCCATCCTCCCGGGAATTCCGGAACCGCGAGACAATCCTACTCCACACACCTACACCCGTGCGTTTTAGTCAAAGGATCCCTTGGTCGTCGAGAAGACTGGCTGGTGTTATCATCGTCGGTGTGTAGTATCGTTATCGTCATCATGGCGACTTCCAACTTTTTCCACAAGCCCGAGTTGGCCTTGCGACGCGCGCAGGAACTCGAAGGCATCCATCAGGACGACGCCGCCTTGGCCATGTTGCACGAAGTGCTATCCTCACGCCGTCATCGT…
51	XLOC_014554	Phatr3_J54465	chr_7	Concordant	1001117	1001388	1000053	1001833	-	+	272	1781	EMB(fully overlapped)	-2.36329	-1.64178	NA	NA	0.951652	0.975527	0.0091819	0.0286081	CGAAGTACTCCCTGGATGAGTGGAACGATCATCCAGGGAACAATTTTCTCTTTCGTGGCACGCGCGGAATTGCATCGCTTGTTGGTGAGTTCCCTTTGCATCGTGTCAAAGTGGCGGAAAATCTCAAAGTTTACTTTGGATTTCCCGCTGGCCTCGTCGCCGTTACGGCCACAGGTCTTAAAGTTAATACAGCGTGTGTCCGCCAGACCATACATAAGCACTCCACTTCCGGAACCGTCCTTGCCCTCTAAAGATCCAGTCCAGAAAGCCAC	ATGTTCAGCTTCAAATCCTTTGTTTTTGCCGCCCTTTTGTCCAGTTGCGAGGCCTCCGTTCGAGCACGTAAACTCTCCAATGAGTTGATTGCCGGTTTCGAGCCCCGGACAGTGGTCACCGATCATGTAAGTGGCTTGTCCTAAACTTGCTTTCATTGCAATGCTCCGTTGATCGTTTGGTATGGGGTCTCATCTCAGTTTGGGCTCTTTCCTTTGCAGAACGCAATCGATTTGGATCAGGCAAAGATTGAAGATCTTTTGGCAACTCCCTCCACAGATACTTTCTCATCGGCCAGAGATGTCTATGAGCAAGGATCTCATTCCAAGTCATTCGCTGTGTTGACTTTGGATCCTGCACTTACCGTCGCTGTTCCCGAAGGGACTGTAATCTCCGGAAAA…
52	XLOC_014020	Phatr3_J45412	chr_7	Concordant	86905	88976	86870	88640	+	-	2072	1771	HTH(5'end)	-2.34765	-2.01747	0.78768	0.684618	0.771197	0.878178	0.000414078	0.00760379	GGGGTCCCCCCCGGATGGTGCCCACCGCCACCGTCGGAGTGGCACCCCGCGACGTGTCCATCCGGTCCACGTCATCGACCGCGCGGTCCCGCAAACCGTCCTTTTCCGGCACGCGTGATTTGCGTTGAGCCGGGACGCAGGTGTTTTGCAAGCAGGCGTAAAAGACGGTAAAAGGGTCGGCCGACAACGTCTCGCGACAACACACGGCGCCGGCCGCCACGTTGCAGAACTGATAAGGCGGTGTGCAGAGCGGAGTGGGCGCAATGGAAGGGAGGGATACGGTGGTGGGAGTAGTGGTCATGGTGGCTGGGACGGGTGCCGTACTGGGACGGGCCGTGGCTGTATGGGTGGTGGAAGGCACGGGTGGAGTCGTGGGAATAGTGGCATTGGTGGAAGAAA…	ATGGGACGCGAGGGGACCACGACACGATGGGTCCGATTCCTACGGGGACTGTTCAGCTTGTGGGTTTGTTCGAGTCGTTGTCGTCCTTTCTACCTAGTGTCCGGATGTACATCCGGAGCGTCGCTGCCGGACGAAACGTCGGCCCGTCACCTCGTCTCCCCACACCACACCTCTTACCCTCCCCACCAACCCGCTTGTCCTACGGAACCACTCCACGCCTCCGAAGTCGACGCCACAACGGTCCGTGTCCAAGCATGGACGGATCGAAACGGACACCGCAATCTACAAACCGCCGCACCCATTCCCATTCCCGTCTACGTCACCTACATTTCCCCTCCCAACACGACGCCTTTCAATCCCGTGGAACAGCGCTACTTCGAGATTGCCGTCAATCTACTC…
53	XLOC_006522	Phatr3_J39269	chr_19	Concordant	81897	82944	81845	83509	+	-	1048	1665	EMB(fully overlapped)	-2.30417	-2.23089	0.578685	0.00668757	0.630288	0.793907	0.00249503	9.92937e-08	TGATATCGATTTTGGTAAAAATTCATCGTCTCCTGAGATCCTTTGGTGTACACTACCGAGTTTCGGTATCCGTCCCGTCCCGTTGCATCACACTGTTCTCCCAACGCCATTTCCGTCAACACCACAAACAAGGCATTAGACCATTCAAACCAATTGCGCGTCATTCCCGAGCCACTGTCCGTGCAACCGCTATTACTATCAACGCTTTCGTGCGCCGCATCCTGACAGGCGGCTTGTAAGGATTGTCGTAGTTGAAATGCCACGGCATGGGCACGCTGCTGGGGAGTACCGGATAACGTCAAAGCTTCCATAGCAAAACTCATGGGCCAGACATACTGATGGGGCGTATGGGAACTTCCCATGCCGCGAAAGGCGTGGTTGGCGTAATAGTGCTTGTTG…	ATGACGGCCCTTGTTTATATGAATTCGTCACTCGAGCCCACATTAGGAAGGTCCAACGCCATTGTCAATATTCCAAGCACTCTCGAAACCATCGGAGGAAAAGGAGCTTCCTTCTTGCGCGGAGCAGGAAATTTCGCCGGCTCGAACCAGGCTGCATTGAAGAAAGCTGCCTGGGCTCGCCGCCTACCACCATCGGTATGGACCCGAAAAGCCGATCCGCACCCCACGGCGGACGCCACCGCGATACAAGAATTTGTCCGCCAGAATCTCACCGCGGCCGAAATGGACCGCGCTCGCAAACTGTGCGGCCAATTCCTCTACTCTAGTTTGACGCGGGCTACCCAGGTGGGTGACCTGGGCTCACAAACCTTTGTCGCCACCGGCGACATTCCCTACATG…
54	XLOC_005196	Phatr3_EG02266	chr_15	Concordant	678201	678916	675881	679363	-	+	716	3483	EMB(fully overlapped)	-2.30141	-1.66944	0.184673	0.932967	0.988844	0.994406	0.0236223	0.026142	GGGATGTCTTGCTTTCGGTAAAAGCGGCCAAGTCTACGGGCGATGTTTTCGGAAGGTTAGGATCGTGCGTGGCAATCCACTGCTGAGCCAGCTTCATGGGTGTCACCACGTGAATCTCCTCGAGGGAGCTGCCGAGCGCGTCGTAGAAGGAGTCTTCGCTACCGCTCCGCTGGGAACTGGGATGATTCATGTGCGCGGTCTTTCCAAAGAGAGCTTCGAGGCGCTGCACATCCATGGCGGATATGGCGTTCTGGTTCTTGGCAGCTCGGCTGCGGGACACTTTCGGTGGAGCGACCAATTCGGGCGGCGGCGGCATGGCACGAACTTCAATGACCACGGTCGGATAGGGCGACTGACGAGCCTCGAGTCGTTTTCGTTTGTATTCTTCGTAGTGAACAT…	CCAGAGTCCCGTTAGCATTGGCACACCCGTCGAGTGCAACCACTACGACTGCTACAAGTAATACTAGTACTGCAACCACTCTCACCAAACCGTGTTGGACGGCGTCTCATCGTGTTGTGTTGGTAGCGGCGCATCATGAAACCTTGGTTGGACCGTGTGACGGCGGCCATTGGGCCCGACGGATATGATCCGACGATGCGTCGGTCGTTGCAAAGTGTCGTTCTGTACGAAGCCAAGCGCGCCGTGGACGCAGCCACGTCGTCGGAGCGGCGTCCCCTCGAACGCAAAAATGTCTTACTCGCACAGGCCCGGGAGCTCGTGCAGACTTGTACCTTTCTCAGTCCGCTCCAAAGATCCAGAATTCTCTGGCGGACCATGACCAGCAAAGAAGAATTGGAC…
55	XLOC_010941	Phatr3_J44041	chr_3	Concordant	775969	776336	775992	776366	+	-	368	375	TTT(3'end)	-2.26587	-1.51078	0.470753	0.728364	0.925679	0.962122	0.0046108	0.00476892	GGTTTACTGGACTGGATCCCGTTTTACGAAGTTTCCGGAGTCACTCGCGGGGTGGGGCAATCACGTGAAATGTGTCCGTCCCCTCCACAGTTGTAACAGGCTTTGTTCCCGGCGGGCTTGGTGCACTCCGCCGAGATGTGTCCCATTTTACCGCAGTTGAAGCAACGGCGGTACTGCGATCGCGACTTGTTGATGACGGCACGTTCTTCCCCTTCCAAACGGGGGTTGGGACACTCACGCGAAATGTGTCCAGCCTTGCCACAGTTGTAACAGGTCTTGTCGCCGGGTGCGGTTCCTCCCCCGCCTCCGCGGCGACGGAATCCCCGGCCTCCCGTGGGGGCCGCGCCTGGCGGCGGCGAAGTCTTGGC	ATGTCGGAAGCCGCCGTTGTCGATCCGGACGCCAAGACTTCGCCGCCGCCAGGCGCGGCCCCCACGGGAGGCCGGGGATTCCGTCGCCGCGGAGGCGGGGGAGGAACCGCACCCGGCGACAAGACCTGTTACAACTGTGGCAAGGCTGGACACATTTCGCGTGAGTGTCCCAACCCCCGTTTGGAAGGGGAAGAACGTGCCGTCATCAACAAGTCGCGATCGCAGTACCGCCGTTGCTTCAACTGCGGTAAAATGGGACACATCTCGGCGGAGTGCACCAAGCCCGCCGGGAACAAAGCCTGTTACAACTGTGGAGGGGACGGACACATTTCACGTGATTGCCCCACCCCGCGAGTGACTCCGGAAACTTCGTAA
56	XLOC_015392	Phatr3_EG02323	chr_9	Concordant	917758	918220	910135	920411	+	-	463	10277	EMB(fully overlapped)	-2.24853	-1.13981	0.00403209	0.902169	0.823729	0.907595	0.0109573	0.0410261	TGCGCCTTCTCGATGTTCTCTTGTTCGTACCGCTCCTTGTCCAATTTCGTCTTTTCTTCGTACTTCTTCTTGATCAGAGGCAGTTCCTCGATACGAATCGCCCGGACCAAATAATCCAGTTTCTTGGCCGTCTCACGAGTTTTGCGTTCGGCTTCCTCACGTTCCTTGTTGATCTTTGCTTCGTGCTCCCGCTGCAAGGCTTCCGTATCGATCTTGGCGATTTGCTCTTCCGAAATATCCTCCGTCTTTTTTCCCATGGCGGCCAGAAACCGTTTCTTCTCTTGATTGTCCAACTCTTGTTGAATTTTGCGCTGCTTTTCAATCTCGCGCAAGCGCTGTTCCCGCACGATGCGCTGTTCTTCTTCGGCCTTACGCGCTGCTTCCTCTTCCGCCTTGACA…	ATGCGCTCCATTCCTGCGCACCCCAGATTGGTTTGCTTTCCCGTCCGGTCCGGTGATGGTCCGTCGTCGCTTGCTTCTGCTTTGACTCTTGAGTGAGACGCCGTACCGTATTCTCTTCCTGCCTTGTGCCATCCTCCCGGGAATTCCGGAACCGCGAGACAATCCTACTCCACACACCTACACCCGTGCGTTTTAGTCAAAGGATCCCTTGGTCGTCGAGAAGACTGGCTGGTGTTATCATCGTCGGTGTGTAGTATCGTTATCGTCATCATGGCGACTTCCAACTTTTTCCACAAGCCCGAGTTGGCCTTGCGACGCGCGCAGGAACTCGAAGGCATCCATCAGGACGACGCCGCCTTGGCCATGTTGCACGAAGTGCTATCCTCACGCCGTCATCGT…
57	XLOC_005840	Phatr3_J48435	chr_17	Concordant	464052	465094	463922	465532	+	-	1043	1611	EMB(fully overlapped)	-2.24353	-2.31917	0.0328551	0.991373	0.972965	0.98639	0.0118549	0.0102701	AAACTCGCCGCCGTGTAGCTGAGTCGCTTTTGTCGTCGATCTTTGGGATAATCGATTGACACGGCGTGCACGAACTTGTTCGTGTCCGTGGCATCGCCACCGTCATGGTCGGTGTTGGCCTGCATGGCGTGACAAACATGCTGAAGCACAAACCCCTTGGGCCACGACGTAATTTCCGGTGGCAAGAGACCGAGCAAGTGCGAAGAAAGAGGAGCCCGGCTCGTTTTGAAGTATGAATCCAAGACGATCCACAAACGACGTTCCAAATCGTCGAGCGTCAAAGCTTGGAGTTCCTCGTTCAGAAAAGGTTCCCGAAGAATTCCTTTTTGGAGCAGTCTTTGTTCCAGTGTACAGTGGGACGATGGCGTTGGCGCAAGGCCGTGTGCCGAATCGTGAACG…	ATGAAGACGCCCTTGGATTCGGCAATCCGGCGGCGGGTGGCGATCCTAGGGGCCTTGTGGCTCGCGTCGCGCCCATTGCTCGCCACCGCGGCCTGGTTGGGCCCACCACAATCCCTTTGCCCGTCCACACTGCCGTCCGCCACCTCCGTACCGGAATGTCGTCGTCGGATCCCCACGGCACTCCACGATTCCAACGAAGCCCCCGACGAGGAAGGTAGGAAGCGCCAACGCATGGAGCTGGTCCGGAGTCTCCAGGGATCCTTCTATCACACTGCCACGCGGGAACGACCCGCTGCCGCGTACCATCGACCGACGGGACGTGTACACAATCTACCACTCTGGAGAGTGGGATGGAACGAAGCACTCGGACGGACCAACGTTCTCAACGTGCACGAAGCC…
58	XLOC_011212	Phatr3_J43891	chr_3	Concordant	347206	347423	345880	347712	-	+	218	1833	EMB(fully overlapped)	-2.2245	-1.64317	0.426558	0.0802555	0.624879	0.790493	0.0259028	0.00518597	GGAACGTGCTCCTCTTCCATCTGTTCCTCTTCGACGGCTTGTTGTTGCTGTTGCTTCTTCTTCTCCTTTTCTTCTTCTTTTCGTTGCTTCTTTTCGAGTTTTTCCAGAGCCTTTTGCTCTTTGCGGTCCTTTTTATCTTGCTTCTTTCGATCCGCCTGCTCCAAGCTGGCCGAAATGCCGCTGCGCACCGAAGAAGCGGGAGCCGAAGACCTTCGATG	ATGGAAGACGCCCGGGCTAGATTCTTTTCGTCGATGGAAGGGGAAATGGAAGTCCACGAGTCGGAACGCACCAGCGACGGTTTGGACATTGACTTTTCCATCACCGAATCTGGTCGTACCGTAGCTCATATGGTGCAGCAGGACCACAAAACGCATCACGACGATATGGACTTTTCTATTACGAGCTCGGGACGTACGCTGGATCACTTCGATGCCATCCAAGGAGAGAACAACACTGCGCACACGAACGATTTCAAAAACTTTCATCTTCCCGAAGGCTTCTCCACACAACACGGTCGTCACTATCCAGCAAGTACTGCATCGAACCCTACACCACCCGCACGCTCCATTCCTATTCCTCAACCACACCAAACGTACCCACCCGCGTCACTTTTGCAA…
59	XLOC_004920	Phatr3_J29174	chr_15	Concordant	560745	562493	560238	562148	+	-	1749	1911	HTH(5'end)	-2.21592	-1.59331	0.315976	0.491558	0.631651	0.794765	0.00192889	0.0174018	TTGAATTTGTTCCTTGTTACCGGCGGTGATGTTGGAAATGGTCCAGCAAGCTTCTTTGCGAATTCCTTTCTTGGGTGACGCCAAAAGCGCCAAGAGACAGGGCAACGCGTTGTTGTTGATGACGAACTGCGTTTGCAGATCGTTTCCAGTAACAATGTTACCAATGGTTCGGAGTGCCGGGGTCTGTACGGCCGGTGAAGGATTGAGGAGCAGTTCCACGAGACGGCGGCAGACACCCGCTTCAATGACGGCTTGGATCTTTTCGTTGGGTCCGTCGGAAAGGTAGGATAGAGCCCAACAGGCGTCCGTCAGTACTTCTTCATCGGGACTGAAAATGAGCTGTGCCAGGGTGGGCAATGCCGGGCGGACCATTTCAAAATCCGGTTGGGGCTTGCCGCG…	ATGAGTTCGGCGCAAAAATCCGCGAATGTAAGTGAGACAACACGAGTCCTGACGAGGCCGGAGCAAGATGGCGCACGAGACACGAACGCGGTCTGTGTTCTTTTGTAGAACTAGTACCAGTTTCTACGTACCATCGATTCGGAACGTGGCCTGTTTGGTTGGGACAGAAGCTTCCGTGGAAGGACGTCCAACACTCTCGTATCTCTCTCGTTCGCTCATTCTACTTTCTCTCCCGTACACTATTTGATATTGCAGCACCGTGGACACTTCAAAAAGACGGTCGACGTGGAGGACTCGCGTCGTTCGCGCGAAGAGACGACGCTGCACATCCGCAAGGCGAAGAAGGATGCCCGCATGGCCAAGCGTCGTCAAATGCCCACGGGGGATCACGCCGGACCC…
60	XLOC_013413	Phatr3_J45070	chr_6	Concordant	111703	112205	110065	111780	+	-	503	1716	HTH(5'end)	-2.21353	-2.03808	0.506882	0.622813	0.726423	0.852305	0.0211337	0.0104395	GCGGTTGCGTGGACACGCTGTCCCAGTGTTCCCATTGTTCGCAGTGTTCGCAATGCGCAGTTGCGGAACGTCGGTCATCACGATACTGTGAACGAAATACGTTCGGAATGGGTACAGCAAGAACGAATTTGAAGCAAATCTACACAACAGACTGGTCAATGGCGAACGTCTGTGTGTGTTGGTGTGAATTGTGGTAATGGAATGGGCCAGGGAAACACAGAACACAATAAAAAGGGATTTGCTTTTGGACTCTTCCTCTGAGGCAGTCGGACCGAACCCACCCAATCCTTGGCGTGAGTTGTGTTGTTGGGTGCAAGCGCTCGAAACGGAACAACTTTCTGAACCGATACAACTTTTTGTGAGTGAGAATGGAACCGACGAGAACTGCAACTGCAACTG…	ATGACCGACGTTCCGCAACTGCGCATTGCGAACACTGCGAACAATGGGAACACTGGGACAGCGTGTCCACGCAACCGCTCCGTCCTCGACTACGACACGGAAGCAGCCTTGTTGGAGGCCTTGCAAGGGGTTCACATTAGTCCCCGCGTCGTTGTCCCGTCCCGCAACGAGGAGCCTGCGTCCACCGTCACCATACCACCACAACCCACGACACTACAAGTTACGGAATCCGCATCCGCAACGCACGTGACGGACTGGATCATGCCCGACCATCCGACCAGCTCGGATCGGACGCGACAAACGCCCGAACACGAGGCCGCCCGTCTGTTGGTGTTGCGCTCGTACGAAATCCTCGACTCGTCGCGGGACGATCCGGCGTTCGACGCCATTACACGGGAG…
61	XLOC_002200	Phatr3_J27877	chr_10	Concordant	106295	108816	106211	108498	+	-	2522	2288	HTH(5'end)	-2.19321	-3.73263	0.768102	0.334884	0.750843	0.866512	0.0387001	9.42791e-05	TTCCATGAGCTCGTCAACATGGTCCTTGCTGGGTCCCGAAAGATCGTAAGCAGATCCACGGTGATGGGAAATATCAAGACCAACTTCTTCCTCAAGCGGGTCCACACGGAACATACCGGCCATGTTCAAAAGGATAAAAAAGGGCGTCATAATGGTGGTGACCCATCCAATAATCCAGGCGAGGCAAGCAAGCTGGCAGATGAGAAGACTTCCATCTCCGGAGCCACTTCCCCATTCGTAGAACCAGCCCTCGTGTTCCGAGTTGTACCCAGCGGTTGCCATCAATCCACCGTTGGCGAAAAGGCCGGTGGCTAGGACACCCCAGAAACCATTGGCGAAATGGACAGGGATGGCATCGACAGCGTCATCAATCTTGAGCTTGATCAAAAGCTTGGACAT…	ATGTCTTTTGATTTGGACGCATTCTGCACTGGCCTGACAGCCGCGTCGAGCTCTTCTGAGCAGGCTGTGTGCGCTCTGCAAACGGTAAGTCGCGGCAAAACTTCTGACATGCTCCTATCTTGGCACTGCAATGAGAAAGATGGACCTGGCTACTATCCGATACCGTAATGCTACATTCATGCAGTCTACTCTTTGCAGCAACCCTTCCAGTTATTGTCCTGAGCATCCGCCTCGGACTCCTAAGCGGAATAAGCGGGGTTGATCTACACGTTGGTCGGTCTGTCTTTGACTGCGATGCGTCGTCGATAATTTTGATCAAAGGCTTGTTGTTTAAATTTGCTTGTGTGCCACCTATACTCACTTGGATGCCTTTTTGTTTGCACTCTACTTCTGCAGATC…
62	XLOC_014553	Phatr3_J54465	chr_7	Concordant	998569	1000131	1000053	1001833	-	+	1563	1781	HTH(5'end)	-2.182	-1.64178	0.123523	0.53886	0.916091	0.957126	0.00649971	0.0286081	TGGAGAGTTTACGTGCTCGAACGGAGGCCTCGCAACTGGACAAAAGGGCGGCAAAAACAAAGGATTTGAAGCTGAACATGTTGGAAATCAAAACTTGGTAAGATCCATATTGTGTGATGCAAAGGTGTGAAAGGTTGGAGGCATTCCGTTTTGACAGTGACGTAGATTCCTACGTAGAATAGGTTTTGGGGTGAATTTCAAAATTGGGCACGCGCCGGTTGCGTGCCGGTCGTGTGCCGCTAGAAAGAACAATCACATAAGTGGAGAAATCGGATTGGCGTCACTGTCAGTCATAAACGAGTCGATACCGTTGACAGTAAAGTTTAAGAATCCATTCGCATTCTGAATAGGTAGTCAAATAGGGCTTTATACTTGTTCCAGGGTAACAATTTTCTTTGG…	ATGTTCAGCTTCAAATCCTTTGTTTTTGCCGCCCTTTTGTCCAGTTGCGAGGCCTCCGTTCGAGCACGTAAACTCTCCAATGAGTTGATTGCCGGTTTCGAGCCCCGGACAGTGGTCACCGATCATGTAAGTGGCTTGTCCTAAACTTGCTTTCATTGCAATGCTCCGTTGATCGTTTGGTATGGGGTCTCATCTCAGTTTGGGCTCTTTCCTTTGCAGAACGCAATCGATTTGGATCAGGCAAAGATTGAAGATCTTTTGGCAACTCCCTCCACAGATACTTTCTCATCGGCCAGAGATGTCTATGAGCAAGGATCTCATTCCAAGTCATTCGCTGTGTTGACTTTGGATCCTGCACTTACCGTCGCTGTTCCCGAAGGGACTGTAATCTCCGGAAAA…
63	XLOC_012241	Phatr3_J44570	chr_4	Concordant	937419	939011	936559	938298	+	-	1593	1740	HTH(5'end)	-2.17394	-1.51119	0.0192417	0.870669	0.832425	0.912373	0.0127953	0.000346713	CGAAGAAAGGTGGCTGCTGAGGTAGGTCGAATTGATTCATTCCTCCATAATTATTGGAGCTCACATTGTTGTTCATCATCATCGAAGCCATTTCATTGTACACACCTGGTCCACTCATACCACTTCCAATCGGATTGGTTGTCCCCATATTCGAATAAGAAGAGAATTGGTTCCATGATGGTTGCTGATCTTGTGACGTCGAGTGCATGTTGACTCCACCGGTATGGATGCTGTTGTTGGGCATACCGAATCCTCCCATGGCTGAGTTTCCGGCAGCAGGTGCGCTGCCGATCCATGGTGTTGAGTTGTTCATCGTAAACGGTCCCGTCGCTGCTTGGGCGCGCGTAGCGCTAGGTGTACCTACATTCAAGTTCAGCCGGCCATCTGGTGCCAAAATGT…	ATGACTGTGGCCTCTCCTCACACGCTTGGAAATGGAGGAACCTTCCCTGCCGCTCTCTGGCAAGGATCAGTGATGTCGCAGTCGAACTCCTCAACTATGAACCACAACACGACTTCGTTGAGCTCGCAGGGCACAAGTGGGGTTGGAATCAACATGAACGATGGGAGAGCAAACATTTTCTTGCAGGAACAGCAACGACAACAGCTTCACCTACAACAAATGGGAGGAGGTTCACTTCAATCGCAGTTTGCTGGCGTGAAGCCTCCGGCATCGTACGTCAGCCCGTCTCATGCTCATCCGTTTCTGTCGCATCATAGCGGAGATTCTAACCGGGCTCCGTATCCTTCGCACGGACCTATTTATTCCCACAGTGCAGATTGGGGAGACCGCGCCGATTCA…
64	XLOC_007835	Phatr3_J54981	chr_20	Concordant	321305	321634	321302	323170	+	-	330	1869	EMB(fully overlapped)	-2.16559	-2.73384	NA	NA	0.923926	0.961211	0.021522	0.00188157	GACCCTCTCGGCATGTTCCACGTCCGACTCCTTAATTTCTGATTCTCCGGAGGCAGTTCCTCCCTCGATCGGACCTGTTTTGGCCGGCTTCTCAATGATGGACGACTTACGCAGCTTGCCTCGATTGCTCGTACTGCGGTCGTCCATCAACGACCGTACCTGCTCCATATTTGCTGAAGTCATGTCGTATGCCGAGCCCTTGTGGCGCGAAATATCCATACCAACCTCCTCTTCCAACGGATCTATGCGCAACCAACCCATGAAGCTAAGGGCGTAAAAATAAATTCCCATGACGGAAAAAGTCCAGGCGAAAATGAACAGCACAGACAG	ATGTCGAGTAGTGCTATCTATCAATCTTGCGCCGGTCAATTCGATAGCGGTGAGCAGCTTGATCAGCTTCTGCAGTGCCTCTCTACGGGACATGACGGCGTAAGTAAAGAGGGGAACGGGGTCGGCTCTTCTTTTCATTCGATACTGACTTTTAACACATATCACCCTCCTTTCGCTGTGGTTCAGGCGCTAAGCGATCAGACCAGCAACCTCGCAGGAGGTATCGATGCCTTTTATCTTATCTTTGCCGGGGCCCTTGTCTACTTCATGCAGACAGGATTTGCTATGCTCTGTGCCGGATCCATTCGAGCGAAGAATGTCAAGAATGTGATTCTCTGGAACTTGCTCGATTCATGTGGAGGCGGTCTCGCGTTCTGGAGTGTAGGCTATGCCTTTGCC…
65	XLOC_010784	Phatr3_J18475	chr_3	Concordant	224370	224775	223823	225428	+	-	406	1606	EMB(fully overlapped)	-2.1138	-1.24919	0.282518	0.934054	0.861712	0.928285	0.0160463	0.0416085	CCGGTCTCGACACGGCCGACCGGGACTGTTCCGATTCCACCAATCTTGTAGACATCCTGAAGGGGGAGACGAAGAGCCTTGTCGGTGGGACGTTTGGGCGGGGTGACACTGTCGAGGGCTTCGAGCAGGTAAGGTCCCTTGTACCAGGGCATGTTGGTGGACTTCTCCACCATGTTGTCGCCCTCCCATCCGGAGATGGGGACAAAGGGGATCTTCATCGGCTTGTAACCAACCTTCTTGAGGTAGGCGGAGACTTCGTTCTTGATTTCGGTGTAGCGGTCTTCGGCGTACTTGACGGTCTTGTCGTCCATCTTGTTCATGGCGACAATCATCTGCTTGACTCCCAGCGTGTAGGCGAGAAGCGCGTGTTCGCGGGTCTGTCCGTCCTTGGAGATTCCG…	ATGGGAAAGGAAAAGGTTCACATTAGTTTGGTCGTCATTGGACACGTCGATGCCGGTAAGTAGTGAGAGAATAGATACGGAAAGAGAAAGGGTCATTCTCCCGTTGGACACATGCACGCACACACAAGGCGATTGGAATTGGTTTTACTGTTGAGAGAATAAGTCTGCTATCACCCATGTCCACGGATCGAGGTTCCTTTTGACTGCCTGCCTGCCGAATGCGCCGTTCAGCTTCGAGAGTACTATGCTCGGTACCTACGGTCGTCCACGTCCATGCGGCTTTCGTGATACGTCACGGGAGACACTCACCGTTGCCTTATTTCCTTGCGATTGATGTACAGGCAAATCCACCACTACTGGTCATTTGATCTACAAGTGTGGAGGTATCGATAAGCGTAC…
66	XLOC_012804	Phatr3_J44743	chr_5	Concordant	104519	107785	103281	107561	+	-	3267	4281	HTH(5'end)	-2.07068	-1.37344	0.969911	0.863336	0.933404	0.966129	0.00640247	0.0298284	CTTCGTCTCCTTTTTTCTCTTTCTGTCCGTCGCCATTGGCGGAAGGATTCACTAGTGTCTGGAAACACTTGGAGCATTGGGCTTGGGCGCTACAATACGAGACGCTTAGAAATGTCGCATTGCGAATCTCACGGACCAACGACGGGGCGAGATGTGCGCTTCCGGGCTGGCGAAGATCTCGACAGATGGCCAAGTGCAAGTCGGCCAAGGTACAAGAGGGAATTTCACTGGCGGTGGGTGGCAATAACAGGTCGCCCAAGATTGGCAACAACCGTGTTTCATCCTCGGAGGAGGCTAGATGAGATCGTGTTCGAGTGACTCGACGATTCAACATACCGGTCAAGAACCTTTCTCCCCCAGAAAAATGAAACGCATCCTCCGATAGGTTTGCGTCGGTTG…	ATGGAGAAATCTCAAGTTGGGAAAATCTCCTTTCGGTTGGCTTTAAGTCGCCAAGTTTCCTCTTCTTGTCAAGCTGGTCGAAAGCGGAAGACCCCCACGTCGGTCAACGAAACCAACGCCGAAGCGAAGACTCTCCAAGCCGCGCACGATACCAATTCTGTAGCGATTGTCGGCTGGATTTTTACACCCTTGAATTCCTCGCAAGAATACTTACTTTCTGTTTCGATGACCTTGGCTAAGAAAACGTGCGATGCGGCTCGATTTCAACAAACCGTGCGCTTGGATCGTTACGTTCAATTTTTCCTTGAGGCTCAACCTGCATCGGCGGAGCATCCTGACCCAATGAACGTGGTTCTGCTGGAAGTTCCAGATGATGCCCTCAGCATTGTTGACCCGGGG…
67	XLOC_001379	Phatr3_J43207	chr_1	Concordant	2311710	2312666	2311736	2314626	+	-	957	2891	TTT(3'end)	-2.00631	-1.52234	0.47926	0.666255	0.866776	0.931008	0.0375848	0.0163727	GGCATCGTGTGTGTGTACGTGTCCAATTAGACGCTTTCCTTGACGATAACTTCCGTGGCGGCGGCGGCTTCGACGACTTCCTTGGCGACTTCTTCCGCGGCCGCCACGGCGTCGGCTTCTTCGTTTTTGGCCAAGGCGGCTGCCTACAATAGCGAACCAAACGGTTTTCGCAACAAAAAAGGGATAGTTGGTGTGTGAGAAAAGGAGAGTACCATACACACGGTTGTACCGGGTACCGCAAGAAAAAGAAAAACAAAGCCAGTAGTCCGAACTGCGGTGCAGTTGTTCTATTGGGCCGCCGCGCAACTCACGGACGCCTCTCCTTCCGTGGCGTCGTCACCAACCTTTTCGGCTTCCTTCTTTTGCCGTGCTTGTGCGGCTCGTTCGCGTCGTTTGCGA…	ATGGTACGAATCCGCCGTACTCCAGTCGTACCGTCGGGAGAGGACAGTGCTACGGCGAACACCAATAGCAGCAACACCACTACCAGTACTGGTAGAACTCACAGCAATCCCTTGGAATACCTGGACGAGCACGAGCAGGACGCGTTGATCGGTCGCATGGAAGCCGACGTGGATCGCCAACGCACGTTCGTGTTGCAGTGTTTCCGGGGAGTCGGAGCGACGGCTGCCGTCACGTCGTTGGTGTGGTGTTTATGGACGGAATACCGGCTAGGATCTCACGAATTGACGTTGGCATCGGCCCGGACCATTCGTTGTACGCGTTGGGGACACACCGCACTGGCGTTGGTACAGAACGGGTGGGTGTCCGTCCAGTGGTCGGCATCGGGGTACACTCCGTGG…
68	XLOC_013711	Phatr3_J45061	chr_6	Concordant	86197	86822	86366	87529	-	+	626	1164	HTH(5'end)	-2.00094	-1.49048	0.538895	0.847945	0.935804	0.96737	0.0332003	0.0234558	TTTCTGGACAAAATCCCGGTATGATCGTTCCATCCGACGCAGGCTTGATGGTCGGGATTGATAATTTGTTGGACGGTCCAGAGTCCGATGGTGTACTGCGGGGGGTCTGTGACTAGACTACTACCCTGGACGGATAAGAAGGTGCAAGCAAAGGCCGCGTACCAGGTCATGATCGTAGCCGTCACCGTCAAGACAGTCGTGAGAAGAACCCATTGTCGTCGATACGGGACACGATATCGATGGTGATGGTGAGGCCTGTGGGAGCCACACGGCAACATCCGACGTATACATGGGCCTACGTGTGAGAAAGAGGCAACGCGCCTGAAACTTCGTCCCCAAATGTCTGTATTCAAACTTACACAACCTTGATACTGGTCGTGGGCATCGCCGTAACAACGG…	AAGTGATTGTGATCTGTCTCGTTCCCCATAATGCAGCAAAAATTGCCCTTAACTAGCTCCGTTGTTACGGCGATGCCCACGACCAGTATCAAGGTTGTGTAAGTTTGAATACAGACATTTGGGGACGAAGTTTCAGGCGCGTTGCCTCTTTCTCACACGTAGGCCCATGTATACGTCGGATGTTGCCGTGTGGCTCCCACAGGCCTCACCATCACCATCGATATCGTGTCCCGTATCGACGACAATGGGTTCTTCTCACGACTGTCTTGACGGTGACGGCTACGATCATGACCTGGTACGCGGCCTTTGCTTGCACCTTCTTATCCGTCCAGGGTAGTAGTCTAGTCACAGACCCCCCGCAGTACACCATCGGACTCTGGACCGTCCAACAAATTATCA…
69	XLOC_004237	Phatr3_J47520	chr_13	Concordant	877154	877533	875272	881671	-	+	380	6400	EMB(fully overlapped)	-1.99503	-1.17705	0.238255	0.928186	0.760094	0.871833	0.035677	0.0205956	CTCGCTTCATTCGTGAGGGGGTCAAGCAGAGCCAACGGCTCGCGAATAGTGTCCAGGTTCTCCACCCGTAGGTCAGCAATGCGGAATCGAACCTTGGCGTCCAACCCATTGAAGCTGATCCTTTGATCGAATGCAAGAAATTCTTGCGCCAACAGGAATGTGCCCGCTATTCCTGACTGCTGTTCGGTCAAGGGCTTGATGATAAAATTATTCATCTTTGGTACACCCGAGGCGTCATTGGCCACAAGCTCGTCGTCGATCAAACTTTTGACCACAACTCCCAGACTTCCGTAAGGGTTTGTCCCGTTACCACCGTACGCTTCCGATTCTTCCGCCGACAACAAGAGGTCGCGAAAATCAATGAGAGCTGTCTCCGAGCC	CTCACAAGCCAAGGCTTCTCCGTTGTAACATACCCTAAGCAAATTGGGATTCTTCACAATTATAGCCCCTTCCTCCACAACATTCCATAAAGTGGACTTTTCCTTACCCCGCACCCTTTCCAACGGTTCCTCCATCTCCCAATCGAGCAGGCAATATCGGACAATCATACGCACCATCATGAGACGACGGCAGCTACTCCCTCCCAGAATTGCCGCGTACGTCGCCTGTGTGTTCTTTTCTTTTTGCAACAGCTCTCTTTTGGCTGCTGCTTCTGCCGAGTTGGCTGACAACGGAAACCACGCTGTTTCGGTGGACTTCCCGGAGACTCTACATTCCTCTGGGGCCTCACTCACACTATCCAGTCGCGCAAGAAGCGATGACTTCCGTTCTCTCGCTCT…
70	XLOC_012159	Phatr3_J10835	chr_4	Concordant	669654	671156	668070	670998	+	-	1503	2929	HTH(5'end)	-1.95106	-1.45365	0.135536	0.831014	0.929689	0.964204	0.0164119	0.00401795	ACAAAGAGGGAATAAGTTAGAAATCATCCATGTCCTTCTACTAACTAGCCAAAGCCACCTGTGATATACTTACAGATCGTCTTCCATATCCTCCGCTCCACCAACAATCTTTCCGAAACCTTCCGCAACCGCCACGCAGGTTGCTGAATCGAGATTCTGAGTCATGGAAGCCATGACGCCCAGATCAGTCATCAAAAACTTGATCACCGACACCGGTTTTTCCTCAAGGATTTCGGCCAAATCAATGACCGAAAGAGGGCCATCCGGTAGCATCACTGTTTTACGTTCCAGAGCAGCTTCCAACCTGGCATATTTTTCCGACGTACGGTCTCGTTTTTTCAAACTACCACGGCGTTGGGTAATCTCCGCCGCTCGTCCCTTCTTTCCCGTTCCAATGCG…	ATGAAGACAGATTCATCCTTCGCAACGCGTCCCGTCAATCTCCCATGGGGGTACGTTCTGTTGTTTCCTCGTCCGCGCGTATTTGTTTGAAACACTTGTCTCGAATCGGCATTCCCGCTCACCTTTGTGTCTCCGCCAATTCCCTTGAACAGAACATTAGTATTGGCGAGCAGTGAGGTCAAGACGGACACTGGTCGTCCGGAAAATCGTGGTCGTCGAGACAGTCGTCCGGCACGAGGCCCGAACAATCCGAACGGACAACGGGGCCCCCGCCGCGAAGGTGCTGGTGGTGGAGGAAGTCGTACTTTCAATCGCGGCAATAGTGGCGGGGGTAATGGTGGAACCGTGCTCAAACTGACCAACCCACGCAAGCTTGTCCGCGTCGTAGAACAAGAACCT…
71	XLOC_005224	Phatr3_EG02498	chr_15	Concordant	758097	759131	758072	759257	-	+	1035	1186	EMB(fully overlapped)	-1.86339	-1.37451	0.491597	0.876315	0.955064	0.977274	0.0160176	0.0287872	TTGACGAATGTTGTTGAACATATGTTCAAGCTCTTCGTCCATTCCGAAGTGGTCGAGATGATCATGTCCTTCGTCGTGATCCAATTCATCCTCGTGAGCAGGGAACGTATGGATCATTTTTCCATGCACCGGAGCCGAAGGGCGATCGAAATAGTTTCGACTGACCGCACCCGAGGAAGGTTTGACACCGATCTCAGGATGCATGAAGTGCTGCGCCGACTGCTTGAGACCAGCACACTCGGCCAAAATACGGGCGCGCTCTTCGCATTCATCCACGTCTTCTTGTTCTGAAGCAGAGGAACGCGCGAAGTAGTTGCGACCAAACATGGTCGCATCCGCAGTCTCGATAGGCTTCTCGGGGTGAGCAAAGATCTCGGCCTGATGCTTGAGAGCTCTGGC…	ATGGACGAGATCTTCAAGGATATTCGCGCTCTTCAGATCGCTGCGTCCGACTACTTGCATCCAGAGCGTCCGCTACTTGTGGATGCCTACGTGTGCGCTCGCAACTACTTCTCCCGTCCTTCGGAGCCGGAGTACGAGACGTTCGGAGCCGCAGAGGAGCGAGCCCGTATCGTGGCGGAAGCCAGAGCTCTCAAGCGTCAGGCCGAGATCTTTGCTCACCCCGAGAAGCCTATCGAGACTGCGGATGCGACCATGTTTGGTCGCAACTACTTCGCGCGTTCCTCTGCTTCAGAACAAGAAGACGTGGATGAGTGCGAAGAGCGCGCCCGTATTTTGGCCGAGTGTGCTGGTCTCAAGCAGTCGGCGCAGCACTTCATGCACCCCGAAAGGTGTCGCCAC…
72	XLOC_008865	Phatr3_J49501	chr_22	Concordant	435910	436119	434564	436137	-	+	210	1574	EMB(fully overlapped)	-1.8274	-3.67073	0.862589	0.34217	0.739455	0.859916	0.00709893	4.38457e-11	TCGCGACAGAGAGGCGTTGCTCTTGGCCCGGCGCTCTTCGCAAGGATCTTCTTCCCACTTGGCCAATAACTGATCCAGAAAGTCGGGTGACGACACCGTCACACCCTCGGCATGGACAAAAAAACGACGGATCCATCTCGATGCCTTCACGCCGGTATCCAAAAGCACCTCGCGTAAATGGTCGTACTCGACGTCACAAATATCAATGCG	AGAACGTGACTGTGAACTATTAACGCAAAGTTGTTTTGTTGTGTTATTTCCAACCCGACACATGACCAAAACATTGGTATCCATTCTTCTTTCATGCATATAGGCCATATCACTATCGAGTATTCGAACAAAACAATAGCATTTTGTTTCGTTTCCGCAACTAAAAGTCGAAGTAGCGCAACGAGCCATTGCTCAAGGATGATTGTTAGATTGAGAAGTGGTCGATCTGTCGGAAACGTGCAGATTCTGTCTGTGATAGCAATTGCCTTCCTGTCCTTTTCACAAATGTATGTGAGCATAAACGACGCAGCATTTTTTCCAGAAACGTTTGTCGGTAGGGAGTCAACAGTGTTGAAGACCCCCATTGGGATAGATGAAATCGAGCGCGCTACTAGAAGG…
73	XLOC_005673	Phatr3_J48263	chr_16	Concordant	675431	676564	675825	677345	-	+	1134	1521	HTH(5'end)	-1.79338	-1.36112	0.344895	0.108828	0.82946	0.910747	0.000964239	0.00347947	ATCGTGTGGGTAGCGAGAAGGATCATCGTTCTGGAACCAATGCTTGTACCGTGTGAGCTCTTTCTTGACGATCAACGAGTGATTGAAGCATTCCGAGATGTGGCTGACGAGAACAGAGAGAGTGAAAGTTAGAGTTTGTTCCGGAAACAAACCCAACTTCGAACTTGCGGCAACAACTTACTCATACGTCCATCGCGTTCCGGAATTGCGCTCTCCCAAAATGCTGATTTGTCGGATCGGATTGACCTTGCTGACACTTCGCGATGCTGAATTATTGGAGAATTCCGGGAACGCGGGAAAGCTTTCGGTTTCTTGTCTCAGAAAGGCGAGCAGTAGCAAGGCAACGACCGCAAGGACCAAAACCCATAGTTGCGATTTGCGACTGCTGCTCACCGAGTT…	TGTCGTCGCCGGACCCAACCGAAGCACTCATCCACCGAAGCAGCACTGCGGATAGTAACTGTAACCACTCGCACTATCCGTATCAGCTTTTCATCGTTAGAGTCACTAACACACAAACACAGACACTCAAAGTTGGACTAATTGTTCGACGGTAAAGGACTCACTGACCAACTAGCTTGGAATCCTTTACCCTGTCTCTTTCTTCCATAAAGCTCCTTGGTTCGCTCATGAGAATGTCCGCTACAACAATCAAAAACAACCACAGCAGCAGCAACGCCACTACGAAGCACGCTGCGCAGAAGAAAGCGTTGCTAACTGTGAATCGCCAGCAGAATCGACCCAACTCGGTGAGCAGCAGTCGCAAATCGCAACTATGGGTTTTGGTCCTTGCGGTCGTTG…
74	XLOC_013171	Phatr3_J44828	chr_5	Concordant	348921	349332	349090	351568	-	+	412	2479	HTH(5'end)	-1.77807	-1.45692	0.470541	0.896638	0.850579	0.922268	0.00899746	0.00144517	ACGATGCTTACCTCCATGGTAATGCCCTTCTTCCTCTGATGAAGCTCCTTCTTTTTATTTCCATTGTTGGTTTTGGTGAAGGTGCCTTGAGGGATGGCCCCCACCCGGGGAGATGACCAGTACGGCATCTGTGTGACGTTGTCCAGCGCCCCCGAGGGCGATTTTATGATTGTGTTGGATTTGGTCGAGTGTAAGAGAAATTCGAGCGATCACGGAACGGGTGAATTTCTATCGCGGGAGCCGAGCGCGCGATTTCTGCGCTGTGGACGTGTGTCCCATTGGGGTTCGGCTCGTTGCAGTCGTGTTGGTTCTTGTCGTTCGTGGATGGCGGTTGGCAGGACTCAGGATGACCGCCAAACAGGATTCCTTTCTGTCAACGTGTGATGGGAGTTTTCGGCA…	CGGCTCCCGCGATAGAAATTCACCCGTTCCGTGATCGCTCGAATTTCTCTTACACTCGACCAAATCCAACACAATCATAAAATCGCCCTCGGGGGCGCTGGACAACGTCACACAGATGCCGTACTGGTCATCTCCCCGGGTGGGGGCCATCCCTCAAGGCACCTTCACCAAAACCAACAATGGAAATAAAAAGAAGGAGCTTCATCAGAGGAAGAAGGGCATTACCATGGAGGTAAGCATCGTCCGCGAGGCCTTTTCCCAGACAGATCGAGCGATTACGTGGGTGTTAGAGCGCGTGTAGATTTGTACGCAAAATCCATACCAGATCCTTTCTGCGAAGGCAGGGAGTTGCACGAACGTTGTTCCGTGGCTATGTTTTTAGCCTTTGCAGTCATTATA…
75	XLOC_013414	Phatr3_EG02369	chr_6	Concordant	112973	115651	113113	120740	+	-	2679	7628	TTT(3'end)	-1.77287	-1.71646	0.226918	0.689327	0.68354	0.826765	0.0398583	0.00250986	GACACCTCTCTCATAGTCAAAACCCCTCACATTATTGGATTTTACGTTCCCGATCCAATTCCTTATCCATTCCTCCCTCTATCCGCACCACATACACACACGCACACGCACATGCATACAGGTACAACCGACGATTCACACTACGCCCGAGGCTTGGTCCGTTCCTCCCAAATTTCCATATCCATGGTATTCCGCGCGAGAAACCGGTGCAGGTGCACCGTCTTGGTTTGACCGAATCGCCGGATGCGTCCGATCGCTTGCGTTTCGTACGCGTCGTACTCCGCACGCGACAACGCCAGTAGCGGGTGGACGAAAAGTGCGTGGTTCAGATGCGTCAAGTTCAAGCCCGCGCTCTGCTCGTCGTCCATCTTCAATACCAACACCCGTGGATCGGTCGGG…	ATGGCGTCGCCGTCCAACGAGGATCGCAGCGACCAGGACGCGTTCGTCGGTGAATGGATCGACAAGTACTTTGTCGAATTGGACGAAGTCTACCGCGGACGCATCGTCTCCCAGTCCGCACACAGCACCAATACCCACACCAACAGCAACACCGACACACATACCAGTGCACTCTGGAAGGTTTACTATCCGGCGGATCCCACCAAGTCGTACCCCGATTCGGACGTGGAAGAGTTGGATTGGGACGAAGTACAAACCGGTATTGCCCTCTATCGACAGCGGAACGGCAAGGAGAAGGAGAACGGCAAGACCAAGACGTTCGCAACCCGAACGAGTCCCCGTACGCCGTCGTCCAATCAAGCAACCTCACCCCGCACGTTCGTCTCCTCGGCTACGTCA…
76	XLOC_013099	Phatr3_J26405	chr_5	Concordant	97973	99545	99253	99717	-	+	1573	465	HTH(5'end)	-1.11892	-2.41888	0.821787	0.615364	0.650313	0.80642	0.016503	0.0213752	TGCGAGAAGTGATCAGCCAAACTGGCCCAACCCAGGAGGGCAGCAAAAGGTTCAGCCATTCCGGAAAGCAAGGCCCACGAGAAGGCCTTCCAGCGATGCCCCGTGGCGTGGTAGACTGGCATGGCGACACACAATCCTTCAGGGATGTTGTGGAGAGCAATGGCAATCGCCAGGACGGCCCCAACGCTTGGATCGCTCAATGTGGCAACAAACGTGGCGAGTCCCTCGGGAAAGTTGTGAATGCCAATGGCCAAGACCGTGTTGAGGCTAAATTTACAGAACGGGGAGCACATTAGTTGGGTTATCCGAGGTAGCCTTGTGCACACACGTATCGTCATGCTTGTCTTACCACCATAATCAAAACACCAGCGAAAAAGGAAAGGGTCGTGTACAGATAGG…	ATGTGCTCCCCGTTCTGTAAATTTAGCCTCAACACGGTCTTGGCCATTGGCATTCACAACTTTCCCGAGGGACTCGCCACGTTTGTTGCCACATTGAGCGATCCAAGCGTTGGGGCCGTCCTGGCGATTGCCATTGCTCTCCACAACATCCCTGAAGGATTGTGTGTCGCCATGCCAGTCTACCACGCCACGGGGCATCGCTGGAAGGCCTTCTCGTGGGCCTTGCTTTCCGGAATGGCTGAACCTTTTGCTGCCCTCCTGGGTTGGGCCAGTTTGGCTGATCACTTCTCGCATTCCGTTTATGGTGTCATGTTTTCCTTCGTTGCAGGAATGATGGTCGTAAGTGCTGTACGCGAACTGATCCCAACTGCGCATCACTACGATCCTACGGATACTGTC…
77	XLOC_014511	Phatr3_EG02312	chr_7	Concordant	825386	827770	824766	830875	-	+	2385	6110	EMB(fully overlapped)	1.19654	1.16492	0.000726305	0.750665	0.901762	0.949611	0.0424518	0.023615	ATCTCTGATTCGATCGTTTCTGCGTAGTGGGGGAGACCCGCCTTTTGCCGTTCCGCGGAGTAACTAATGAAATACAAGTCTTCCAATGCACAGAGAAGGTAGCCGCGATCGTGGAAATTACAATCAAGAGACACAACAATGAGTAAACCTTTCACTGTCAGTGCGAACGTTTTGGATCGCAATCGCAAACACCAAAAAAGAGGTGGATCGAAGCGCTGGACGCGTGTCGAAATTGAGTGTCCGGTTGGGTGTTTGCTACCAGTAAGTGATTGATTGTGAGCGATTGTGATTCGTGTGGCCATCCCCATCTGGCGGTGGTGATGTGGTCAACAGTCATTTTCTCTGCCGTGGAGGTCCCACAACGTGCAGACAACTGTGAAGGGTTCTCATAATTTGAAG…	ATGGGAACGCCGCCGGTACCAGAGCCTGCTTCTCCGCTCACCGACGCGGAACAGAACTCGCAGGAAATAGAAGGAAATTCTTCCGAGATCAATTCAAAATTTTCTAATGAGCGTCTCTTAGAAAGTTCGGCCCGGTTGTCGCTGGCAACGTTTGGCGGAGCGGTCGTTGGTCTCGCTCTGGAACGCCGAAGCGGCACAAGCGGCAATAGATCAGGCTTCGCACAGTGGAGGCGACATGGGCCCCCTTTGCCGCTAAGGAATGCAAATTTGCCAAGCTTGACGAAATCCTGGTCATTATCATGCATGCTGTTTGCTTTCATTATGGAGTCGTGTCGATTGTCGTCGCCGACGACGGTCTTGTACAACGCGCTAACGAAGAATGATTCGGAGAATCAGGCG…
78	XLOC_001465	Phatr3_J31437	chr_1	Concordant	93952	94489	94401	95173	-	+	538	773	HTH(5'end)	1.24208	2.32265	0.269421	0.681741	0.957785	0.978665	0.0481757	6.94729e-05	CCTGTTTGACAGGGTTGCTCTATGCCTTGTGGTGCTGATTCTTTAACGAGACTGCTGTAGAGCAGAAGTGGTGACTGTTCGCTTCCCATTTTGTGTCCCGCCTTTACGTTTTCCGCAAATGTTTGATGTTTGGCAATGGGGGAAAACTTGGCCTAAAGGATATTTTGATTCTACGAAACGCGACGCTAACTTTTTGTTGCCGAACAAAGTCTGAACGTGTAGGTATTTGGACTGCAATACGCGACCCGGGAATGCGACAGGGTCACATGCAACTCTGACCGAAAGCTCATGGATTGCGTCGCACAATCCTCCAGATCCACTGTCAGCTCCTACGTTTCTGATCAATTTCTTGCTCCTGGTGTCCACATTTATCGGCAAGAACTGGCACGATGCCGCTGT…	ATGGGAAGCGAACAGTCACCACTTCTGCTCTACAGCAGTCTCGTTAAAGAATCAGCACCACAAGGCATAGAGCAACCCTGTCAAACAGGTGCAGCAAACAATCAAGATGAGGTCCTAAATCTGCAAAACCCTCATGCAAGACTTTCCCTATCGAGAAGTCTGTCGGAAACGTGGGATTCGTATTACTTTATTCTTGAAAAACATCCGCTTCTCGTCAAAAGCATAACCGCTTTTTTCATTTTAGGAGGCGGAGATCTCTGCGGACAAGGGCTCGAGCATTGGCGTGGTACCGCACAGGTTTTCGGCATAGACTGGGTACGTGCCGGAAGGTTTGCGATCTTTGGACTGATTGGTGCACCTTGGAGCCATTATTATTTTCATTATCTGGACTACTTCCTC…
79	XLOC_004869	Phatr3_J47911	chr_15	Concordant	413761	414641	414555	415172	+	-	881	618	TTT(3'end)	1.29061	1.27368	0.00438419	0.0024781	0.641731	0.801081	0.0402538	0.0027911	ATGAAGTGATATTCATAGATATAGTTTTCTTCTAAGTGTAAACGATTTTGCGCTGGAGATACCAGCTTTTTGGTCAGCGCCAATCATTGCTCTGCGCAAGCAAATCAGTCGAGCCTTATGCTATCAAGAATGATCGGTTTCTCTGAAAATAAATAAACAATTTCTACTATTCCTCTGTCATTCGCTGCTAAGTACGAAAAGGCCACGTCGGGTACATCAGGCGCTTCTACAACCTGCAGCAATCCTTGTGTATGCAGGCCTTGACGTCATCGGCCTGTCTCGAATTCCCTTCTTAAACATGACTTACAGTTAGCCAAGTGCCCCTGACAAAAATATCTGAGACCGAAGAACCTTTGCGACGACATAGATGATCGAATGTTGTTGACGTGATACGTTGAG…	ATGGCGACGGTGGCTCCCACGGACAGAAGTAGCCTGAGCACCAAGGAACATTCTGTGCATTTTTCGTCTTTCCGGTACGAAGCCGAATTGCCTTCTACACGCAAAAATGAACAACGACCATCTTACAAGATTCAAGTATTTCGAGTCGAGGATTATGACAACGTAACGCATGATTGGAAATGCGGAAAAATCTTTCAGCAAACGAAAATTCGAGCTATTTTGGGCATCGTGCGGGAGGAACTTATGGACCAAGCGTACAAGACGCACCGCCGGAGACTTTCTGGACAAGATGAAACTTGGGATCCTGAGGGGCTGGTTTTGTCAACGATCGACCGCCCATTTACTTCCAAGATGCTTTTCAGCGTTGCGGACGCTACTTCCATCGATCCAAAAAGTACA…
80	XLOC_011456	Phatr3_J44178	chr_3	Concordant	1214439	1215215	1215000	1216297	-	+	777	1298	HTH(5'end)	1.37613	1.82469	0.415859	0.3823	0.666595	0.816453	0.0376907	0.00199957	CCAGATCGATGACCGGAACTTGTTCAATTGACGACAACCCATGCCCGGTATTCATGATTTTGACGTTACGTACGCTCGGTAGTAACCTTGCGTCTTCCGGAGATTTTTCGTTTTAAGATTGTATTTAATGTGAGGTGAAGTGTAGGCTAGGTATGATGAGAGCCTGCAGCGTTCAAGAGTAGCACCAGCCAGTGGTTGTACGATAGCATGCCATGGTCCTTGCACGAACAAAGTTTGTGGATTCGCTACTGTACCAGGCTTTCCCAAAATACTACGTGTAATATGAATCATTTTTTCGTTCTCTGACAAGCAGGGTCAGGTCTCAAATACGATGAACGGACACGCAGACAGGCTAACGCTATATTTTCAAGAATGTGCTGCGCTTTTCAAGCTGTCATT…	CCATGGCATGCTATCGTACAACCACTGGCTGGTGCTACTCTTGAACGCTGCAGGCTCTCATCATACCTAGCCTACACTTCACCTCACATTAAATACAATCTTAAAACGAAAAATCTCCGGAAGACGCAAGGTTACTACCGAGCGTACGTAACGTCAAAATCATGAATACCGGGCATGGGTTGTCGTCAATTGAACAAGTTCCGGTCATCGATCTGGAAGCCGAAGAAAAAGTATTAATAGATCAAATATACGGTGCCTGTTCCAGATTCGGATTCTTTCAGGTAGTAAATCATGGAATCAACGCAGACTTAATTGACAGGTATCGCGAACAGTGTCGAGAATTTTTTGAGGGTTTGGATTTGAAACATAAAAGGGCTTCGAAACGCAGCGCCGACAACG…
81	XLOC_004364	Phatr3_J37922	chr_14	Concordant	412668	413547	412583	413140	+	-	880	558	HTH(5'end)	1.4311	1.21473	0.0412423	0.136697	0.788489	0.887969	0.02207	0.0057589	CGTGCGTGCATCCCTCGCTCTTTCCCAAATACTTCACAAAATAGATCAGAACATCCATTGACTACCTTGTGCTGTTCATGGAAATCATCTGTGGACTGGACGATTCCGAAAAGTTTCACAATCTTCTCAACTCTGTCGAGATCTCCCAATTCGTGTTTCAAAGATGCGATGAGATTCAATCCAACCTGCCGAGCTGCTTGGTAGCCAGCTTGTACATCATAATCTTTTCCAAGAGTTCCCGTATGAAGCGTTCCATCGTCACGAAGCGGCAAATGACCAGAGAGGTACAAGACGTTGTCAACGCGCTGGCACGGCTGATAATTCGCAGCCGCTGTAGGTGCGGGTGGCAATGTCAAGCCCAGTTCACTAATAATATGCTCTGTCTTAACCATATGTCGG…	ATGCAAGTTGGATCTCTGCCGCTATCAGCGTTTGTTCCTCCTCCGCCCCCCAGTGCCATCAGCTTCCCAGTCAACCGACATATGGTTAAGACAGAGCATATTATTAGTGAACTGGGCTTGACATTGCCACCCGCACCTACAGCGGCTGCGAATTATCAGCCGTGCCAGCGCGTTGACAACGTCTTGTACCTCTCTGGTCATTTGCCGCTTCGTGACGATGGAACGCTTCATACGGGAACTCTTGGAAAAGATTATGATGTACAAGCTGGCTACCAAGCAGCTCGGCAGGTTGGATTGAATCTCATCGCATCTTTGAAACACGAATTGGGAGATCTCGACAGAGTTGAGAAGATTGTGAAACTTTTCGGAATCGTCCAGTCCACAGATGATTTCCATGAA…
82	XLOC_006926	Phatr3_J25168	chr_2	Concordant	132714	133115	132619	133215	+	-	402	597	EMB(fully overlapped)	1.48088	2.02648	0.473152	0.813574	0.923353	0.960913	0.0489183	0.0176026	GCTTCTTGAACTGGGTCTCCTCGTCAAAGGTGTCCCAGCCGAAGTCGATGGCTCCGTTACGGAAGTCACCAACGAACTCGGCTTCGCCGGTCAAGTCACGCATGACACTGGATTCAAGGACTCCAATGAAGAAAAGAAGCTGTACAAGTCCACCAGCGGGGATCTCCTTGAAGGCGGCGAAGCCGTTGGGGATCTCAGCGAAGGTCTTGCCGGAGTAGTCGATGGTTCCTGGAAGACGGACGCCGGCTTCCTGGACGAGGTATCCAACAACAGCAAGCATGGAAATACGTCCATGCTTGATCTCAACGTAACGGAGACGGTCGAACTTCTCCTGGTCACCGTCGGCGACAAGGCCGAGGGGATCGAAGAATCCAAGCGGAGGCTGAGCACCGAGCTCGT…	ATGAAGACTGCTGTCATTGCCTCTCTCATCGCCGGCGCCGCCGCCTTTGCCCCTGCCAAGAACGCGGCCCGTACTTCGGTTGCCACCAACATGGCATTCGAAGACGAGCTCGGTGCTCAGCCTCCGCTTGGATTCTTCGATCCCCTCGGCCTTGTCGCCGACGGTGACCAGGAGAAGTTCGACCGTCTCCGTTACGTTGAGATCAAGCATGGACGTATTTCCATGCTTGCTGTTGTTGGATACCTCGTCCAGGAAGCCGGCGTCCGTCTTCCAGGAACCATCGACTACTCCGGCAAGACCTTCGCTGAGATCCCCAACGGCTTCGCCGCCTTCAAGGAGATCCCCGCTGGTGGACTTGTACAGCTTCTTTTCTTCATTGGAGTCCTTGAATCCAGTGTC…
83	XLOC_011033	Phatr3_J44140	chr_3	Concordant	1105112	1105757	1104416	1105504	+	-	646	1089	HTH(5'end)	1.51427	2.59017	0.308172	0.931253	0.942349	0.970746	0.0312699	4.21724e-05	TCTACCCAACACGCTGGGGGTGCGAAGGATTCCGACGCTTTTTTTTGACTCTCCGCTTCTTATCCGCTCCTTGCATTTCTTGTCACTCTCGAACTTTTCCGGTACGCATTTCCGCAGACTTTCGTAAAATTTGCCCTGTTGACCGTCTTCCGGCCAGATACTAGCACGTTGTGGAAATCCACCGAGAATTTTTTCTAGCAATTTGTTCCTGTCCTTTGCTCTTCTTTCATGCGACATGTGGTCATGAACAGCCTGGTGCTTGATGCTGATCTTAAATCGGCTAGAAATCATCAGTCCAAAGGCCCAGGCTGCCCCGATAATCAGCAAAGTTATCCCGACGAGCGTGACTGGTCCGAAAGGAATCATACTCCGTTTCCGTCTTTTTCGTTTCATCGATTC…	ATGAAACGAAAAAGACGGAAACGGAGTATGATTCCTTTCGGACCAGTCACGCTCGTCGGGATAACTTTGCTGATTATCGGGGCAGCCTGGGCCTTTGGACTGATGATTTCTAGCCGATTTAAGATCAGCATCAAGCACCAGGCTGTTCATGACCACATGTCGCATGAAAGAAGAGCAAAGGACAGGAACAAATTGCTAGAAAAAATTCTCGGTGGATTTCCACAACGTGCTAGTATCTGGCCGGAAGACGGTCAACAGGGCAAATTTTACGAAAGTCTGCGGAAATGCGTACCGGAAAAGTTCGAGAGTGACAAGAAATGCAAGGAGCGGATAAGAAGCGGAGAGTCAAAAAAAAGCGTCGGAATCCTTCGCACCCCCAGCGTGTTGGGTAGAGCTCTC…
84	XLOC_005219	Phatr3_J48021	chr_15	Concordant	743795	745360	743253	744978	-	+	1566	1726	TTT(3'end)	1.54238	3.49539	0.150902	0.134795	0.755084	0.868956	0.0001815	2.51143e-09	TTACAGCTTGGGATTTTCTGTTAGTGCTGTCCAAAACTACGAAGTACAAATTGTCTTCTCTTCTGCGTTTACTACCATTTCCCTTCCAACGGTATCGCCTTACTCCTGCGCTTCTTTGATATCAAGCTTTTCCCTGTGTGTTTCGTTGTATGTCACACATGTCAAGTTTGCATGATTCGGGTTTTGTTTCCTCCGAATTCTCATTGGCCGTAAAAATACCTCTTGCCAGCACATATGGATAGGTAGTGAACGCCAGAGTTTGTGTCGGCTTTCAAACCATCCGGTCACCTCAGGCCGGTCAGATCAGGTCGCCAAACGGATCCACAGTATACATTATATTATTGTAAAGGAAATAGAGCTACCCTGCATTTGTAACGCCAGACTACACCACAGGAGCAA…	ATGACCATAACTAGTTTCCTTGAACGGAACGTTCGTGCAGGTCTGGTCCAAAAACTTCGGGGGGAGGCGAAGGGCACTCTTGGTCCTCACAGAAGGCGAACCCTGAGCCGTACGTTGTCCGTCGGGAAAACAGCGCTCTATTCCTTCACTTTTCTCATTTTTTTCTTGCTTTATGACAGAAGGAAAAGCAGGAGGAAAACCTAGGGGGAAATCAGGAGGAACGTCAGGAGGCAAGCGGAATTCTTACACCACGACCTCGAATTCCAGCTACCTAGGCTGCCTTGGGCTGAGCTCCTCTGCATTACAGGAAATTTGGATATTCCCGGGCGAAGCGCCAAAGTGCGAGTATAGCCATCACGGTAGTCAGTCTGGAGTGAGTTCATCGTCTGGGGCAAGTTC…
85	XLOC_006036	Phatr3_J38893	chr_17	Concordant	470737	471296	471090	471700	-	+	560	611	HTH(5'end)	1.55634	2.39587	0.202257	0.567389	0.859074	0.926862	0.0400633	0.000107162	TGTGATACCTCAGGATCAGCTCGCGCCACAAGGCCATTTGCTTTTCCCGAGTAGCCAGAACTGGCTGGATTGTAAAAAATGGAGGAAACGAATAGAATTCGGGGTACTGCAATTATGGAGGATCGCACGGTGTAAATAGAGTGCGCAAACGCCAATATTGTCAGCAACTCCAACCGGAAGACTTGAACTTACCTGAAAGTCAGGCATAATGCGCAAGATAACTGAAATCGCGTAATCAAGTCGAGATGCAACCCACTGTCACCCACTTCTCCGCTTCCTACGGATCAAAAATGCTAAACGGTGAAAGAAGAGGAATTCGCGAATCAAGGCGAAGCACCAAATGAAGTTGATGACAGTGAACGGCGCGATTCCCAGAAAGAGAAACTGGTCGTCCGCCCA…	ATGCCTGACTTTCAGGTAAGTTCAAGTCTTCCGGTTGGAGTTGCTGACAATATTGGCGTTTGCGCACTCTATTTACACCGTGCGATCCTCCATAATTGCAGTACCCCGAATTCTATTCGTTTCCTCCATTTTTTACAATCCAGCCAGTTCTGGCTACTCGGGAAAAGCAAATGGCCTTGTGGCGCGAGCTGATCCTGAGGTATCACACAGAAAAGAAAATCAAAACGTTAGTTGTGCATGATTGTCCCTTGTGGAAAAACGACAATATAAAAAGAAGGCTGCAACCAGGGGAAATTCAAGAAGTTCTGGACGACTTTTGTCGGCACGGACACGGCGAGTGGCAAGATGCCAACAAAACAACCTGCCGCATTTTGTGGCGCACACCTGAACAGCTCGCAA…
86	XLOC_005612	Phatr3_J48192	chr_16	Concordant	471700	473953	471889	474083	-	+	2254	2195	HTH(5'end)	1.56751	2.15999	0.742326	0.53597	0.640814	0.800508	0.00479088	0.000884607	GGCTGAACAAGGACCATAGACCGTAACATGCAATGTGTGCGGGAAAACCGACCATCGGGGGCCTTGTTTGATCAGAGAATATCGTGAAGGCCTCGAGCGCTAGAGCTGCCCGTCAACGCTGGTACATCCAAAATGTTCCAAGCGCTGCCTGCTTTTCGACACACCTGAATAGTTGCCGGTCAAACAGTGGCGAAACCTTGACGTGGTTAGTCAGCTTTTAATCGGATTGACGCAGGTCCCAGCAAATCGACTGCGACGTGCACGATGACCAGAAGTGACCACAACTTACGGTTGAGCTTTAGAAGCGCTTGGATCTGCTATATGACCTCTTTGAGGCAGTTAAAACACGACATAGTGTAGCATGCTCTGAACGCTCAACACAACAAAGGCAGTCTGGAA…	TTTCTTTCCTGTTCGTGCCTTTTGCGAGAAGTTGGCGTCTTACAACATCAAACACTACAGAATCCTTTGGATGCGAGATTCAGGTACAAAAACGACTTTAGTTGTTTTTGGCTATGGATGGCGCACCACTGGACGATGGCAAAGCCGCTACGTCGGTAGAGGAGCGCAAGCTTACGGCAAAGATGGTTGTTTCTAGCAAAACGGTACCATCCTCCGATCAGCAGGTAAAGATATCGTCCGGAGACCCAACAGCTAACCAGCCGCGTGATTGCTTTTCAAAAGGGAATACCAATGCTTCCTCTAATCCCACATTGTTCATTCTTCATGCAGGTACACCGACTCGCCGAGAAGCTGGAGCCATCTGGGAAGGGTGAGCGTAACATGGGCGTATCATGGAAT…
87	XLOC_014988	Phatr3_J45863	chr_8	Concordant	501161	501408	501085	501920	-	+	248	836	EMB(fully overlapped)	1.58703	2.46788	0.243356	0.87991	0.90391	0.950742	0.005473	3.27239e-07	TCCTTGTTCATGTCCCATCCTTCCGCAATTCTCGATTGACTTTGACCATTACTTTTCCTCCATCTTTTTGGGCCTGGTGCATCGGATGCTTCTTCACTATGCTGCTTTTTCTCCTCTTCATCTTTCCTCCGCTTCCTTATTTCCAACGCCTTTTCCCGATTCCGCCGAATCCGTTCTTTTTGTTCCTCCGTTAATTCCATTGTTCGCACTCTTCCGAGCGGAACTCTATTGTTTCAAGGCCTTTTCGC	CAACAATTGTGGAATTTTGCACAGCTCGGATTGTACTTTGCTGTCTTACGTGGAGCTTTTGTATTCTTTTCTAGTCGCGAAAAGGCCTTGAAACAATAGAGTTCCGCTCGGAAGAGTGCGAACAATGGAATTAACGGAGGAACAAAAAGAACGGATTCGGCGGAATCGGGAAAAGGCGTTGGAAATAAGGAAGCGGAGGAAAGATGAAGAGGAGAAAAAGCAGCATAGTGAAGAAGCATCCGATGCACCAGGCCCAAAAAGATGGAGGAAAAGTAATGGTCAAAGTCAATCGAGAATTGCGGAAGGATGGGACATGAACAAGGAAGAACCAGTCGAATTGGAAGATTTCGAGGAAGGTGCATCGGAGTTTGTGTCAAAGAAGGACGCGATGAAAGTATA…
88	XLOC_010359	Phatr3_EG00155	chr_28	Concordant	229297	230386	229287	229721	+	-	1090	435	HTH(5'end)	1.59867	2.43799	0.609086	0.488059	0.876078	0.935991	0.0150212	0.00100607	CCCTTCGCGTGCGAATTATTCACAAAGCCCGCCCGAGTCAGCTGCTGACGGTGGCGCTTCGTACTATCTGGGTCCAAATTGTTACCATCCCAATTGCTCACCACTCTGCCTTTCGAATTTCGAATCGTCCCATCCACGCTGGTTAGTCTTTCTCCATCTTTGTAGACCCACCGTCCCGATTGTCCTCGCGGCTTGAGTTTCACGGTTGAAATACGTAGGAACGAAATCCGATCATGGGCTATTTTGAGTCGGGCTTCGAGTTGTTCTTCCTCACTGCCTTTGCCGGCGGCCACCGGCTTTCGAAAAGACTCGCGCAATTCCAGCCAAGATTTTCCCCGATCCTTTTCAGGCATTTGTTTGATAATATGCGCCAGATCACGGTACGCCCTTCGAATAGCC…	ATGATGGCGTCATCAGCCTCTGTTGTGGCTATTCGAAGGGCGTACCGTGATCTGGCGCATATTATCAAACAAATGCCTGAAAAGGATCGGGGAAAATCTTGGCTGGAATTGCGCGAGTCTTTTCGAAAGCCGGTGGCCGCCGGCAAAGGCAGTGAGGAAGAACAACTCGAAGCCCGACTCAAAATAGCCCATGATCGGATTTCGTTCCTACGTATTTCAACCGTGAAACTCAAGCCGCGAGGACAATCGGGACGGTGGGTCTACAAAGATGGAGAAAGACTAACCAGCGTGGATGGGACGATTCGAAATTCGAAAGGCAGAGTGGTGAGCAATTGGGATGGTAACAATTTGGACCCAGATAGTACGAAGCGCCACCGTCAGCAGCTGACTCGGGCGGGC…
89	XLOC_000807	Phatr3_J42530	chr_1	Concordant	322745	324496	323982	324575	+	-	1752	594	TTT(3'end)	1.60118	2.49045	0.904273	0.611669	0.966756	0.983238	0.0171488	4.54976e-05	CATCAAGCGGGTACAAGTTGTTATATTCTTGGTAGTTTCGTGCAGCATTACGCCTGTATTATTACACAACAACCATTGTGTCTTTCCTTCCTCCTTCACCATACTAAGAAACCGATTCTGTGCCCCCTGACATAGTCGATTAATTCAGCTTTTGCATTTCGCGCTCCATCTTGCGTTCCTGGGAAGTCTTGGTATGCTCAAACTTGGAAGCTTCCACAATGGCTTCCGCACGCTTCGCAAATTTCCAGTCGGCCAAATCAGCAATAGTGTGGATGTGCATGGCCTTGAAAGATTCGTTAGCTTTATGAGTCAGCCCTTCGAGAGCAGATAAAGGGGCCTTTGCAATTTCCATTAGGCTCTTATGTTCCCATTCCTTATCGACAGCTTTATCGATGTTCA…	ATGACGAAAAGAGAAGGAAAAGACCTTAAGGTTGTCGCTCAGGCTGCTGTCGATGAGCCCCCCAGCAAACAGCGAAAGACGGGATGGGAAAACTACGAACTAAACTGCAACAGTCTTTTGAATACAAGGGAAGCAGACATGCACTTTGCAGCACTCGTCAACGCTCCCGTAACAGTCCTTGAAGGTGTTGGTCAGTATGCAGGCTTGATTCTCAAGGCAATGGGGTGTGAAACTATCAAGGCCCTGGCAGAATACAAGTATTTCCATTTGGCCAGGGCTCTGACGGTTCTGTCTGAAAGAGAACAGCCTGGCCAACGTTCTCCGACAAGCACGATGAACATTGACAAGGCTGTCGTGAAAGGATACGAGCACAAATCATTTCGCGATATTGTTGAAGCA…
90	XLOC_002708	Phatr3_J36600	chr_10	Concordant	863337	863792	863596	864239	-	+	456	644	HTH(5'end)	1.60167	1.34207	0.823565	0.881901	0.744792	0.863013	0.0219805	0.0346996	GAGAAAATGTACGGAATCCGAATTCGTATCTTCCCGTAATCACTGCGGCGGCGTTTGTCGATTTGGACGAGTTTGTTCGGGACTACAGTGTGTCGAATGAAGGAATACTTTCAAGTGACTCGCCCGTCATACTAGAGAAAAGGTGATACGAATGTAGGACCCAGCAACGCCGAAACGACAAACCCCGAACGTACCATGGTTCGTTCTCACAGGAAATTGCGGTAGGGGCAAGGCAACGCACGAGTTTGAGGGTGAAATCGAGGACTCGTGTGAATGTCCCCGATCGTATCGTCGCTGATGGCGTCCACCATCCGAATAGGAACTAGGAATCTTCAAATTAACCAGAATAATATAGGCAATCAAATGCTGACGTAACCAGACAAAAGACGCAGCCAATGA…	ATGGTACGTTCGGGGTTTGTCGTTTCGGCGTTGCTGGGTCCTACATTCGTATCACCTTTTCTCTAGTATGACGGGCGAGTCACTTGAAAGTATTCCTTCATTCGACACACTGTAGTCCCGAACAAACTCGTCCAAATCGACAAACGCCGCCGCAGTGATTACGGGAAGATACGAATTCGGATTCCGTACATTTTCTCATCGTTCCATTTTTGCATTCCGTATTCCAGTCTCTCCGTGTGGCGACTACTTTGGCGGCCCGTCGGGCGACCGCAGTCCTACAACGCCGCCACGCCCAGACGGTTCCGCGTCTCGGCTCCGAAGCCGAAATGCAAGCCGAAGCGATCCAGCAGATTCGGGCGCGGGTGCAGTACCAGAAGGAACTCCTCAAGACGCAGGAAC…
91	XLOC_009194	Phatr3_J49673	chr_23	Concordant	373149	373805	372749	373539	-	+	657	791	TTT(3'end)	1.6414	2.27478	0.566224	0.898813	0.934586	0.96674	0.0206268	0.000210595	GCAGGACCACGGGAAACATGCCTCCTTCGCCTTCCCTACTGGTCTACTACGCCTCTCCAAAAGCACGCCCTTTTTGACAATCCCTCGCCCTTACTCCGTGACAGCGTATTGGCGGGTTGGCCTGGATTCTTTCTTCCTTTCGATCGAAACGCTATGGAATACAGCAGGTATTACTAGAGAGGGGACAATCACAGTTAAAGGCGAGTCCTACAGCTACCAGTTGGACAGTAAAACATGATTTTTTTAGAAATGCCATCCCCAATAAGTAGACACTTTCCGAATTAGCTAGGTACAGGTACTATCTCTCTTTAGTATTACCGAAGAAACTAATCAAGGACTTTCGCACTACCGTTCGTGTGGACGACCAAAGCGGCAACCAATCAGCGCCAAGACAACCAC…	ATGTACCACGATGCGAACTCACGGGTCACCCACCGCCCGAGTCCTTCGTGTACGCCGCCGCGACACTCGGTCGACCGACCGCGGTACCTCTACCTCCCCCGCACAGCAAGCGACGGCAACAAGCGACGCCACACACAAACATACTGTTGTCACACAGCCCATCCGATCGCCCGAGTGTTTTCGGTACCAAGTTCCGGAACTCTATTTCGATCATGTCTTTTGTAGCGACAGCTTCGTCTCGTATGGTGGTCAAGGCCCGACCAGCGGTACAACAACGTCGTACTTTCTTGAACTGGATGGTGAATTACCCCGATAAGGTACGTGGGAGACCCGGAAGTAGGGACACGGTGTCCGCGATATCCTTGTGCTACGATCGTTCTGACGCTGTTGTGGGTCCGG…
92	XLOC_014916	Phatr3_J35566	chr_8	Concordant	239805	240342	240050	240818	-	+	538	769	HTH(5'end)	1.66758	2.92346	0.141806	0.915449	0.902785	0.95015	0.0369977	2.24377e-05	CTGCATAATCCTCTTTTATGATAGCCGCCAGATCGCGGACTCGACTACGAATCGTTTCTGCTGTCATCACCAAGCTCTCGAAATGCCCCTCGTATTCCGGCGGATAGAGATGCTGAAGTAGGAATTCAGTGTGAATCGAAAGATGACAACAATGTGGTGATTGCAACTAGAGCAAGCTAGAGACTGACTTCGGTTCATGAGTTGTAGCTTACCGCTTCTTTCTCAAAATACTTTGGTTCATCGTGGACAAAAACAGGTGCCAACCGATCGTTTTCTGACTCCTCCGTTCTCATGTTGCTTCGGCTGGATTGCTCACAGATCAGTGTATTTGATCGACAACGAAATGGAGATTTTTTGTTGGCTCGGAAGTTGGTGTTGACGGTGAGCTGGAAATTGGTT…	ATGAGAACGGAGGAGTCAGAAAACGATCGGTTGGCACCTGTTTTTGTCCACGATGAACCAAAGTATTTTGAGAAAGAAGCGGTAAGCTACAACTCATGAACCGAAGTCAGTCTCTAGCTTGCTCTAGTTGCAATCACCACATTGTTGTCATCTTTCGATTCACACTGAATTCCTACTTCAGCATCTCTATCCGCCGGAATACGAGGGGCATTTCGAGAGCTTGGTGATGACAGCAGAAACGATTCGTAGTCGAGTCCGCGATCTGGCGGCTATCATAAAAGAGGATTATGCAGGAATGCGCCCGGTACTGTTGTGTACGCTGAAAGGAGCATGTCCATTTTACACACATCTTACTGATGCCTTACAAGACCTGTGCCAAGGATATGACATGGAATTTGT…
93	XLOC_007303	Phatr3_J43743	chr_2	Concordant	1352322	1353175	1352115	1352708	+	-	854	594	HTH(5'end)	1.67454	2.54721	0.348673	0.845844	0.944563	0.971886	0.0297335	0.000210595	TCGATCTACGAGAACAATCAAATCTACCGGTTCGGTGATTTCTTTCGGGAGGTCGACACCAACCGATGAATGCTCCGCAATAATAGCAACGGGATCTGGACAGAACGACACCAATTCACTACCATCCATTGCCACAGTTCCCACCTGAGGACCTTCCGGGTCACTGAAATCGTACGACCATTGTCCAACCTCGGCGGCTTCTTCAGACTGTACTCCGTAAAATTCTTCCTTCGTCAAACCAGGATATGCACCCGCAATCTGAACGATCCGAGGCGCGTAATAGTCCTGATCCAGCTGCCGCAGCGGCAGGAAACAAGAATTTTGCCCGTGAATACTACCCCCGTTGTCGGTGGCTGTGGCTGACAATCTTGCCGGAGACCAAGACATAGTTGATCGGCA…	ATGTCTTGGTCTCCGGCAAGATTGTCAGCCACAGCCACCGACAACGGGGGTAGTATTCACGGGCAAAATTCTTGTTTCCTGCCGCTGCGGCAGCTGGATCAGGACTATTACGCGCCTCGGATCGTTCAGATTGCGGGTGCATATCCTGGTTTGACGAAGGAAGAATTTTACGGAGTACAGTCTGAAGAAGCCGCCGAGGTTGGACAATGGTCGTACGATTTCAGTGACCCGGAAGGTCCTCAGGTGGGAACTGTGGCAATGGATGGTAGTGAATTGGTGTCGTTCTGTCCAGATCCCGTTGCTATTATTGCGGAGCATTCATCGGTTGGTGTCGACCTCCCGAAAGAAATCACCGAACCGGTAGATTTGATTGTTCTCGTAGATCGATCACGCAAGGGC…
94	XLOC_012093	Phatr3_J44398	chr_4	Concordant	429892	430744	428963	431697	+	-	853	2735	EMB(fully overlapped)	1.70797	1.84683	0.889121	0.116802	0.830365	0.911244	0.00786297	0.000142599	AAAATGAAAGCCCTACCTACTGACTTTCCGATCTACTTGAAGAAATAAACAGCTGTTATCAATAAAAGTCTTGACTTATTCTTAGCTATGTCGATGTTACCCTTATGAAATTCTAATATAAACGAATGTGCGAAAACAGCATCTCACTGTCACTCCCGTCCAGCTAGCACCTCACTTCAGCTATACCGCTTCTTTGATGGTCCCATTCGAAGCAGGTTTCTTGAGCGAAAGGCTGCTGTTCATGTGCATCAGACGATGTAAAGCCTTTGTCCCGTATAATTCGACTTGAAGCTCCGTAAACTCATCATCACGGAGTCCTGCACGCTTCGTCTCAGCCTTATCCTTCTGGATTCCCCTCTTGATTTTAAGGATTGCCATAACTACAAGGAAAATAAAAAC…	ATGACACTTACTGTTTGCGTCGGAAGCTCCGGTTCCGGAAAAACAACCTTCTTGGAAGACGTTTATAAGAGTCACAAATGTATCTATATTCGTCAGTACCATATCATGCGTCCGTACATAACGGTTTCCAAGATCCCCAACTTCGATGCTACCCGACTTCCCTATTGGGACATTTACGTCAAGGAAGAGAAGGCTGAAAAAATCCAAGTCGGCGGTACTATGGCCGGAGAATTCACGGCTGGACTTTCGGGCGGGCAGCGCAAGTTGCTTCTCTTTGAATTAATTTGCCAGCGTACGGCCTCACAGTCTGAGCTTTTGGTTGTCCTTGACGAACCCTTTGCGGGAGTCACAGACGATTTTGTTCCGTTTATTGTTGAGCGCCTGAATGAGCTTCGTCAA…
95	XLOC_013743	Phatr3_J11799	chr_6	Concordant	182499	182787	182510	182845	-	+	289	336	HTH(5'end)	1.72698	1.65211	0.0212622	0.787058	0.827315	0.909569	0.0376484	0.0161111	ACCCCGTCGGCTTTGGCGAAGAGTGTGTGATCCTTACCCATTCCCACGTTGGTGCCCGCCCGGAACTTTTGACCCCGCTGTCGGACGAGAATATTACCCGCAATCGCCGACATATTGGGCCAGATCTTGATGCCGAGGCGTCGTCCGATGGAATCCCGACCGTTGCCCGACGAGCCGCCGGCTTTCTTGGTCGCCATCGTCCGGACTGTCGTGACGGACGTTGCGGAGCCTGGCGTGACGGCCGTTCGTGCCAACGTACCGAATACTTTACTGTACATGGTCAGGGGAC	ATGTACAGTAAAGTATTCGGTACGTTGGCACGAACGGCCGTCACGCCAGGCTCCGCAACGTCCGTCACGACAGTCCGGACGATGGCGACCAAGAAAGCCGGCGGCTCGTCGGGCAACGGTCGGGATTCCATCGGACGACGCCTCGGCATCAAGATCTGGCCCAATATGTCGGCGATTGCGGGTAATATTCTCGTCCGACAGCGGGGTCAAAAGTTCCGGGCGGGCACCAACGTGGGAATGGGTAAGGATCACACACTCTTCGCCAAAGCCGACGGGGTTGTCTCCATGACCCGACTCGAGAGTAACCGTAAACGCAACGTGGTGCACGTCCTGTAG
96	XLOC_000805	Phatr3_J42528	chr_1	Concordant	317693	318456	317941	318534	+	-	764	594	TTT(3'end)	1.81234	2.46434	0.863413	0.118902	0.881928	0.93911	0.00593228	8.83118e-05	CGTGTATCCGAATACCATAGGATACACATAGTATCGTCAGCGAGACATACTTCTAACATAATACACCGCTTCAAAGTCATTCGAAGCAACCATGTCCTTCCAACTATTCTCTCTTACACTGACGAGCTTAGGATGAATAACCACGATGACTTTGCCGTTTCGTATTTTTGGAGCACGCAACCAGCATCGTATACCAATGAATAAAATGAATACATTCCTTAAGAGATTACATATTGGCTCCAAAATATTTACTGCAGCTTCTGCAATTCGCGCTCCACGTTACGTTCCTGGTCCGTCAGAATATGCTCGTACTTCGCAGCTTGGACAATTGCTTCCGCCCGTTTGCAAAACGAAAACGCAGCCAGATCACCAACCGTTTCCATACCCATCGCAGAAAAT…	ATGACGAAAAGAGAAGGAAAAGACCTTAAGGTTGTCGCTCAGGCTGCTGTCGATGAGCCCCCCAGCAAACAGCGAAAGACGGGATGGGAAAACTACGAACTAAACTGCAACAGTCTTTTGAATACAAGGGAAGCAGACATGCACTTTGCAGCACTCGTCAACGCTCCCGTAACAGTCCTTGAAGGTGTTGGTCAGTATGCAGGCTTGATTCTCAAGGCAATGGGGTGTGAAACTATCAAGGCCCTGGCAGAATACAAGTATTTCCATTTGGCCAGGGCTCTGACGGTTCTGTCTGAAAGAGAACAGCCTGGCCAACGTTCTCCGACAAGCACGATGAACATTGACAAGGCTGTCGTGAAAGGATACGAGCACAAATCATTTCGCGATATTGTTGAAGCA…
97	XLOC_005335	Phatr3_J48148	chr_16	Concordant	347583	348105	347391	347924	+	-	523	534	HTH(5'end)	1.82805	2.58596	0.419162	0.628988	0.968678	0.984214	0.00679819	3.39484e-06	CGTCGGATCCCTAGACGGAGCCGCTATCGTGGCGAGCCCGAATCCCACAATACAGGGTGTCGCACTCGTGTCTTGAACGTACAGGCTAGCTTGATCCCGTAATTCCCGAATTCCGTTGGAAATCGATGCCTTCCAAGTTTCGATAGGATTAACCTCGGCGACGATTCCCGAAAGCTGAAACTGGTTTCCCATAAAGTCAACGACGAGCGTTTCGGTGAGCTGCCCGACCTGCGGAACTTTGCCCGTGTACAAGTAGTTCCTGCCGGGAGAATACAGTTCGTACTTTTGGCCCCATTCGTCGTTAATGAAGGAAAGAGCGCTAATCACGGGAACATCTGTCATGATCAGTGCGAGTTTCGACTGTATCGGAACGAAGAGTTGGTATCAGTATGTCTACTG…	ATGACAGATGTTCCCGTGATTAGCGCTCTTTCCTTCATTAACGACGAATGGGGCCAAAAGTACGAACTGTATTCTCCCGGCAGGAACTACTTGTACACGGGCAAAGTTCCGCAGGTCGGGCAGCTCACCGAAACGCTCGTCGTTGACTTTATGGGAAACCAGTTTCAGCTTTCGGGAATCGTCGCCGAGGTTAATCCTATCGAAACTTGGAAGGCATCGATTTCCAACGGAATTCGGGAATTACGGGATCAAGCTAGCCTGTACGTTCAAGACACGAGTGCGACACCCTGTATTGTGGGATTCGGGCTCGCCACGATAGCGGCTCCGTCTAGGGATCCGACGACGGCTACCCTCAAACAGGGCGTGGGTCTGCAAAAGGGCCGAATATACCGGATCGAG…
98	XLOC_000955	Phatr3_J31740	chr_1	Concordant	830709	831141	830179	831021	+	-	433	843	HTH(5'end)	1.83125	2.73688	0.180822	0.47878	0.800128	0.894498	0.0237793	4.68786e-08	CTTGGCTTGCCGACAAACTGCTCCAACGATTTTGAATACTGTCGATTTCAGCATCTCCAAGATGCAGTTGAGTTCTACCCGAGCTGGTCTTTTTATATGCATGGTCTCCGGTGGGTAACTCCGGAAAGCCATACATACGAAGAAGACTCCAACGAGCTGCTACCTGCCAATACAAAGGATCCTTCTCCATCTCAACAAAATCAATTCCTTCCTTGGCAAGAACGCTCTGAAGCATATTGCCGGACGGCCAGTTGTCGCCAATTTCTTCCACCACCTCGTAACTATTGACAACCACGTCTTCTTTGCCTACCATGATTATTTGCAATGAGACCGAGTGACACGTTTCACTGTAACCTCTGCAGACTCAAGAAGATAGTCAGCCTCGCAAAAAGCTCTTCG…	ATGGTAGGCAAAGAAGACGTGGTTGTCAATAGTTACGAGGTGGTGGAAGAAATTGGCGACAACTGGCCGTCCGGCAATATGCTTCAGAGCGTTCTTGCCAAGGAAGGAATTGATTTTGTTGAGATGGAGAAGGATCCTTTGTATTGGCAGGTAGCAGCTCGTTGGAGTCTTCTTCGTATGTATGGCTTTCCGGAGTTACCCACCGGAGACCATGCATATAAAAAGACCAGCTCGGGTAGAACTCAACTGCATCTTGGAGATGCTGAAATCGACAGTATTCAAAATCGTTGGAGCAGTTTGTCGGCAAGCCAAGATGACCCCAAAAATGATTTGCTGGAACTGCTAAAGACCAGCAAGTCCAATGGCCGGCAGCTACAATGGTCAGTGATGGATTGCGCC…
99	XLOC_010564	Phatr3_J50366	chr_29	Concordant	94188	94485	93171	94381	+	-	298	1211	HTH(5'end)	1.83869	2.61178	0.712791	0.940391	0.936004	0.967473	0.00514695	3.39484e-06	TCGAGGCGTTCGGAAATCTTCGTTTTTTGCTTCGGTGCAGATGAGTGCCCTTTACCGACTGATTTCACTTCATGGTAATCCTTCTCGTGCGAGTCTTCTTTTTGCGGAGTATTCTCCGACTTTGTTTCCTGTGGATCGTGCTGCTCCGTCTCCTGCGTTTCGTCAATGTTCGTATTGTTTTCTTCGTTCGACATGATGGATGTTTCGTGTTTGTTTTTAGTGGGTGTGTGGTTTGAATGCTTCGCTTCGGTTTGAGTTGTGAGATGTTAGTTTCGTTTGCTGGACGGCGCTTCCCCAA	ATGTCGAACGAAGAAAACAATACGAACATTGACGAAACGCAGGAGACGGAGCAGCACGATCCACAGGAAACAAAGTCGGAGAATACTCCGCAAAAAGAAGACTCGCACGAGAAGGATTACCATGAAGTGAAATCAGTCGGTAAAGGGCACTCATCTGCACCGAAGCAAAAAACGAAGATTTCCGAACGCCTCGACGAAGCGGTGAAAGAAATGAAGGCCATCAATCGGAGTTCTGATTTAGTGCCTCTCAATCATCAGTATGATGTACTGCGCAAGCGCCTCCGTGCTTTGATTGTCAAAGCTAAGGAATTTCATGCTGCGAAGATCTTGCTCACACAAAACCGAACAGAGGTAGGAATGGAAATCATCTTGTGCATCAACTTGTCAGTCCGGGTCTGA…
100	XLOC_014790	Phatr3_J35819	chr_8	Concordant	810468	811965	809718	811294	+	-	1498	1577	HTH(5'end)	1.87443	2.46006	0.66319	0.877151	0.73862	0.85943	0.0428615	0.00100607	TTCTACGCCGTCCGTGTTGCGATAAATCTCAATACCTTGTCGCTGCATTTCTTCATCCAAGGTGTCGCGGAGAATTTCGTCAAAGTGGCGCAGCGCCTGCCCCTTCCTAACAACCAATTTTGTGTCGGTTCCTAGCGCCTGCAAGACACCCGCGAGCTCGACGGCGATGTATCCTGCGCCGACCACTACAGCTTTGCGCGGGAGTTCCTCCAATTCAAAGAAACCGTCGGAACTGATCGCGTATTCCTCAATGCCTTCGCCTTTCGGAAAGACGGGGACTCCTCCGACGGCAATCAATATGTGCTTCGCAGTATATTTGATCGGATCGCCTTCGCTGGGTTGGATGTGGACTTCACCAGGTCCCGATAGGGACGCATAACCAAGAATTTTGGTGACACC…	ATGTCGGCCACATCGGACGACAATAAGGAATACGATTTCGATTTTTTCGTGATTGGAGCGGGATCGGGGGGTATGGCCTCAGCCCGACGAGCCGCTACCTATGGTGCAAAGGTTGCTGTGACGGAAGTTGCTCGTCTTGGTGGAACGTGTGTAAATGTTGGGTGTGTGCCCAAAAAAGGTTCGTGCCATTTTGTTTCGGGCTTTCCCAAATGCACTGTCCGTTTTCGGTTTTGCTAACATAATGTCTTTTGCCATGTGTTTTAGTCATGTGGAACGCTGCATCCATTGCCGAATCGGTCCATGATATGAGTCACTATGGGTTCTCTGGTATGGACAATATCACGTTCGATTGGAATGTTCTCAAACAAGCTCGGGACAAGTATATTGCGCGTTTGAACG…
101	XLOC_008791	Phatr3_J49431	chr_22	Concordant	233301	233608	233151	233660	-	+	308	510	EMB(fully overlapped)	1.8967	2.93355	0.645082	0.787251	0.954867	0.977173	0.0107471	3.96039e-05	TTTCTCCATGTAGATTTGTGCTCGTCGTTTTCGTATTCGCTGTCGCTAGCATCCTCAACCACCACTGTGATACGCTTGCGTCTCGGCTTGCTCGGAATCTTTTCAAGGGTTCTACTTGGTTTTCGTAGAGATTCTGTCACCGGCATGAAGGGTTGTCGAGTAGACGCTGCAAAATGTAGTGGCTCGTCCACTGATGGTAGCGACTCTTCTTCAAGTTGAAGCTCACGTCGAATTGGCTTTCGCACAGTGTGTTCATCCCTGTATAGCTTTTGGCCAGCCAACGGCGGACTGTAAGCGTCGTCTTCCAC	ATGGGTGAATCTCGATATCAAGATCCCGCGTATTCCGTGATGCGAGGCGCAGATGGTCGTTTGTACCGCTTTCCAATTTCAGAACAAAGCCGGGAAGATTCACAAATCGTGCGTGGATCCGATGGACGACTCTATCGCCTTCGAAAGACTGTGGAAGACGACGCTTACAGTCCGCCGTTGGCTGGCCAAAAGCTATACAGGGATGAACACACTGTGCGAAAGCCAATTCGACGTGAGCTTCAACTTGAAGAAGAGTCGCTACCATCAGTGGACGAGCCACTACATTTTGCAGCGTCTACTCGACAACCCTTCATGCCGGTGACAGAATCTCTACGAAAACCAAGTAGAACCCTTGAAAAGATTCCGAGCAAGCCGAGACGCAAGCGTATCACAGTGGTG…
102	XLOC_001229	Phatr3_J54026	chr_1	Concordant	1764724	1765062	1764538	1765561	+	-	339	1024	EMB(fully overlapped)	1.98754	2.78651	NA	NA	0.895093	0.946093	0.00582452	4.98149e-08	CACAAGTCTCTGTACGAGTGGATGCAAATCACGCCACCCTTGCGCGGTCGCTTCTTCCATTAGAGCGCATTGCTTTAAGGCTTTGTCTTCGTACGCTTTGGCTGCCTCTTCGAGTTTGGCTTCGTTCCGATTCAACCTTTCCATCTTTCTATCGGGGGTTGTCTTCCCTTTGCTTTCCAAGCTATTCGTCTTTTTCCGCAAACCTTCTACCTTGGACTCGTAGTGATTTAAGGTTTCGCGCAGCTTTTTGACCTCAACCAGACCTGCGTCAATTTGCGTGTTGACAACAGATTCCCATTCAGCGGCGTAGTCAATTACGTTCTTTTGAAACCTATCCCC	ATGGTGATGACCAAGGAACCGGCGCAGTCGCCCACTTCCCCAACGCGAGAAAAGGAGGATCTACAAAAGCCCACAGCCGTCGAAGCTTCACCCGTGGCATCGCGCTTATCGCGTTGTGTCGAAACAAGTTATCAGACCAGACGCGATAGCTTGCATGCTCTGGATTTGGTGCCTCTTACGAAAGACTATGAGGTACTACGCAAAAGATTGCGTTCGCTCGTGGCGACAGCGAAACATTTTCGACTTGTTACGTTACAAGCCGATGAGGCGCGACTTACGGTACGTCTGTTTTGCTCGGTGGAAGAGATCTAAAGTCTTATCGTCCAAAAATTTAGTCTTCATCTCACGGTTGAGTCTGTTGTTGTCCTGTCATTAGATGTTACAAGCCTTGACGGACCT…
103	XLOC_002338	Phatr3_J46509	chr_10	Concordant	560117	560564	560046	560729	+	-	448	684	EMB(fully overlapped)	1.98954	2.84317	0.419108	0.996051	0.852632	0.923381	0.029732	1.58688e-05	AAGCATAGGGGGTAGCCAATCCTGTTGCACCAACAACAAAAAATGGAACTCCTTGGATACCGAAAGCTCGGCGTCCCCGATCAATTTCTTGCATTACCCTCGCAGCGCCTTTGTCTTTGGTGATATAGTCTCTCAAGTCCTCAACGTCCACTTCTGGCAGTGTGTTCTCTGCCAACCGAATCAAGGTTTCAGTATCGCTAAGGTTTTCACCTTGCTCATACAGCGCTCTAAAAAGCACTTCATTCGCTTTATTCGTGTCCAAGCCGTGCTTCTCTTTTCCGTACATAATCCATTGGTGTCCACGCAGCGTATTCGGCCACCATTTCCAGTTCGAAAAACGGGCTCCGTTCTTGACGCCTTCGCTCTGTAGATGTTGTGTCCAACCCGACCCACCCCAGC…	ATGTCTTCAAACTCAATTCACAAGGCCATATCGGTAACCGTCTTTTCTGACCTTGCTTGACCCTGGTGCTACGTGGGCCAGAAACGACTCCAAAAAGCAATCGACCACTTCACAGTCAATGGGAAACTTCCGGTAGAAGTTGAGTGGAAGCCATATCAGATCGATCCTGGTACAGAGCCTAACGGAGAAGAGTTCAACGCGTATTGCAAGCGTCGCTGGGGTGGGTCGGGTTGGACACAACATCTACAGAGCGAAGGCGTCAAGAACGGAGCCCGTTTTTCGAACTGGAAATGGTGGCCGAATACGCTGCGTGGACACCAATGGATTATGTACGGAAAAGAGAAGCACGGCTTGGACACGAATAAAGCGAATGAAGTGCTTTTTAGAGCGCTGTATGAG…
104	XLOC_010748	Phatr3_J43817	chr_3	Concordant	117075	117728	117184	117804	+	-	654	621	TTT(3'end)	1.9923	3.11676	0.115771	0.949728	0.921822	0.960115	0.00479088	6.05159e-05	GGTTTGTTCCACCTTGTGCCTTATAGGTCTTTAGCGGGTGATTTCAGGGTAACAAAGGAGCATCTGAAGCTTGTATTGCGAGCTACATCGTTACACTATGCAAGAAGACTTAAATTAGTTTGGCACTGGATTTGACGGCCCTGTACTTTTCCGGATCAGCCTTGCCCAAAGGACTGCCGCGGGCCCACTTCTGAATGCGTTCAATCACGCTGTCCTGGGTAGGTGTTTTCATGTGCTCCGGTATATCCAATCGCAGAGTAATAATATTGTAAATGTCGATTGTTTCGAGATTTACAAAGGCTTCGAACTGATTCAATTCGTCGTGCGCAAAGGTGTGAACGTGTTCACTGGCGTACGTGCCAAGCAGCAAGTCTACTTCCAACCATCCTCGCTGTTTCG…	ATGATTCAACCAGTCGGAAGAAAGACCGTATCTCTGTTGGTTCAGCATCGCACCAGTGCTTCGAAACGAGCACTTCTGCCAGCCGGCCGTTGTGTCGTAGTTCGAGGCTACCAGGGTGAAGCTGGCGAAGGTCGTCCCACTCTTTCCGCACAGGAAGAAGCATTGCTCAAAATTGCCCGGCCCAAGTCGGAAGAAATCTTTGCCAAGCACGTGGAGATGCCGAAATTGGACCAGATTCCTCGCGCCAACTTGGGGCCGGAGCAAGCGATCGACGCGGCCGACGAAGCGAAATTGAACCTCGATATCCGCCGCAAACGACTGATTTATCGTTCGAAACAGCGAGGATGGTTGGAAGTAGACTTGCTGCTTGGCACGTACGCCAGTGAACACGTTCACACC…
105	XLOC_013753	Phatr3_J34716	chr_6	Concordant	209082	209670	209352	210545	-	+	589	1194	HTH(5'end)	2.02316	2.48711	0.0293016	0.602787	0.697131	0.834944	0.0299701	8.00544e-06	AGATTTTCAGACGATCATTGCCGTACTTGCTCTGTAACAGTTTCAAGTTGCTTTGTTTAATATCGAGGCTGTAATAGTCGTTCATCTCGTCGATAATAACCACATCATCACCGCGCTCCAACAGCACATCGGCAACGTGACTGCCGATAAAACCGGCTCCTCCCGTGACCAAGACCTTCTTGTATCCGACGTGGGGTTCCACAATGTCGGTAGTTTCCCAGGAGTAAGAGCCCGTCGAGATTGACTCCGTCTCACTGTCGGTTGCGGAAGTGGAAGAAGGGATGTCGATGTCCTGTGGAAGCTGCTTGGAAATATTCATGGTGGTAGTTGTGAAGAGCGGTGTGTTTTGTGTTTGAAGCAGTCGCAAATTGTGATGGAAAGGGATGGCACTTCCAAGAT…	ATGAATATTTCCAAGCAGCTTCCACAGGACATCGACATCCCTTCTTCCACTTCCGCAACCGACAGTGAGACGGAGTCAATCTCGACGGGCTCTTACTCCTGGGAAACTACCGACATTGTGGAACCCCACGTCGGATACAAGAAGGTCTTGGTCACGGGAGGAGCCGGTTTTATCGGCAGTCACGTTGCCGATGTGCTGTTGGAGCGCGGTGATGATGTGGTTATTATCGACGAGATGAACGACTATTACAGCCTCGATATTAAACAAAGCAACTTGAAACTGTTACAGAGCAAGTACGGCAATGATCGTCTGAAAATCTACTTTGGCGACGTTTGCGACGAAGAGTTGGTCACAAACATTTTCGAAACCGAGCATCCTACGTGGGTCTGCCACATGGCG…
106	XLOC_005215	Phatr3_J38369	chr_15	Concordant	736487	738712	736284	737216	-	+	2226	933	TTT(3'end)	2.02511	1.45938	0.49162	0.21465	0.689719	0.830493	0.00182525	0.0144196	AGCAACAAGTCGTTGCATTCAATAAAATATGGAAATATGCACCCAGTGCATTTTTGTGGATAAAAGGATCACGGAAAAGCGTGGGTAGCATATTAGGAGCACATCTGCTACTCTATAATCTGATGTTGTTCCCGCTTTCATACCGTTACAAACCTGGTGCTGTTGTCGACAGTTGATTGCAATAGACGTGGCAGTTTTAGGGGTATGGCAATTGATCCGCGTAGGTCAAGTATTGTTGCTCCAAGCTTCCATACCGCCAAGCGGGTATCGTTTTGGTGCGAATAATATCGTACGGCTGCATGAGGTTTGGGCGTCATCGTCCTTGCTGGGTGCCGCGACAGTACACACCACTTAATAAGCGGAGATTACAGTAGACTAACATGAAACAAGCCATAGGAC…	ATGAACTACATTCCAGACAGTATGATTCCTGCTGACCGAAAGGATCTATGTTCCGGTACTCTGTCAAAGAAGCCAGCCTTTGGTAGAACCCGTGGGCTAGAAGAGCAACCAATGAAATCCGACCGATCCCTTGTCTCTAAGTTGACCTTCGCCTTCGCCTCAAAGAATTCACTGGACTCAACAGAAACCTTACTAACTCATATGGGAGAAGACACATCGGATGTTTCGTTTTTGGAAGAAGAGGAATTCGACTTACGCACTGCGATCGGGCAGCCTAATGCGGGCGAACCGGCTACACGGAGGAAACAGGCCAAATTCTGGAGGAAAAAAACCCAGCTACACTTGGCACAATACGGAACAAAAAGCAGGAAACTGGCAATTAGTTTCATGAATCTTGGT…
107	XLOC_014137	Phatr3_EG02317	chr_7	Concordant	500981	501509	500907	502778	+	-	529	1872	EMB(fully overlapped)	2.03787	2.6377	0.121455	0.874685	0.963035	0.981344	0.00990408	7.94795e-05	TTAGCTTCTTCAAGGCAATATTTTCGGCATAGCGAAGAGAGGATCGCTTTGTAATGAGGTGAGTATGCCCGAGATCTTTGCGAACCTGTTCTGCGCGCGCTGCCGCCGCCTGCTCTCGCACGGCTGCCGCAAATTGACGGGCCGTATTTTCGGACTCAAACGACACTTCGTACTCTGTGTCGCCAAGATTCGTATTCATTGAAACGCATGTACGGCCTTGCGAAGAAGGAGGTTGAATCTCCGGACGCATGTTCTGAAGACCAATGGCGTACTCGGGCGATTCCGCCTTTACGCTTTCGAAAACGAAGCAGAATGGTCCTTTGATTAACATCAAGTAGTCTGTATCGCACTTTGAACGGCGACCAAGGAACAAGCACTCTAAGCATCCACTATCTGTTC…	ATGAAAGGCGGCTTAGGTTCCCTATTGGAAGGTTACGGATCGTCATCCTCAGAAGAAGGCGCAGTCGACGAAAGTCCTCCGGGCGCAGCAAATGCCGTTCAATCGGAGACTGTGGAAGGCGAAATTGTTGAGAACGAGTCTGCGAAGCTCGAGTTGCGGCACGCAGGCAATGAGCTGTGGGATCTGAGAAAGCAGCGACCTTGCCATCATTTTCAGCGAAATGGTCGATGTAGAAATGGAAGGCAGTGTCCATATAGCCACGATGTTGCCGTTAGAGGTCGGTCTCTAAAAAAATCAAAGGAATCCAAGAATTTACTGGAAAAGCTTCTTACCAACGATGTCAAGAGAGAGGCGACACTTACCTTGCAAATTCTGGAATACCTAGTCGATACAAGTTTT…
108	XLOC_008790	Phatr3_J49431	chr_22	Concordant	232967	233205	233151	233660	-	+	239	510	HTH(5'end)	2.04262	2.93355	0.744702	0.912571	0.976605	0.988233	0.00463579	3.96039e-05	CATCTGCGCCTCGCATCACGGAATACGCGGGATCTTGATATCGAGATTCACCCATTTTCTGAGCGTCTTGCCGGTATATCTATCGTTCACGTCGGATTTTTTCCTGTTCGTAGGCCTGCCTCTTTAGGTCTTCCTGTTGCTGTCGACGATACTCGAACTCTGCCTCTCGCCGTCTACGCAGTGCGGCTTCGTGCGCCCGTTTTCTTTGAAACTGCTCGTAGCGGCTTGGGAAATACGAA	ATGGGTGAATCTCGATATCAAGATCCCGCGTATTCCGTGATGCGAGGCGCAGATGGTCGTTTGTACCGCTTTCCAATTTCAGAACAAAGCCGGGAAGATTCACAAATCGTGCGTGGATCCGATGGACGACTCTATCGCCTTCGAAAGACTGTGGAAGACGACGCTTACAGTCCGCCGTTGGCTGGCCAAAAGCTATACAGGGATGAACACACTGTGCGAAAGCCAATTCGACGTGAGCTTCAACTTGAAGAAGAGTCGCTACCATCAGTGGACGAGCCACTACATTTTGCAGCGTCTACTCGACAACCCTTCATGCCGGTGACAGAATCTCTACGAAAACCAAGTAGAACCCTTGAAAAGATTCCGAGCAAGCCGAGACGCAAGCGTATCACAGTGGTG…
109	XLOC_013248	Phatr3_J34460	chr_5	Concordant	628597	629699	628585	629443	-	+	1103	859	TTT(3'end)	2.0535	2.05225	0.599713	0.781609	0.861847	0.928357	0.00196905	0.000592519	TTTCTATCATATTAATTGGACTGGTATTTCCACAACTCTCTAGAGGAGTAGAGTGCCTGATCAATCTCATCTCTCTAGGGACAAGGTGGATGGAAAGGGATCATTTCAGAGGTTCCCAGTACAATCGAATCGCGTGTGATGCATCACCGCCAGTACCCCGGATGTGTGGACATCACAAAATTATGGATACAAACTGAAAAAAACCAAAGTTCTGTATGCTATAGAGGTTGGTAGCCCGGGGAGTGCTTGGATAAAGCTACATACTAGACTTTGGGAAAGGAGGAGGCATTTCGTTCTGTGACAAGGAGACTTCCATGATATTGTTCTCCATTTGAGTATCAACAACAGCGGACGGACCAACAAACTGGCGTTGGTAGGCCTCTATTGCGCGTTGCAGAC…	ATGATGAACAGTCCACGCGCAAACAACAGCAACGCCAACAAAAGTAGCAACGAGATCGAACGTAAGCTTCAGCGGGTGGAGGCTGATTTTCGTCGCCAGCGTGAAGAAGCTCGGCGTGCGGCAGAACTTGCTGCCGAGCGATTGCGGCTTGCCCAAGAAGACGCTGCAAGTCGTCGCAAAACAGTGGACGACTTGCAAGTGAAACTGCAACATGTCCACGTTGACAAAGACTCTCGCACCAAGTTCTATGAGCTTACTGTCAGCGTCGAAATGTCGACCAAAGAGGTTGGTATATCACTAGCCCGCGAAGGCGCCACGCTTAATATAGAATGGCACAGTCGACAAATGACGAAGCTAGGAATCTTCTCACAGATCTTGTCACCTGAAACTTTAGGCGCA…
110	XLOC_010766	Phatr3_J18458	chr_3	Concordant	181123	182247	181463	182805	+	-	1125	1343	TTT(3'end)	2.07283	2.98304	0.0280517	0.797604	0.957523	0.978531	0.00190103	3.56478e-05	GAGCTGCCAAATCAGCAAGCATTTTGCATTATGTTTGTCCTCATGCACAGAGGAGTCGATGAAAAAAGCGTCGTGAAAAGAATGACTAACGATTTTCCTAGACGCTTCATTGCCTGATTCAATGGTTTGCTCTTCGCAATTAAACTCCAATTTGCCGGAAGAAAAAAAAACGACAGAACTGCCTAAGTCTGGGCTAAAAGGGGATAAGCCCCATACTAACAGATGCCGCGCACTGAAGGCGAATTGACTCAAAAAAATCCACATGTCTATATCAGTTTCTAGGATCAGCTGGACCAGGTTCTAAAGACTACGGTATATTTTTCAGTTGTTTCTCCCGAGTTTAAACTTCACCAGAATCAACCAAGGTAACCTTGGCCTTGGGCTGCCCTGAGTTCGTGC…	ATGCAGCGCTTCTTCTTAGCTCTTCTTGCTTTCCTGGCCTTGACGGCTGCTGAAAGGTAAGGTCTCGGCACGTCCGCGTGACGGTCCATGTCGGTCATTTAGTTTCGCCATTGTGACCAGGAGGAAGGACTCACCGGCTACGACTGTTCTTACTTTGGGTATTTGTGACAATGGCATAGCGACGTGAAAATCACTACCAAGGTATTTTTTGATGTGGAAATTGAGGGAGCCCCGGACAGTGGCGGTCGCATTGTCATGGGGTTATTCGGCGACGTGGTCCCCAAGACCGTCGAAAACTTTCGTTCCCTTTGTACGGGTGAAAAGGGTGTGGGTAAGGCCGGCAAGCCCCTGCACTTTAAGGGGTCTATCTTTCACCGCATTATGTAAGTCAGTCTGTTT…
111	XLOC_010850	Phatr3_J18533	chr_3	Concordant	451690	451931	451532	452162	+	-	242	631	EMB(fully overlapped)	2.14143	2.96005	0.00866632	0.835708	0.931165	0.964969	0.00600849	4.45767e-05	CGAACACATTCTTTTCGTCAATGACCTTTTCGTCGTCGGCCTCTACAATCTTATCCCATAACACAATTTGATTATTTCGTCCTTCCGTTTCGTAAATTGCCACTACATAAACAAACAATTGCTTTATGTTCCAGTGAAAGGCCGGTGCCAGGTCCACCATGAGATCAAATGAAAGCAACGCCCTATCGTAGCCGCCATGGCTTTTGAGTGACCGCAACGTGTTCAGCTTTAGAACTTCGACA	ATGCATACCGTTTGGGTTCGACTGAATGCGGTCGTCTTCTTTGGATTGACGGCCCTGCTCGGATTCTCGTGTCTGGCCGCTTTGTCCAAGCTCGGCCACTCTCTACGACACAAGCCAGGTAAGAACGAGCATGCGCGTGTGGCCGTTAGAGTCGGAAAGGCTTATTACTTCACGCCGTATCTCACAAATATACGTCATGTTCGAATACGAATGTTTACTACTTAATTTAGTTGTCGAAGTTCTAAAGCTGAACACGTTGCGGTCACTCAAAAGCCATGGCGGCTACGATAGGGCGTTGCTTTCATTTGATCTCATGGTGGACCTGGCACCGGCCTTTCACTGGAACATAAAGCAATTGTTTGTTTATGTAGTGGCAATTTACGAAACGGAAGGACGAAA…
112	XLOC_010457	Phatr3_J16707	chr_28	Concordant	143271	144442	143736	144547	-	+	1172	812	HTH(5'end)	2.14517	2.60703	0.088022	0.760547	0.966249	0.98298	0.000501437	4.15165e-07	AGTTTTCCCTTTACCCAAACGGGGATTGCTGTCAAGTTCTTTCTCAATTGTACTACTCGTTCGACCTTTGTAATCGTGGGCAGGGTAAACTATTGTTGTCGGGGGCAAGCTGAACAGTTGGGACTGTACCGAATCGAAAAGGGTAGATGCTGATCCACCTTGAAAGTCCGTTCGACCACAACCTCCAATGAGCAATGTATCTCCAGTCAAAACAAATGATTCATCGTCCGCAACATAAGACGTGCATCCCTTTGTATGGCCGGGAGTAGAACGCACACTGAGGAAACGACTTCCAAAAAAAATTCGATCTCCAGCGACGACGTGCAAGTCTGCTTTGGCTCCAGAGGACTCAGCAATCACACTCTTTAGCCCAGATATCTTTTGCTTCAGCAAATGTGT…	ATGATGGGCGGAAGAATTGTGAAGAAGGACGAAACGATGGGCGTCATGCAGCTTTTTGATGCCGAATCTTCGACGTACACGTATCTTCTCTGGGACAAAGACACAAAGGACGCTATTCTTGTGGATCCGGTGGACACTCAAGTCGATCGTGACATCGACGAAGCCACAAAACTCAACCTAAGCCTTGTTTATGGTGGTAAGTTTGTAACTGCTGTTTAATCGAAAGCAGCAATGGAATTGGCGCTTCTCATTGTATGCATCTCTTCTTCGAAGTGAACACGCATGCGCATGCGGATCACATTACTGGAACACATTTGCTGAAGCAAAAGATATCTGGGCTAAAGAGTGTGATTGCTGAGTCCTCTGGAGCCAAAGCAGACTTGCACGTCGTCGCTGGAG…
113	XLOC_001934	Phatr3_J42977	chr_1	Concordant	1679411	1679670	1679083	1679730	-	+	260	648	EMB(fully overlapped)	2.19511	3.11156	0.0021533	0.837545	0.96637	0.983041	0.000339735	3.44464e-07	TTCGCTACCGGAAGATGCTGTGGTAGCCGAAGGCGTATTCGACGTCCCCTCGTTAGTCATCATTTGCTCCAATTCCATCGCAGCACCTTCGTTCCCTGCCGCCTTGAGTTTTTGTACCATGTCTTTGGCTTTGAGTTTTTCTTCATCCGACAGACTCTTCCAAAATTCTTCGTCTCCGTCTCCACCTTGGGCGTAGGAGGCTGCCACAACCGTAGCGTACAAATCACGTTTTTCTAGTATGGCACCCGTAATAATGGCCG	ATGGGGGTACACATGATTGTGAGGTCAATGGCAATGCTTTTGGCATATTTTTGTTTGGGAGTAACCACCGCCTTTGCGCCACGGCACTTTACATTGACGAACAACGTCAGATCAGTGCACGCGCATTCTACTTCGGCAATGAATCTCGCAGTCGATCCTTCCTTGCTCGACGGCTCCGCGTTGTCGTTGTTGACGCCATCCTTCATGACGTCCTTCGCCAGCAGCGCACTCATCGCCACGATTGATTCCGATATTGCCAGTATTCCTGTGAACGAATTTGCCCCCGTATTTGCTGGAGGCATGGCAGTCATGTTTGGTGGCGTGTTATCGGCCATTATTACGGGTGCCATACTAGAAAAACGTGATTTGTACGCTACGGTTGTGGCAGCCTCCTACGCC…
114	XLOC_001849	Phatr3_J42884	chr_1	Concordant	1411816	1412163	1411953	1413031	-	+	348	1079	HTH(5'end)	2.21157	1.89664	0.843055	0.407424	0.89799	0.947623	0.00529085	0.00114681	CCACCGTCAAAGGTGCTCCTTGGACAAAGCGATCTGGACTCACTCCATGCAATGGTAGTCTAGTGTCGTCCGTTGTCGCCGCTCCACGAGACGGGCTCGCACCACACAACAACACAAGCAGGATAAGACTCACTGTCAACGGATTGCTTCTGCGGATTCGATGTACGCGCGTTCGACTCTCCATTTGCAATGTAGCAGTCTCAACGCGCATTAGATGGAGAAATGGTTGACTTTCAAGTAAACCTGGATCATTTCTTCGATCTCTCTTGAAAAGACCTTCGTGGCGAATCTCGGGGACCTTCGTTGTGGATTGCCAACATGAATCCCGAACGCTACGGTAGCATGCAT	ATGCGCGTTGAGACTGCTACATTGCAAATGGAGAGTCGAACGCGCGTACATCGAATCCGCAGAAGCAATCCGTTGACAGTGAGTCTTATCCTGCTTGTGTTGTTGTGTGGTGCGAGCCCGTCTCGTGGAGCGGCGACAACGGACGACACTAGACTACCATTGCATGGAGTGAGTCCAGATCGCTTTGTCCAAGGAGCACCTTTGACGGTGGCGGCTGTCTGTCGCGACGGTGTGGCTCTGCTGGCAGCGCACGCGCCCGACGACGACGAACCTCTCTTGTATCATAGACATTTTGACGAGAACGGTGTCGACGAACGACCGAATCAAGACAGTACAGAAAACAGCCCAGCTTTCCAAGATTTACCGTCAGACTTTGGTGGTCCGTTCCGAATACATCCA…
115	XLOC_001343	Phatr3_J43152	chr_1	Concordant	2172157	2173592	2173528	2174226	+	-	1436	699	TTT(3'end)	2.21936	3.10415	0.704174	0.509649	0.839411	0.916194	0.0010001	1.26903e-05	TAGCTAAGCTGGTCAACCCTTGTGTATGTGCAAGCCAAACGGTACGAGCAGTGTGGCATTGGATCCAACGAGCTCTCTGGAAGAAACGAATTAAAAATCTGGACGTCCAAAATCCCACTCTGTTGCGCTTGCTTTGGTTATGTGAAGCGGACCAGCGGTTTGATTTGCGCCGCGCATGTCGTTCAATCATTTTCGCGATGGAGATATCCTCATGACTTGTGTACAGTGAGCAAACGGCTATCTTTCGCATACCAGCGATAGTGACGTCTTTTGGGATACGATGTCTTTGCAATCAAAAGAAGTTAACACTGCTAGAAGCTTTCCGGCTTAGGGCTTTTGTGGAAGTGCATACTACCATACCAGCAGGAAGCTCATTCGTTCTTCCCATGTTTGCCCATA…	ATGGAACTTCGTGCGGACGTTGTGCCCAAGACGGCCGAAAACTTCCGCGCTCTCTGCACTGGGTAAGGACTAATCTGCTCACGGGCCTGGAGTTTGCCGCCCCTTCAATGTTTCTTTCCCGTTTCGACATAGTCTCACAGTCCATTTCTCGTATGCGTTAACATATCTCAGGGAGAAGGGATTCGGATTCTCTGGGTCCAGTTTCCACCGTGTTATTCCAGGCTTTATGTGCCAGGGGTAAGTTTAGCTAGAAAAATGGATGCAAATGTTTCGCGAGTAGTGCGTTTAAAGACTCATTTTTCTTTCGTTTCTTTATTGTAGAGGTGACTTCACCAACCACAACGGAACTGGTGGAAAGAGCATTTACGGTAAGAACTCTTTATTGTATTCTGGACCTTC…
116	XLOC_001168	Phatr3_J42929	chr_1	Concordant	1542290	1542880	1541809	1542525	+	-	591	717	HTH(5'end)	2.22356	2.92026	0.00049122	0.78626	0.937902	0.968454	0.00514695	9.47374e-06	GGTAGCATTTCACAGAGTTCGCCGGAGCATGTTATAGCCTGAATTTCGCATCCATAGGCCGTCACTCTCTTGAGCTTGGCGCCTGTCAATTTCCAATCCCGTTTATATTCAATCAACTCCTTGGCCATGGCGTAAACGGAAACCATATGATCGTCGTTCATATGGTCGCAGATGCGCTTGGATGCTTCTGGAGAGATGGCTTCTTCACTACCAATTTCGCCAGACGATTTGGCCATAGTGCGGATATAGAAGTTGCTTGATGCTTTATGTGTAGGAAGATCAGTGCTTACAGTTGGTGAAATTCTCCAACTCACAAGAGCATCAATATCGGAAAATGGAGAAAAGAATGGTGCTGTATCTATTATGACAGACAACAACGGCTGAGAGTGGCGGGTACAT…	ATGGCCAAATCGTCTGGCGAAATTGGTAGTGAAGAAGCCATCTCTCCAGAAGCATCCAAGCGCATCTGCGACCATATGAACGACGATCATATGGTTTCCGTTTACGCCATGGCCAAGGAGTTGATTGAATATAAACGGGATTGGAAATTGACAGGCGCCAAGCTCAAGAGAGTGACGGCCTATGGATGCGAAATTCAGGCTATAACATGCTCCGGCGAACTCTGTGAAATGCTACCCGTTGTTTACCCATTTCGACCGGCTCTCAAAACTGCGGCTCAATCTCGGAAACAATTGGTCAAGATTCACCAAAAAGTGTGCTCTCCAAAACTAGAGTGGCTACTGGACCCATTGCCGCTGGGTGTGATCGGCATTAGTATTTTTCTAGCGTACGGAACGCTC…
117	XLOC_001993	Phatr3_J9137	chr_1	Concordant	1902752	1903257	1902638	1903135	-	+	506	498	TTT(3'end)	2.23242	2.97496	NA	NA	0.959601	0.979592	0.00221156	2.47097e-05	TGTGTTACATTTCCGGAGGCAATAGGCTACTATGATCGTTGAAAGTCTGAAAAGTGTCAAGTAAAGTGTAGGCGAGAGCAACATCAACGACACTAAGTAGGCTTTCTTCTTTTAGTGAATCACTACGAAAGCTTCGCCATAACTCGGTGTTGTTTGCCTTCGTGCCATTCGATATTTTCTTTCCAGACGCTCCCATCGTCACCTTCGTAAACCTCCAGCTTCCAAATCGGTATCCTTGCCTTAAGTTCGTCGATCAAAAATTCTACGCAATGAATAGCTTCTTTGCGATGTGGACTAGAAACGGCTAGAATCACACTAGCCTGACCAACGGGGCAGTCACCGAGAATGTGTACTGCCGCTATACGCTGGACTGATGGGTACTCCACTCGGGCGTCGTCA…	ATGGAGAATAAAGAAGATACCTTGTCACGTTACCTGATCAAAGTGTCAGAAGATTTGCCGACACTGAGCGACTGTAGCCAGTTCGTCGGCGGCGACCCTTCCTGTGGTGCAATCGCCTCTTTCGCTGGCATTACGCGTGATAACTTTCAAGGCAAACAAGTTCAAAGGTTGTCGTACGAAGGATACGTTCCGATGGCAGAAAAAGAACTCCGAAAACTTTGTGACGACGCCCGAGTGGAGTACCCATCAGTCCAGCGTATAGCGGCAGTACACATTCTCGGTGACTGCCCCGTTGGTCAGGCTAGTGTGATTCTAGCCGTTTCTAGTCCACATCGCAAAGAAGCTATTCATTGCGTAGAATTTTTGATCGACGAACTTAAGGCAAGGATACCGATTTGG…
118	XLOC_014771	Phatr3_J45950	chr_8	Concordant	758241	758764	757658	758581	+	-	524	924	HTH(5'end)	2.24745	1.4668	0.87446	0.395531	0.67743	0.823062	0.00144142	0.015817	GCACCCCTGGCAATGGTGTTCGATCCCTCGATGCCAGAAACATGGTGATGAATAACATGAGCATCGTCGTATTTGACAGCGATTGCTGGTAGAAAGCCCTCTGATGCCAACGCTGTCAAGGTTTCGGAACCGTCCTTGCTTCTGCGGAGAAGAAATACCACCGCCTGAATTTCAGAGTCGAGACCATCTTCGTTCAAGGTCTTGGTGAGAACATCGGAAGCATGTACATCGTGAGAACAGTGATGACCGGATCGGTTCCGCTGGTTACTCTTCCACACTACAGCTGGTGCTGAAGCAACGGATGAGACCAGCGAGAGCAAAATTACTGCCGCAGTCTTCATGGTGAATAACAGTAGTGTGGCTAGAGAACGCCGCGGTGCTGCTGCCATTTTCGGAAGC…	ATGAAGACTGCGGCAGTAATTTTGCTCTCGCTGGTCTCATCCGTTGCTTCAGCACCAGCTGTAGTGTGGAAGAGTAACCAGCGGAACCGATCCGGTCATCACTGTTCTCACGATGTACATGCTTCCGATGTTCTCACCAAGACCTTGAACGAAGATGGTCTCGACTCTGAAATTCAGGCGGTGGTATTTCTTCTCCGCAGAAGCAAGGACGGTTCCGAAACCTTGACAGCGTTGGCATCAGAGGGCTTTCTACCAGCAATCGCTGTCAAATACGACGATGCTCATGTTATTCATCACCATGTTTCTGGCATCGAGGGATCGAACACCATTGCCAGGGGTGCTTCCGCGGCTCGACCCGGCGATGTTGTACTCCAGGTTACATTAAGCGAATTTTCTAGC…
119	XLOC_003280	Phatr3_J13741	chr_12	Concordant	34479	35003	34461	36011	+	-	525	1551	EMB(fully overlapped)	2.30353	1.73756	0.511362	0.226943	0.723802	0.850766	0.00224826	0.00128548	GGCTCTTTGATTGATCTCCTTTGATTGTCTTTGTTTTTCATGGTCTATTTCAAGGTTCAGTGCAGTGGAGGTCATTGAAGTATCGTTCTTTTCCGTCCAGCGCAGTGCCTTGTCGCGACTCAGACTTGCACCAGTGAATTCAACTAGTAACATTGCGATGAAAATGTTGTAGGCCAGACACTGAAAGAAAATGTAGTTTGCTTCACCGTTGCTCGGTTCCAGCCACATCCAGTATCCCGCTGAATACAAAAGAACTGGTACTGGCCAAGCGCAAAAGCTGACAAGACACGGAAGAAATCGCATACGGACTAGAGAGCGGGGCTCAAGCAGCATCAAACAGAAGAGTAAATTCCAATCATATAAAGTGTGAGTGGCACTGAACACAACTGATAGAAACCA…	ATGGATGAGATAAGGGTTGGAAGACAAATATCGGGAATAGCCTCGTTCCAGACGTCGAGCCTGACAAAAATTGCCATCGGAATCCGTCTTGCATTGATTTCCGGCGGTTTATCATCTGATTTGTTGAGTTGGGTCCAATCCTCGGCTGTTCGATCTATCATTTGTAATCCTGAAGGTCTGGTTGAATGCGCGAGCGAAGCCACTGCTTTTCGATCCTTGATACCTCCTCATCGGTTTGTTGACGCCTATGACGATGGAGGGCAAGTACACCTTCAACCATTGTTGCTAGCGCTGCTTGAGACATTTTACAGAGTCCCGTACAGCTTCTTCTTCATGCGATTTACCCTTTCGCTGGTTATTGATTATGCAGTTGCAAGAACTCTCGAGCAAATAGCTACC…
120	XLOC_002822	Phatr3_J46728	chr_11	Concordant	297748	298622	297607	298245	+	-	875	639	HTH(5'end)	2.34761	2.31131	0.285775	0.739113	0.926374	0.962483	0.0011925	0.000251079	TCCTCGTCGGATGCCGCCTGGTGTAAAGCGGACACCCTCGCTCGTCATCCATTCTACGGCTTTTGGCAAATGGTCTACCCATAAGCCAATATGATTTAGAGGAGGAATATGAACCTTTATTGTTCAGCAAGATAAGAAAACGAAATACAGAGACAGTGTTCCACAATAGAGGAGAAGACTACGTGGGCCTACCTTTGGCGACTTCTCAGGATCAATCGGTGTCATCAAGTCAACTTCGACCGCAAAGGGCGCTGGTCCAACTTGAACGATATCTTCTTCAACATTCTCGCTTTCGATGCGAACGGAAGACTCTGCTTTTAAGCCAAAGATACCTTTCCACAATGCGTGCAGCGGCTCTCTGTCCACGGCCCCGATAGCAACCTGTTGGACGCCGAGAAT…	ATGTTTGCAGCCTCTCGCTCCGCTCTTCCATTTATACGCCGCTTACCGGTACAGCCTAGCATTCGCTTTTTTGCGGCGCAGAAAGAAAGACCTTTTCGTATTCTCGGCGTCCAACAGGTTGCTATCGGGGCCGTGGACAGAGAGCCGCTGCACGCATTGTGGAAAGGTATCTTTGGCTTAAAAGCAGAGTCTTCCGTTCGCATCGAAAGCGAGAATGTTGAAGAAGATATCGTTCAAGTTGGACCAGCGCCCTTTGCGGTCGAAGTTGACTTGATGACACCGATTGATCCTGAGAAGTCGCCAAAGGTAGGCCCACGTAGTCTTCTCCTCTATTGTGGAACACTGTCTCTGTATTTCGTTTTCTTATCTTGCTGAACAATAAAGGTTCATATTCCTCCT…
121	XLOC_008499	Phatr3_J49282	chr_21	Concordant	464670	466078	463949	464932	-	+	1409	984	TTT(3'end)	2.42116	3.94969	0.174789	0.867004	0.849433	0.921647	0.00147301	2.75923e-09	GATTTTCGTTTCCCTATCGAGACAAGACCAGACAATTGCTATTTGTTGAATACTGACAGTAGGCTATACATTACGTTAGTGTCTGCTCCAGCCAAACCTGACCTTTGGTTTATTTCGTTTTGGAAATGTGAACCTATCATCGAATCAACCAACCAAGCTGGGCAAAAGGAGGCATGGTGTCATCCTTTTTGCTCTCCTCTACCTCCGCCATTCGATGAGGCATTTCCTTCAGCTTTTCGTGCAAGGGCTTCTCAAGAAAAGCTTCCTGGTCCTTTTCCGCTGGAGTCTTTGTGGCGTCGAAGATGGATTCGCGTACATCATGAATTTTTTCTTTCGATGCATGCGCCGCGTCCGTGAATACGTTAAAGTCCTCCTCTCGCTTTGTTTCATCAGTGTGCT…	ATGGTTTACGACAGTACGAATAAAGCCGACCATCCGATAATTGATAATGTTGAACCAAGCTCAGAGCCTCGCCTGGATGAAGGCGAAAAGAAGGAGCAAAATACTCGCCTTGATGATGTCCTTAGCGGAGCCGTCAACGCTGCCATGTCAGGTGTCGAACAAGCGCGTGACTACATTCATGAAGTAACCACTTCAGAAGAGAAAGATCAACAGGTCAAAAGAGATGAAGCAGAAGAGATTCGGTTGAAGGAGCTGAAGGAAAAGGCGGAAGATAATCTCGAAGATGCGAAAGAACGCGTTACAGAAGCGTTTGAGAACATGCGAACTCGCACAGCGGACGAATTCCAAAGTGTGAAACAGGTCGCCTGAAGCGTCTCGACAATGCGGAAAAGAAAGTTG…
122	XLOC_007986	Phatr3_J39571	chr_20	Concordant	160636	161981	160215	161581	-	+	1346	1367	TTT(3'end)	2.42389	5.73995	0.526569	0.284814	0.806738	0.898186	0.00159999	4.66227e-13	TATCTTTGACTGTAAGAAGCAGACTGACAGTGAGCAATCATCCCCACTTGATGGCCTGCTTCGTCTGGTGCAAGTGTCTCCGTCTGCTAAATTTGATTTCCCTCGCAATTATGGAGTCCTCGTTTAGACGGTCGGATGAGAATCTATCCGAAATCAATTGCTTTTCCTTCTGAAGCACTAAAAATTTAATGGAAAAGACAGTTTTCCCATAGGTGGAAAGGGTATTCTTTCCAATAAAGCTAAACGCAGAAATGCTTGTGAATATTAATGGAAGAGTGAAGGACAACTAATGGCTTTTGCGCAATTCACAATTTCATTCTCTAAGGATATGGGTCACACGAACTCTTACAAATTTAACCTGATGGCGAAAACAAACAGAACAACCTGCTCCGTTTCGCC…	ATGATGCGAATTCTACTTTTTGCTATGATTCTTCTGGATGCAGCCAGCCTTGCTCAGCCTAATGACGAGGCGCAAATCCATAAAAGCGTATTTGAGAAGCGAGAGCTGATGAATAATTACATAGAACTGAGCATGAGTATGCCAGTCATTGGGAAGGGCAAGGGTAAAGGTAAAGGAAAGGGAATCGACTACAGCCTATCATCGAAATCCTCAAAGGCCAGCTGGTCCAAATCGTCCAAGTCAAAGGGAAAAGGAAGCAGCAAAAAGAGCGATAAAAGTGGAAAGGGTGGTGGCAAAGAAATTTCGCTCGTTCCCACAGTTCCGACCCCTACTACGGCTCCAATTGGTAAGTTGCGCTTGTCTTACATTAAAAAGGAAAAACCCAAATTGAAAGATCCT…
123	XLOC_013205	Phatr3_J19413	chr_5	Concordant	491630	492035	491705	492302	-	+	406	598	HTH(5'end)	2.44999	2.77477	0.0311291	0.837502	0.750382	0.866246	0.0247295	0.000542079	TCCTCAAGTACACACACTCCCAGTTGCTACCCATTATTTCACGCAGAAACTCGACAGGAAGATCGTAAAACAATGTGAAAGCCATGCTTGCCATCAAAAGACAGCGGACAAAAAACCTTCAAGAGCATCAAGAAAATATCGTTTCACGGTCCATAAGTATCGTCCTTTCTCTTCTTTAGCATTTCAAAGACACATACGATACAATAAAAGGCCTTTTGGTAGACTTGAGTACACTAGATGCAGGTAACACACCTTCAGGACCGACAACAACGACAGTCGATGACGAGAAGCGCCTGGTGTTCAAACGATCTGGGCAGAAAAGGACTTGCATTAGCATAGCGAAAATCAGTAAGGAGAAAAGAGGTAAACATGAAAACCCGGAGAAACATTTTTTTGGAA…	ATGCAAGTCCTTTTCTGCCCAGATCGTTTGAACACCAGGCGCTTCTCGTCATCGACTGTCGTTGTTGTCGGTCCTGAAGGTGTGTTACCTGCATCTAGTGTACTCAAGTCTACCAAAAGGCCTTTTATTGTATCGTATGTGTCTTTGAAATGCTAAAGAAGAGAAAGGACGATACTTATGGACCGTGAAACGATATTTTCTTGATGCTCTTGAAGGTTTTTTGTCCGCTGTCTTTTGATGGCAAGCATGGCTTTCACATTGTTTTACGATCTTCCTGTCGAGTTTCTGCGTGAAATAATGGGTAGCAACTGGGAGTGTGTGTACTTGAGGAATTAAATTGGTGCTTCAGTTCTCTCACTTTTTGTTTCTTCTACTCGCAGTATATATCATGCCGAAGCA…
124	XLOC_003140	Phatr3_J28222	chr_11	Concordant	457821	458163	457079	458167	-	+	343	1089	EMB(fully overlapped)	2.45203	3.49467	0.618648	0.343103	0.966326	0.983019	9.43148e-05	1.15147e-11	GAGCCGAAAATTTCGGTTATTACTACCTTTTTAACTGTTGATGCATTCTGCGACTCAGCTTGCTTACATCTTTTTCTTCACAATCTCTTCGAGCTTCACAACGTCGGCAGCGAAGTTGCGGATACCATCTGCCAACTTCTCTGTCGCCATGGGATCTTCGTTCATCATCCAACGGAAAGTTTTCTCATCCATATCGACTTTGGCAATATCCAAGGTAGCGGCGTTGCTAGCATCAAGTTTCTTTTCCAACTTGTCCGCTGACGCGATCAGCTCATTCAGAAGAGGAGGTGAAATCGTCAAACGGTCGCATCCTGCAAGCTCAGTAATTTGCCCGGCATTACGG	ATGTCGAATCAGTACGAGCAATTGAAAGAGTTTACGATCTGCGTTGCGGATTCAGGCGATGTCGATGCGATCAAAGAGCTGAAGCCCCAAGATGCGACAACAAATCCTTCCCTCATCTACAAAGCGGCTCAGATGGATCAATACGCCAAGCTGGTAGATGATGCTATCAAGTACGGAAACGGAAACCTAGAAATCGTCATGGTAGGTAATAGCGTTTGGTTTTGTCGAAGCATAGCCCTATTGTGGAAACCTTCTCACAATGAAATTCTTTTTTGTTTTTTAAGGATAAACTGGCCGTTAACTTTGGGACAGAAATCACCAAGATCGTGCCAGGATATGTCTCCACGGAAGTTGATGCGCGCCTTTCCTTCGATACTGAGGCAACTATCGAAAAGGCCC…
125	XLOC_006746	Phatr3_J15417	chr_19	Concordant	225878	226499	226276	226644	-	+	622	369	HTH(5'end)	2.54448	3.46736	0.226003	0.863554	0.992549	0.996267	3.29869e-05	2.85673e-07	AGCTGATCGAGATTTTCTTTCGACATCAGATCTCGGTCCATCCTGCATTGTAAATACTCTTTGCTATGATCTTTGCATTTGTGGTGCAGGTCCTTTTCTTCCTTGAGGCACTCTAGATACTGATCCATAGGCCCTTTGCATTCTCGATAATGATCGAGCGGAAAAATTCCACGTTGCGGCGGACGCACTACCTGCTTCGCGGAGCCCATGCTAATGGACGACATAATGCGTTCAGACCTTCTACGAGAAGAAACAATCACGTTAGCAAGGTCGAACACTTCAACTGTCAATAGGATTATGCTGCCCGAAATGCTCACAGGCAACTTTGTTTACTTTGTTTCGAACAATTAGCAGTCGTAGCCCTAACACCTACACGTCGCGAACAATTTTTCGCAAACG…	ATGTCGTCCATTAGCATGGGCTCCGCGAAGCAGGTAGTGCGTCCGCCGCAACGTGGAATTTTTCCGCTCGATCATTATCGAGAATGCAAAGGGCCTATGGATCAGTATCTAGAGTGCCTCAAGGAAGAAAAGGACCTGCACCACAAATGCAAAGATCATAGCAAAGAGTATTTACAATGCAGGATGGACCGAGATCTGATGTCGAAAGAAAATCTCGATCAGCTGGGCTTTAGCAAAGAAGCTGAGGTCCAAAACGCCAGGGAATACGACAGCGCCAAAGAAAAGGCTGGATTCGTTGCTGGAAAGCACATCTCAAAAGAGGGGAAGTGGTGGTGGCAATCTTCTGATCGAAAAGACTGGGAAGCGTAA
126	XLOC_008999	Phatr3_J49636	chr_23	Concordant	270645	271321	270429	270988	+	-	677	560	HTH(5'end)	2.56369	1.36983	0.0767663	0.18002	0.667162	0.8168	5.25618e-05	0.0103929	TGATTTGAGGCCGCTCATAAGGAAATATACTGTCGCTATACACCCGATCGGAACCAGCGGTTGGTTACGAAACTGTGTCGCGGAAAAAGCGGGAATCAGCCCAACACACTTTATCGTTAGATTTGAGACTCCCTAAGAAACGACGTTCATTCTTGTCGCATGCTCACCTTCCGCCACGCTTTTTCTTCAAAAGATTCCACCCTACCAGCTTTCGGAGGATCGCCAATTGCGCGTACTGCATATCCTTCGGCATCTATGGAAGCGTTGTGCACCTCGTGCTCGTTGTGAGAGCTACCAACTTGTTCGCTGCAACGAGCGACGGTGGGGTACCAAAGCAAGCCCATGAGCGTTATTGTAGCCGATTTTTATGACGAATACAAGCACAGTTTCAGGTTTGAA…	ATGGGCTTGCTTTGGTACCCCACCGTCGCTCGTTGCAGCGAACAAGTTGGTAGCTCTCACAACGAGCACGAGGTGCACAACGCTTCCATAGATGCCGAAGGATATGCAGTACGCGCAATTGGCGATCCTCCGAAAGCTGGTAGGGTGGAATCTTTTGAAGAAAAAGCGTGGCGGAAGGTGAGCATGCGACAAGAATGAACGTCGTTTCTTAGGGAGTCTCAAATCTAACGATAAAGTGTGTTGGGCTGATTCCCGCTTTTTCCGCGACACAGTTTCGTAACCAACCGCTGGTTCCGATCGGGTGTATAGCGACAGTATATTTCCTTATGAGCGGCCTCAAATCATTTCAGAAACAAGATCCGGTAAATTCGCAGCGTATGATGAAGTTTCGCGTCATGG…
127	XLOC_005615	Phatr3_J48195	chr_16	Concordant	480249	480764	479880	480945	-	+	516	1066	EMB(fully overlapped)	2.57192	3.44691	0.411769	0.966816	0.966186	0.982948	0.00177322	9.99621e-06	ACCGAGTAAATATACACAGAAAAGAAAAGACGATTTTATTTTTCTTCCAACTTACTGAACCGGCGTGTCGAAGTCGCTCCGGTTGTCAAGCGGCGTTGAATCTTGGCATGATGTTCTCGTCCTTGCGCTCTGGAGGATCGTGCCTTGGCGGCCGATCCTGCCCACATGCCAGCAAAAGGATCTGCTGATTCCTTCTCCTTGGTCTCAAGCTTTTGTACGATGCCTTCGTACTGACGACACGACACCGGAAGTTCCTTTACGGTGTTGAGGTTAAGTGCAAGACGTTCACAGTATGCTTCCGAATTTTTGCTGCGACCATCGTCTGTGAGGGAGCGGTAGAGTAAGAAAAGAGAGGAGGGAGTGCGGCGTGTGTTAGAAAAAGCGGAGATAAAAGCCACA…	CATAGGAGTTCCCTTGTCATAAAAGTGCTGGAGTTCCTTCTGTTTCCTCCTTTCCTCCAAACCAATAGTCCAATTACTTGACTTTCAAATCATGGTGCTCGCAACCTCTGCCAACCCTCGCCAAGCAAGCAACGACGCTAACAGTAAGTTGATCGAGCTCTTTGTAGTTTTTGATTTGTTTCGATCAGTTGGGATGGACGCGTCCGATCGTTTTACAGCGCTCATGACCAGCGAGTTCAATCAGGGAGAGAATGGGATCCAGGTCAGATGAAAACGATTGAAGGGTTTATCACTATGAGGATTGTTCGGTCTCATGTTGCTATTTGGAACTAGAAATCAGTTGTACTTCTTTCCCGCAATGCTCACGGACGCTCCTGTTCGCTAAAAGATACGGAAAGC…
128	XLOC_004794	Phatr3_J47828	chr_15	Concordant	178522	179737	179132	179948	+	-	1216	817	TTT(3'end)	2.58381	2.40915	0.484079	0.431758	0.901652	0.949554	0.000432615	0.000142599	GCGGCTGGTGACAATGACTGTCCGTTTGACTTGACGCGTCTGTGGGAAGAATTTCAAAAAAGTGACTACCAGTACCTTTAATACTTTCTGCTCCATGCCACAAGTACGATAGTTTTCAACCCCAACACTTTTCAGTACTAACAGAATTCAGCAGGAAGGGTTTTCCTTTATTATAGCCTGGGACTTTCGTCAACCCGCAAAAATGTAAGCAAGAGTACAACGCGGTGTAGGAGGTGAGCGTAAAACAAAGAATCCTCTCTTTACAGCTTCACAACATTAACTGTATGTGAGAATTTATCACCCTTTCCCCAATATCTGTAGGTAGGGGAGACGTTGAAATTTTTGGCAAGTAGCGAAAATGGACGGTGTAGAGGAGAGGACCGGCCAAGGGCACTCAAC…	ATGTTGCGCTTTATAATTTCTGCTCTCCTGATCGGTACGATGTCTGTCGTGTCAGGATTTGGGGTTGTCTCTTCAAGGGCCATCGCTCAGCATCGCTTTACCGTAAGTTATCAAGTTTGTGAGATATGTATTAGATCGAATGTAACCTTTGCTGATATGGCTCGAAAGGCCTGCTGGCTTTCGCTGATCCACCTGAGATTGCGAGAGTGTCGGTTGGTGTAGTAAAACGACCAGCACACTTGTTTCCTTTTGAAGCGCGAACACCATACGCTGGCGTTGATTGTCACTGTCGAATATATAACTCAACGTTGAATTTTCTCCTATCACGATTGTTTTTGACGTGCAGTCTCGAGATGCGCGAAGTATGAAGCTATTCGCTATTCGCTGCGAAGACAAATA…
129	XLOC_008688	Phatr3_EG02572	chr_22	Concordant	431538	431999	430573	433401	+	-	462	2829	EMB(fully overlapped)	2.606	2.14006	0.889473	0.477985	0.779497	0.882891	0.000635516	0.00127259	CTTTCAACTCATCCCACAAGATGCCTGCTGTTTGACTTGCCTTAAGGATTCGTAACAGAAACGGGTGCTTTTCGATACAAGTGCGTTGACCTTGTCGGAATGGGTGAGACGGATTTGGATGTTCTTGAAGGACTTTGACAAACTTGGGCAGATAACGGAGAATAGTTGCCGTCAAGAGATCATACAGATTTCGTAACTCACGAAGTCGATTTTTCCGATCGTCAATGGTGCAAAATATATTGGAGTCTATGCCTTTGTCTTCGTAGTTCACAAATAGTGCAGCAACAAAACAACGAACCTTCTCTGCTTCTTTAAATCCCTGAAGTCGAATGGGATGGAGTCTTGGAGGACGCCCACCTAGTATCTCACCACGAAAAGATGGCGTATTCCATTCGCTGA…	ATGAATTGTCAAAAACTCAAGGGTGTCACCGAACTTCGCAAGGGATGCTCTTCGGAGTCATCGCTCAAGGCGGCATCTCGGCACTTCGATCTCTTCCTTGAAGAGGTAATTTTGTCCGGCACCATTGGCGGAAAAGAGAAGCAGCAGCTCTTTCCAATAAGAAGCGTCAATAACAGCACAGATAGCAACAACATTGATAACAGCAAAAGATTGGATGGTGATGCGCAGACGCAGTACTCGTTCAAAACCATCGCCGTGGAAAAGATCAACGACAAACTGCTGAATCTCTTTGCTGGATATTTGACAAGGGCCGAAAAACTCCGTGGGAATAAGAACGAAACGCAGGACAATTTCTCGGATGGCAACGGAATTTCGTACAACACGGCAGAACGATACCTG…
130	XLOC_004296	Phatr3_J37837	chr_14	Concordant	182985	183196	182919	183236	+	-	212	318	EMB(fully overlapped)	2.63233	3.48323	0.901453	0.97065	0.979678	0.989787	0.0116807	0.000436712	CTCGTTGGCCTTGGCTTTGGCTTTCTCCGTTGTGCTCATTGCGTTGTATTTGGCTTCTTGCGCCTTGGATTTGGCTTCCTCAGTCTTGACTTTCGCCTGCGACTCCGCGTTCGCCTTCCACCATTTGGCATCGTCTTTGAGATTGTTGGCAGCATTCTTCACGGAACCGCCCGTATCTCTAGAAAACCATCCAGCCTCGCACGAAGCAACGA	ATGGCTCGATTTTATCTCTTCATTCTCCTTGCGATCACCGTCGTTGCTTCGTGCGAGGCTGGATGGTTTTCTAGAGATACGGGCGGTTCCGTGAAGAATGCTGCCAACAATCTCAAAGACGATGCCAAATGGTGGAAGGCGAACGCGGAGTCGCAGGCGAAAGTCAAGACTGAGGAAGCCAAATCCAAGGCGCAAGAAGCCAAATACAACGCAATGAGCACAACGGAGAAAGCCAAAGCCAAGGCCAACGAGATCTCCGCTAAAGCTCGCAAAAAGACTTCGAATGCTTTCGACAGCGCGAAGCAAGCCATCAGTTAA
131	XLOC_011490	Phatr3_J10216	chr_3	Concordant	1321114	1322545	1322199	1323892	-	+	1432	1694	HTH(5'end)	2.68888	1.5634	0.861697	0.78526	0.758141	0.870713	1.3883e-06	0.00540391	TCCAAAACCGCCTTGACCCAAGATTGGACCTAAAGTGACTTCTTCCGGACGAAACAGCGGCATTGACCGTTGGAAGTGGCCTCGCTCACGAATAATGTAGGCATCGTCTACGTCGGCAAGTATCTTGTCTGCCTTTTTCAGTATTCGTTTGGCATATTCCGCCTCTTTCTCCGAGTCTGTTGGCATGGTACCTTAAATTTTCACAGAGAAACACGAGCGAATAATAGGAGGGCTAAAGTAGGAGTATTCGGTGTCGGTGTCAAGAAGGGGTTCCGCACAGCCTTCTGCTGCGAAGCTCATCCGTACTCGCCGAGCGGAGGATTTCCTACTTCGTGGAGCTGTTGCAGGGTGCTAATACTGCTAACCGTAACATAGAAGACGTGTGCTGCGACGATTTCC…	CTGCAACAGCTCCACGAAGTAGGAAATCCTCCGCTCGGCGAGTACGGATGAGCTTCGCAGCAGAAGGCTGTGCGGAACCCCTTCTTGACACCGACACCGAATACTCCTACTTTAGCCCTCCTATTATTCGCTCGTGTTTCTCTGTGAAAATTTAAGGTACCATGCCAACAGACTCGGAGAAAGAGGCGGAATATGCCAAACGAATACTGAAAAAGGCAGACAAGATACTTGCCGACGTAGACGATGCCTACATTATTCGTGAGCGAGGCCACTTCCAACGGTCAATGCCGCTGTTTCGTCCGGAAGAAGTCACTTTAGGTCCAATCTTGGGTCAAGGCGGTTTTGGAGTCGTGAACGAGGTCTCAAATTTTTGTTTGGATGCAGACGAAACGGAAGAGA…
132	XLOC_002027	Phatr3_J32247	chr_1	Concordant	2043538	2044181	2042898	2043908	-	+	644	1011	TTT(3'end)	2.69622	1.13297	0.496352	0.284728	0.660193	0.812523	6.14371e-05	0.0208443	AAAGCGAATTCGATGAATTTGTACAACGAACAACTCATCAAATATGCTATCTTCTCTACCAGGCCTATAGTTGAGCCAATCTTTGAAGACAGACAGTCAAGCCGTCAAAATGGCATTCACATCGATACAAAGAAATGATCGCCATCTTGAAGCGCTTATTAACTATCACACGAGGGAAGAATCCGAATTTACATTACAACTTATTGGTACTTTGCTCCCATTGTGACAATTCGGGTATGCAGGTTGCAAACCTGATGATGTCTACCAATAAGACTAGACAACGGCACGCTTCATGTAGCCGAAGTCCAGGAAGTCTTGCGAATACCGATTGTGAATCCAATCCAACGTGTGCTTATCCAGAGCGTCCGTGGTCAAATGAGTGTCATCGCTTCGATCCTT…	ATGGCAGCACCACGACGAGAGCCACGACCATTTCACTTGCGTCGCCAGTCGGCCTACACTATCATTGCATGTTTCGTGGTGTTTTACATTGTATCCCAGACCGTTGTCCTCATTTTTTTCCACCTGAACTCACCAAAGCTGAATTTTGGATCCGATAGCTGGCAACGGGGCTTTGTTAGCTATGGAACAAATGTGCACACGCAGCGGTTCGTGAGCTTCCCATTGTACAATGCAACCGCGGAGAAAGCACAGGCCTTGCTGTATACGAAGTCCTTTCAAAGCCTGGAACGCCCCCTAAAGTTTCTGCACATTCCCAAGACAGCGGGTTCCGCGATTGAAAATGCAGCTGGCGAAAATGGGATAAATTGGGGAAGCTGCGCGTTCTTTCATAAGCCGAAG…
133	XLOC_012105	Phatr3_J44412	chr_4	Concordant	466916	467232	466626	467593	+	-	317	968	EMB(fully overlapped)	2.70524	3.5024	0.326	0.881308	0.918513	0.958391	0.00366239	9.41249e-06	CTGAGTGCTGAAACGATGCTAATCCCTCGTCGTCCACTCCGGTTTCCTAACGAAAGGTTCCAGCAGTGTAAGCCATCATTCACTGTCAAAGCAAAAAAAGGCCCGTACATCATTCATTATATAAATACCTTGACCACCGCGAAAAGTTCAAAACCGTCTAGTTTCTCAGGATATTCTGCCGCGAGCACTGACAATGTCAAAGCGTGCTCGCGACACCACGGTCACCCTAGATCCAGTTGGGAAAAATGCACGAGTTAAGACAACATTTTGTGTTCAATCGCTGAGAAAGAAAGGCATACTTCATACGTACCTGGACG	ATGGCATCGTGCGCCCGACCCGTGTTCAAATCCGCCGTCAAGGCGGCGATCAAAAAGCAAGTCGAAGGCGGCAATTTTCAGGATCACATCCCGAAAACCATGGCCGTTTCCGACGCTCTGAAAAAGACGGACCTCGCTAGCATCAATGTACGTTTTCGTGTACATCGATCAAGAATTGCTGCCAGCAACGAATACATTGAAAACGTACATTTCACTTTATCTCATTTTTGGTGCGAAATAGGTTCACGAAATCCACATCAGCGAAGAAGGTCACTCAGTTTCGGAAGGGAAGACAATCCACGGCAACGAAATGGTGAAAAACCATCTGGGAAGAAGTGGCAGCATCTGCTTCGTCGTTCGTCGTCCAGGTACGTATGAAGTATGCCTTTCTTTCTCAGC…
134	XLOC_005383	Phatr3_J48203	chr_16	Concordant	502337	503116	502683	503144	+	-	780	462	TTT(3'end)	2.72183	3.241	0.340369	0.193357	0.950955	0.975169	5.68422e-18	1.93103e-21	GTAATCTGTTTCTGGATGGGACTAGCTAGAGCACCATCCTTGACGCCCATCGACCTCTCGGCAACGGAACATGGGATTCTTGGCCAAGATCCTACCTGCCCCCCGTCTAGAGACCATAAAAGACCCAATACATTGTCAACGCTGAATCGCACTGCATTCCTGCACTGTACAAAGAGACGACAGGGTTTGAAGGACCGCCGGACAGAGAATGCAGTGAGCCGACTGGTCGCCCAGAGCTCGTACGAAGGAATTTTGGACGTGAAAGAGAACACAGAAAATCGCTTCTAAAGTAGATATGATTACACAATGACCCAAAAATATGGTCAACCAAACTTTGCACCCCTCATCATGCGGCTGCCTCGGCTACCTTGGGTTGTTCCCCTTGAGCAGCGGCCGCTT…	ATGACCAAGGAAGATAAGGCTCCTGCTCGCCGTAGTGGCCGCAAAAAGCTCGACAAGCCCAAGCCTGTTGTAGCCACCGTGGCACCGTCCAAGAAGAAGGCTGCCCCTCCGGCGAAAAAGCCCATTAAAGCCAAGGCACCGAAAAAGACCAAGGAACCAGTCGCCGCCGCTGCTCCCACTAAGAAGGCTTCCAAGGGAGGAAAGAAAGGCAAGGCTGCCGCTGCTCCCAAGAGCAAGGCTGCGGAACCAAAGGGAAAGAAGGGGGGAAAGAAAGCGGAAGTAAAGAAGCCCATGACCTCCGAAGAACTAGACAAGGAGATGGATGATTACATGATGAAAGATGGAAAGACGGCGGGCAAAAAACTCGACGAAGACATGGACGGTTATTGGGAGGCGAAA…
135	XLOC_008306	Phatr3_EG02549	chr_21	Concordant	509764	510059	509537	510228	+	-	296	692	EMB(fully overlapped)	2.72369	3.58612	0.326161	0.967019	0.985205	0.992575	0.00147301	2.47097e-05	TTCGTCTTCCTCTTCTTCTGCCGCATCCTCCTCGTCATCGGCAGCACCATTGGCACCGGCATCTTCGTCTTCCTCCTCCTCTACATCCTCTTCGCCGTTCGTTTCTTTCTCAACATACACGGATTCGCTTTCTTCGTCATCATCATCGTCCACTTCCTCATCGTTGGCTACCACCACAGACGCCATGGGAGTGGAATCCATCTCCGGCATGGCGGGCGTCTTGGCTTGCTTGTGGGCTACCAACCGCGCTTCCTTGTCGGCTTGCACTTTTTGCAAACCAATATCGGGGTGTGTCG	ATGTCTCGTCTTATGGGTCGCTTGCTCCAACAGAGCTTGGCACGTCAGTTGAACGCTGGGATAAGTGTGGGGCGTGAAACGGTACTCTGGGTGTTCCCTTTGACCGTTACGGCGGGGTGGATTCTGTGGCCCACCCTCAACGAGGAATGGTTGATTGATATGGGATTAGCGACACACCCCGATATTGGTTTGCAAAAAGTGCAAGCCGACAAGGAAGCGCGGTTGGTAGCCCACAAGCAAGCCAAGACGCCCGCCATGCCGGAGATGGATTCCACTCCCATGGCGTCTGTGGTGGTAGCCAACGATGAGGAAGTGGACGATGATGATGACGAAGAAAGCGAATCCGTGTATGTTGAGAAAGAAACGAACGGCGAAGAGGATGTAGAGGAGGAGGAAGAC…
136	XLOC_005915	Phatr3_EG01966	chr_17	Concordant	30977	31243	29839	35580	-	+	267	5742	EMB(fully overlapped)	2.75777	1.28587	0.79613	0.627834	0.653972	0.808685	0.000103077	0.0409622	CATGAAATGCAGATGAAGACTTGCTGTTGGCCGAGGCGTTTCCTTCTTTAGGAGAAGACATACCACGGAGAATCTCCTTTGCATCGTCGGACAGTTTATCCCACATCTCACGAGGAATATACGGTCGCTCACAATTGACATTGCTCTGGCGTTCTCGATTTTGGTCGCCTGCTCTGCGGTTGTGAGCATTCGCTTCGTAAAGGATGGACGGTGACAAATCAATGTCGTAATCGACGCCATATTCATCATCGGGAAAGGTAGTCTCAG	ATGGTTACCGCTACGCGGACAACGTCCAATGCAAGCGCTTTCGCTCATTTACTTGACACGGTCCTTGCCCTACCGGCAACATCTCCTATCCGTTCTAGTCTTGTACTACATGAGTTAGATGATCTAGACGGACTCCTTAGTATTTTTGAGGGCCAAATCGAAACTCTAGAATATCTCCCTGTATCATCCGAAGGTGACGCAACCCCTGTCCCAATCAAGTTACGTATGGGCCATCAACAACTCTTACGTTACTTGCTACTCTGGATACGTCAACTCGCGCACGACAAAGGAGGTCCCCTCTCGAACTACGAACTCATCTCTCTCATGAAAGAAGATTTCAGTTTATTTCGACGGTCTCCATCAACTCATTTGCCGAATGCAGTCCCAACACCCAGTTCA…
137	XLOC_010200	Phatr3_J50111	chr_27	Concordant	68044	68274	67710	68507	-	+	231	798	EMB(fully overlapped)	2.7597	2.70248	0.157208	0.92325	0.916401	0.957288	0.00175825	9.99621e-06	GGAACCGAAACGGCGGTTGGATTTCGAGAACGGAAGGGTCGTCTTCAAAAGGAACAGCTCCGGAGCTGAGCCAGAGTTGGCTTTTCCCTAGAATACCACCTGTCAAGCCTTGCGCAATCCGGCCATCCCCGACTTCTTGTGCCGCCGCCGATCCAAGATACTGATAGGATTCTGGTCGGAAAGGCTCGGGAAGTTTGAGTAGTGGAGAAAATGCTTCTGCCTTGTACGACC	ATGAATCCGTCTAGTTCATTGGCCCTAATACTGCTCATTCTTACACGAAAGGAAACACTTGCGTTGCAATCAATACCAAGTGAAGGGCTATTGAGACCCTCGGCAGAGTTGTTGTCGAGAAGGACGCTAATTTCATCCGTGGCTTCTACCGCAATTCTTTTCACTTCAACTATATCGTATGCGGAAACCAACGACAGGAGCGATTTGCTCAGAGCCATATCTCGAAAAGCCTCTGACGAGGAGGTGATCGGCATCATTGAAAACCTACAAGACCCCTCGGGAGGGAAAGCAACATTTTATCCTGATCGTTTAGAAGGACAATGGGAACTGATTTGGTCGTACAAGGCAGAAGCATTTTCTCCACTACTCAAACTTCCCGAGCCTTTCCGACCAGAATCC…
138	XLOC_012775	Phatr3_J34205	chr_5	Concordant	10244	10724	10082	13547	+	-	481	3466	EMB(fully overlapped)	2.78013	3.73342	0.0631199	0.96058	0.961385	0.980502	0.0011925	2.85193e-06	CTTATCTAGCTTGTCTTTGTGGGTCAAGTCCTTGTTTTCTTTCCATTCTTCCCGAATCGCTTGGTAAATACCCATACGATTTTTAGAAGGATACGTCTCGCATGAACGAAGAAGTTGCTTGTAAAGAATCAACAGCGATGGCCTACCAGTTGGCAAGCCAGACATAGTGTAAGGCGCAAAGACTTACACAAAGAGAGGCCTTTGTTGCACTTCGAAAAGGATGCGATAAAACGCAAATAAAATTCGGCGCAGCGAATACGGATAAACACAATGAGAAGTGAGTGTAACAGGTAACACCACGTCTATTTCACACGGACAGACTTCGACAGCGAACATTGAGTGAGTGTATGAATTCTTTTTGACTGTGACACATACAGCTGGAAGTTGCGATTTTAGGCG…	ATGTGTGCGCGTATACTTGTTCGAAATGGTCAAGTGGTATCTCGAACTTCTTACTCGCCACTTTCTACAGCTGATCTTAATTCCAGGGAGGTGCAATTAGACAAGTCCTCATTTGATGCAACTTTGAGCTATAACAACTGTGATGATGCCATTGCCCCTGTGTTTCCTGAAGAGGTTAATGTATTTTGCACTTATTCAGATGATTCGACAGGGAACGAGCCGTCAATGCCACAAGCAGACGAGTTAGATCACGAAGCTTTTGATGAATACCTTGATGCTCAAGTTGTGTTACCATACAAGGACATTGCTACCACTGGAACAGTCATTGCGCGTAAAAAGGATCGCGATGGTAACTTGGTAGGGAAATCACATCCCAATCCTGTTTTGGATACAAGAGTT…
139	XLOC_012536	Phatr3_J44439	chr_4	Concordant	553483	553967	552968	553600	-	+	485	633	TTT(3'end)	2.78768	3.98666	0.403126	0.995536	0.959506	0.979544	0.000143179	1.60881e-07	TCAGTTGGTTAGAGCACTTCATTAGTAATGAAGAGGTCCCGAGTTCGACTCTCGGCAGAAGCTTCTTCTCTTTTGCTCTTGTGCGAAGAGCTCAAAAGAATGTACGTTGCCTTCGACACGAGTCGTCTAGCTAGTAGGTCATATGTTCTCGAACAGAAAAGGTACGACCATGAATGTTCTTTCGAAAACCAGGTTTTACAGATAATCTAACTCAAACGCTACGGAAAAAACGAACCAAGAAAATAAAACATGTTTACGTACTCTGTTTGGTAGTATCATCACCCGAATAACAAAGAGGTTTACAACAATGCTTCTGGTTAGTCACATGTAGCGCATTGCAGACTGTAAAAGAGATGATTGTTGCCTTTTATTTTTTCCCTTTTTTCCCTTTCTTTTTGT…	ATGGGAAAGAAGAAAGGAGGCGGCGTACGCATTAAGCAGATGGGGCCGAAGCAGTCGCCGCCAAATTTAAATCCCATGGAAGCTCTGCAGATTCCGCAGGAGGAAATGGTGCAGCTGCCCTTGTCTCCGGACCGATCCTATCAAGTATTCTGGCCAATTCAAGAGTCATTTACGATGAAAACGGAAGGATTTCAAGTAATTTATCCTTCGTACGTGGATTCAAACAAATCGGTGAAAGAGGGGCGGCGAGTGTCGCTAAAAAATTCAATCCCGTGTCCAACAGTGATGGATCTGTCTGAAGCTCTACAATCGATGCAAGTACGACATGTGATTCAACCGTACAAGGGATACAGTCGTGACATTTCCTGTCAATGGGAGAACCCTGGACGAATAATGGTC…
140	XLOC_003835	Phatr3_J37533	chr_13	Concordant	361156	361773	361704	362459	+	-	618	756	TTT(3'end)	2.79723	3.38319	0.981897	0.0342947	0.729386	0.854041	0.00249153	2.56263e-08	AAATTTGTTTCCTGGACAGTGAGTGTCAACCAATTGTTCGTCCAGCTACAGTTACACACACGGCTGGTTAAAAAAAGAGGTGACGCAGACGAGCACGAAGCCAAACGCATTTCATCTCTATGTCGGGAAGCAAATGACTCAAGAAGATCAGATTTTTGCGGAAACCTGATTCCATAGCTTTATGTTTGTACTCTCAGTTCTGGAACAAGCCATACGATTGCCACCGCTGCGGTGCTCTCAACTGAACAGCATACAGGAAGAGTATGTTCGTTGTGAGTATTAGTATGGCAAAAAGAAGCTTTTGAGATCAAAGTCTGTGTTTCTGCCAATCTCTTTCACCAGTAGCAAACTATTCTTTACATTCCGCGATAATTTCTTCAAGACAATGATAAATTTGTC…	ATGCCAACTCTAGACCGCGATTCGTCGTCTGAGAATCGGAGAAAGGAACTGCAAGCGTCAACTGCGAAACAAAAACAAGATTTTGGACCTAGCGTAGGCCCAGGGGACGTCTGGGAAGAGCGGCGTCGCAAGGGAATCGTCAATTCAACCTCGACCACCAAACAGTCCGAACACGACAAACCGTTTGGTTCTAGCTACTATTACGCCCACAACAATCCTGGAGCGAAAGGGGGGTACAGCGATGGATTGTGTATAGAAGACTACACGATGAACGGTCCGCGACTACTTAGTCGCGGCGGCCAGTCAGTTGGGGATCGCTCTACGATCAGCAGCAATAAGAATGGCAGCCCATCGATGCAGACTCAACCATCGGAAGCATCAAATAGACAAAAGCCATGT…
141	XLOC_015252	Phatr3_J36058	chr_9	Concordant	457320	458568	458265	459173	+	-	1249	909	TTT(3'end)	2.80633	2.3654	0.975536	0.0120328	0.699599	0.83642	1.98208e-08	0.0058499	CTGGCTCTGGTTGTTGTCACTCCCCTTGACGGCTTGTTTGGCCATGGTGTACCCACCCTGCTTCGCGTTGTCTTTCCCAGGGATGTATCCCTCTTGCGGCCCTTCCGAAATCGGCGGCGGAATCTCGCTTTCCTGTACAACATTTCCTCCGCCCTCTTCATTTTTGCTGCTTTGAGTCTTGTCGTCAGGCTCGTTGCCGTCTTCCGTCGCGCAAAGAACAAAACGATTCTCGATCGTAGAGTGATGGCTTGGGGTTCCAAATCTGCGGTTATTGGGGGTAAAGGATAGGGTCCATGAATTGGTCGTGGCCAAAAAGACTAACAAGAGTGTAGCGAGGTTGAATACCGTCGTGTGGAGCATGATTTCAGTTTACTTTGCGCTTAGCTTGATGAAATTTAT…	ATGCTCCACACGACGGTATTCAACCTCGCTACACTCTTGTTAGTCTTTTTGGCCACGACCAATTCATGGACCCTATCCTTTACCCCCAATAACCGCAGATTTGGAACCCCAAGCCATCACTCTACGATCGAGAATCGTTTTGTTCTTTGCGCGACGGAAGACGGCAACGAGCCTGACGACAAGACTCAAAGCAGCAAAAATGAAGAGGGCGGAGGAAATGTTGTACAGGAAAGCGAGATTCCGCCGCCGATTTCGGAAGGGCCGCAAGAGGGATACATCCCTGGGAAAGACAACGCGAAGCAGGGTGGGTACACCATGGCCAAACAAGCCGTCAAGGGGAGTGACAACAACCAGAGCCAGAAGAGCGATTAA
142	XLOC_004103	Phatr3_J37567	chr_13	Concordant	442195	443284	442771	443346	-	+	1090	576	HTH(5'end)	2.86486	4.84788	0.531014	0.0596319	0.797139	0.892826	0.000482772	4.92202e-09	CATGCTCCAGGGCTTCCAGGCAGTCTTTTCTGAGGATTCTCTTGAAGCAGGCGAAATATATTTGAGACCACCACCGATGTGGAACGATACCATACGACAAGGACAATCGGCATGACCTTTCGTCTATGGTTGTCAGGGTATGAGTTGCCGTGCTGGTAGAACCCAGCGCGTCCGTCGCCACAGTGAACGACTTTGGGTCATCTTCCTCATTGTCTACAGCCGTGGTCGACACAAGCATCTTGTATGTGCGACCTTTGAACTGTCGAACCTCTACCCACTTGGACCCTGCTTTGACACTGCCTACGTTTTGTGATGCATTGCTGCTTCCCCTAGGATTTCTTCGATTGGTGGGATGGGGTTGATACACTCTTACACTCATGCAAGTAGAAAGGTGATTCG…	ATGTCGTCTAATTCTCGGTCGGCATTCCCCCATTCTCTAGGGATTTCCAAAAGTCTGGATATCAGCGCGTCTGCTTCTATTGTTTGGGCCCTCCTTGTTGATGTAGACTCTTATCCGAATCACCTTTCTACTTGCATGAGTGTAAGAGTGTATCAACCCCATCCCACCAATCGAAGAAATCCTAGGGGAAGCAGCAATGCATCACAAAACGTAGGCAGTGTCAAAGCAGGGTCCAAGTGGGTAGAGGTTCGACAGTTCAAAGGTCGCACATACAAGATGCTTGTGTCGACCACGGCTGTAGACAATGAGGAAGATGACCCAAAGTCGTTCACTGTGGCGACGGACGCGCTGGGTTCTACCAGCACGGCAACTCATACCCTGACAACCATAGACGAAAGG…
143	XLOC_008102	Phatr3_J49086	chr_20	Concordant	546720	547282	546106	546861	-	+	563	756	TTT(3'end)	2.86531	1.8342	0.625439	0.725092	0.909411	0.953631	0.000241853	0.000523337	AGTTACATGTAATCGCCTTGACACATAGAGACTCACAATGATCTCTGGACTTGGTAACAAATGAGCGAACATGCTAAACACGCTGCGCGATGACTCTCTACGAATCGAAACGATGGAGTGGACTACCGAGATCGACAATGAGTTCGTGTGTAGCCAGCCATAGAGCAGGCGTAGCGGAGTACCACGAATGCACATGTCGACAATTATCAGACGGTGCTTACTGTTAGATGCACTCAACTCTGTGGATGCGTTTAGAACGTAATGTGATCGGGCGGGTGCTAGACACTCCGTACTCCTGGTCGAAACTGGTACGAGTAAAATAGGTTTGGTGATGCGCCGTTCACTGTAGACACAAGCCATAATGGATTCCAGGTTTGCTGTAATTACGGATGTTTCTAC…	CGACCGTCAGGTTCCGGAACTCTTCTTTTTTCCAACTACTTCCCCGGTATCGTTACTCGTGCTCATGAAGATTCTGGCGTTGTTCTCCGTCTTGCTCGTCGCTTGGGCGGCGGCACAGCAATACGATGACTACGGCGACGGGGGCGGTGCCTACGAGCCCGACAATTTGTACGCCGATTACGCCGCCAAGCAACAGCAAAAAGCCGTCGGCGCCGGAGGGTGCGTACTCGACAACGGTGGAATTGTTAGGGAAACCCAGTAGCAGAACGTGTCGTGTCTCTGCCCGGCATACATATCCATGCGTTTCCGTAGCAAGAATGTTGATTCCGTATGATTGATTGATTGATTGATACTGCTCTTGTCCACATACACGCACATTCTCACACACTCACACACACG…
144	XLOC_007475	Phatr3_EG02377	chr_2	Concordant	462239	462533	461514	462968	-	+	295	1455	EMB(fully overlapped)	2.87462	2.22691	0.376352	0.0137013	0.635488	0.797175	0.00147301	3.93508e-05	ATCTCTTGGAATAAGCTCTGCTATTGGAAGGTCGTGAACACTTTGCAGAAAGCTGTCAATAGCCTCATCTGTTTTTTCCAAGTAACCCTCCGCTAAGAGCCCGCGTAAGGCTGTTCCATATTGTAAGTACAACTCATAGGCTTGTCCAGGACGCAACCCATGGTTGACGCACCATTCATCAATCTTGGCTGTGAGCAACTTAGCAGTTTTCCATCCGTCGAAGTACAGGCAATCGTCGCAATCAAAGAAAATAGCAAGTGGCTTCGGGCGAAGCCCATACATATCCAAATCACCT	ATGGACGCCTTGATTTTTTCCACCTCCACTCTAATCTACTGGTACATTCAACGAGGAACATCGTCAGCTGTGAATTCTGCAAAGGATTCTTCCTCCTTGCGTCAAGCGCTTAGAGCTGGCACGTCCTTGAATGCTAGTGAACGAGTTTGTCTCGTGACGAAGGACAATGTACCTATACCCGGAGGAGGAATACGGGCTGACATGCGTTTGCGCAAACTATGGCACCGAGCAACGTATGTGCTCGTCAAGCATGAGCCAATGCATGTTGAACAACACGGAACACACGATTCTGATGTGTACGTACTTGTCCAGAAACGATCTATATTGAAAGACTACTGTCCCGGAAAACTGGATCCGGTGCCTGGTGGAGTAGTGGGATATGGTGAGACGTATAGTGAG…
145	XLOC_002273	Phatr3_J36390	chr_10	Concordant	337035	337650	336805	337536	+	-	616	732	HTH(5'end)	2.96952	3.68105	0.454099	0.00499038	0.912576	0.955288	0.00172477	3.90088e-07	TCATTTGATCTCCGAGGAAGTACGTCCCTTCACCCAGCCACTGCGATAGCACTGGCGCCATGACACTGGTCCACTTTCTTTTGGTGGATTGAATGTATGCCTCATCCTGTTCCTCGATTGACCTCTGCGTGTGAAGAAAGAGAGACGCAACAAACGGATACACAGTAGCGATGATATATTGCTTCACGTGAAGATATTTTGCTCGAAGAGCGGAATGCTCAGGTAACGACTCGGCGGATAAGCATCGGGGTGCAAGCCTGTTTTCGGTGTCATATCTTTCCAGCAAATAGTCCAGAACAGCCCCTGACTCCCAAAGAACGATGTTATCGTCCTCAAGCGTGGGTGAAGTTCCCATCGGATTGCGTAGCAAAAATGTTTCCGTTTTTATTTCTTGAAAAT…	ATGCCGACGCTATACCATATTCCTAAGACAATCTCTTCCCCTATAGTTCAGTGCTTGCTCGAGCTCGACGTTGTAGGCAATGGAGTAGATGTTTACGAGACGAATTTTCAAGAAATAAAAACGGAAACATTTTTGCTACGCAATCCGATGGGAACTTCACCCACGCTTGAGGACGATAACATCGTTCTTTGGGAGTCAGGGGCTGTTCTGGACTATTTGCTGGAAAGATATGACACCGAAAACAGGCTTGCACCCCGATGCTTATCCGCCGAGTCGTTACCTGAGCATTCCGCTCTTCGAGCAAAATATCTTCACGTGAAGCAATATATCATCGCTACTGTGTATCCGTTTGTTGCGTCTCTCTTTCTTCACACGCAGAGGTCAATCGAGGAACAGGAT…
146	XLOC_009345	Phatr3_J40605	chr_24	Concordant	408232	408606	408439	408978	+	-	375	540	TTT(3'end)	2.99172	3.16197	0.0432848	0.876925	0.925135	0.961839	0.0131574	8.77983e-07	ATTGCGCTGACTGTCACAAAGTGTGTCATTTTCGGTCAAATGGATCGTATGGTTGACTTGACCTGTGCGTCTCACAGAAAACTTGTCCTTTTTGTGCTGGGTCAAATTCCACGCTCGGGCTTCCTTATAGAAAAGACTGTAGGAACGTAGATTTCGCGGAGGACCACAGTAGTTCATACATGCGTAGAGATTGCAAAATTTTGCTCATCACCTCAAAATGACGTACAGAGTCGCTAAAACGAACAACGGATTCACCTCCCACGGACCATTGCCGACGTCCACAATGAGTGGATGACCTTGGTACAGATTCTTGCCGTAAACGAATCCTGCCGCAACGGTCGGTAGTCGCACAAATATCATGTTGTAAATTCCAGC	ATGAAGTCGCTTCTGATAATGGTCGCTTTTGTTCAAGCCTGTCGTTGTCTTGCCTTGGTCAGCGTTGATGTTTCCAACCGGCAATATAGCACTCGGCCAGTCTCGCCGCTCCAATTGCAAATGGCTAACAGCGACGGCGATCAGAACAGCAATCAGTACACCTTTTGGACTTCCCGTGGAACGAATGTGACCATTACCGATGATCTCACACCCCCGTTGGTAAAATTCCGCAAGGAGTCGTTGCTCTTTGACGAGTCGTCCGCTAGTAAGTACAACAACGACGCTCTCCGCCTGTGGCGCGGCCTGAAGTCCCGCCTACCACAAGTGCTGACGGGAGCACGACAAGTGGACACCGCCGACGATAATCCTCTGGCTGGAATTTACAACATGATATTTGTG…
147	XLOC_005115	Phatr3_J47905	chr_15	Concordant	400400	401194	400974	402232	-	+	795	1259	HTH(5'end)	3.09741	1.16738	0.364639	0.0292785	0.88428	0.940362	7.06327e-06	0.00543114	ATATAACTCACCAACGTTCGGTAAGCTCCTTCGGATTGAATACTCGTCTGGTGGACGAAGATCTCCTCTGCGGTGGGAGAATTGTCTGAAGTGGGAGCCACAAAGCCATAACCCTTCCGGCTATCGAACCATTTGACTGTTCCTTGCACCTTGCTCATTCTTGCGGGTTCTTATGACGGCGAATCGTAGTATATGGTCCGTGGACAGAGTAAGAGGTTTTTACAAAAAGCATTTGTGCGGCCTGGAAGCCTGCCTACCATACACAGGATCCACTGAGGACTCACGGTCACACGCCGTTGTCGTTTCGAAGGAAAGTGAACGCTGAATCTCGGCTGGCGTAAGTTTCATCGTTTTCATTCGTCCATGTTTGTCCTCTCTACAGTTCTGCACCTAAAAAGA…	AAAAACCTCTTACTCTGTCCACGGACCATATACTACGATTCGCCGTCATAAGAACCCGCAAGAATGAGCAAGGTGCAAGGAACAGTCAAATGGTTCGATAGCCGGAAGGGTTATGGCTTTGTGGCTCCCACTTCAGACAATTCTCCCACCGCAGAGGAGATCTTCGTCCACCAGACGAGTATTCAATCCGAAGGAGCTTACCGAACGTTGGTGAGTTATATTGAAATGAGGGAATCTGCTTTGTCCGTTTTTGGATCTTGTTCCGACTGTGTAAAATTACTACTAGTTCCTGCGAATATGAACGTAAGAGGTCCGTTTGACGCTATTTTGTGCCACTAGGATTCCACATTCCAATGAGAGAAGGTGTTTTTCGAAAGACTGGGACCCTCGAAAGTCTTT…
148	XLOC_008382	Phatr3_J49154	chr_21	Concordant	84705	85396	84566	85284	-	+	692	719	TTT(3'end)	3.17497	3.95725	0.689497	0.991569	0.989144	0.994557	0.000332105	1.13729e-05	TCCGTGACCAATGGATATAACCACTGAAACGGAGGCAATCCTTGGCGGAACCTCGTCAGACAAGCGATGGCCTGTTCCATATTTCAGTGTCGAGTAACGCACGAAGGGCACTCCGCGTTTTATAAAAACTAGTTCAGATTTAAACTGGGAATATCCGGGACTTCGTCTTCTTCCGTTGCTGCAGGTTTATCGTCTGTTCTGTCATCGCCGTCTGCCTTTTCCTCGGGACCTTTATCCTTGCTCTCTAATGCAGCCTTTTCCGCTTGCTCTTTACGGATCTTCTCCAACTTTTCCAGTTCTTCGTTGCCTTCTTCAATCGCTTGTTTCGCCTTTTTCTCCATATCCTTGACCTTTTCCGGATCCTGCATTTCTTTCTTCGTTTTCGTCATGGCCTTTTGA…	GCGCTCCCTCGAAACATCCGGAAACCTTCGTTTTCGAATATTTTTACTGTTTCTCCGTAGACAACGTCACAATGGCCATGAATAACATGCTCCTCGCGCAGCTCATGAAGGATATGCAGGTGCGTGCGTAGTATTATGTGGTGTATTCAGCTTTTGCGTTCAGACTACTGTGCAGCGCTTGTCAGATTTTCATGCCTTCGTTCATCAATTCTCCGTTAGTCGGGCACCCCGCTGACTCTTCCGAGACTGTTATCGCGTGTCGACGCGTTCTGCTGTCAGGAATCTATGTTTACCGTAATTGTGGCCTTCTTGCTCACTCGTACCCTTTCTCCGACACGCTCAGGATCCAGAAATGATGCGCGAGGCCCAACAAATGATGCAGGATCCGGCTTTTCAAGC…
149	XLOC_012620	Phatr3_J44546	chr_4	Concordant	861188	861725	861558	862675	-	+	538	1118	HTH(5'end)	3.21324	3.93195	0.188205	0.533792	0.965035	0.982362	1.42824e-05	5.74465e-15	TCTTCGGGCATGGGATCACCGTAGAAAGACGTGATGCCCATGGACCCAAAGCCGAGACCGGATTTGCCATTTCCAGCAGTCGAAGGGAGAGCAAACTTGGAGAACAATTTCATGTCGTGAGTCGTCGTCTATATGTTGTTTTCCAAAGAAAGAAAGATTCAGATTATGAGTTCGCACAACTGGAGGGGTTTAAGATACGTCGAGGATCGATTTGATATCAGGGGGGTCTGTTTCGAAGCATTGAGATCACATTGGAAATGTACAGGATTCTTGTACGAAAATTCTCTACCAAGAGTGATTCACGGATTCTGTTAGGAACACAATGGAGTTTGAACGGAAGCAGGTGTACAAGTAGTACTGGGAAAGCTCATCATATCTCATGCCTCATGAAAGACATCT…	CATAATCTGAATCTTTCTTTCTTTGGAAAACAACATATAGACGACGACTCACGACATGAAATTGTTCTCCAAGTTTGCTCTCCCTTCGACTGCTGGAAATGGCAAATCCGGTCTCGGCTTTGGGTCCATGGGCATCACGTCTTTCTACGGTGATCCCATGCCCGAAGACAAGGCAATGGAACTCCTCCAGACTATTTACGACAAGGGATGTCGTCACTTTGACACAGCGGAAGTCTACACAGCCGAAGAACTCACAATGAACTGGTCCTTGGACGCTTCTTCAAAAAAATTCCCCGTGATTCGTTTACGGTCGCGACCAAATTCTGGCCCAAGGATGGCGCTTACGATTATGAGACCGTCAAGGCCTCTTTGACTGGCTCTCTGGATCGTCTTCAGCTT…
150	XLOC_005111	Phatr3_J47898	chr_15	Concordant	385464	385854	384770	385646	-	+	391	877	TTT(3'end)	3.21872	3.62812	0.456214	0.00665191	0.618938	0.786726	0.046274	1.86062e-05	TGGAATGTCCCGTCCCCATCCATCGATTTTTCAGAAGTCCTATTTTTTATCGACAGCTACGAACGCACACATAGGGCCATTGCTTCTACTACCAGTATCCGATACTAACTAACACTAACTGCAGGAGAGAAACAAGTTTACTATTTGTAAATAAAGAAGTTTGTTCGAAGCTTGGGTTGTGTCTAAAACCAATAAATGGCACGCATCTAAATGAATAGCTGAAACAATAGTTTGGTCGCCCAATCGATGCGACGATGCGTGATGAACAATGATGAAAACGTGCATGTGGGGTCAAGCCAAAAGGAATGCCTGCGTCTAAGGTATACATAAGGTGGGTGTTTCTCCGGGGAATAATGGTAAAGGGTACATAGAGCTAGCTGGGGGAGGGGGT	AACGACATATTTCCTACTCACCCGTGTTCACACCCATCACGGAAGATACCATGAATCGTTTATTCTGCTACACTATAGGCCTTCAAGTTCCTACGTTGGCGTCAAGGCGACAGCTCGTCATGCAGGAGCGGTTGTCTTTCAAAACTGAGCAGAAAGATGAAATTCTCGCTATTTGTGATTCTCCTGTCTACGGGAATTTTCCCAAAGTTAAAAGCTTGTCGACAATGAGCGCCGATGACGATACTGCCTCTACTGTCTCCTCTTTCGATGACTCTCTGTCTGGATATAGTGTAACCTTTGCGGATGAAATTGTCACAGCTGTCTTTGTACGGCCAGCTACGACACGAGAAGAAAAACGAGAGCTGTTTTATAGCGATATCGATTACCGCCGATTTCGAT…
151	XLOC_001911	Phatr3_J32071	chr_1	Concordant	1614113	1614451	1613384	1614439	-	+	339	1056	TTT(3'end)	3.22447	4.22665	0.217115	0.724611	0.852151	0.92312	0.00461044	2.6309e-05	GGACAGCTCTAGTTACATGTCAATGAGTTCCGGAAAGTCAATGATCATATCGTTCTTGCTCAAGACTTCCTCCGGATCGCTAGGTGTCCAAAAGATCTCGACAGCGTTGACGTTGTCACCTTCTTCAACCATGCAGTCACTCGCAATGTTAGAGAGGACTTTCTTTGTAGCTTCCCGAGTATATCCAGCACCGTCAAACCTAATCGAGAAGGCGAAGAAAAATTAATGTGAGGAGGGAATGGGTAGCGTCAGACGAGACACATATATCTGAACAACTTACTCAGTGGCATCTCCTTGTATCTCAATAATCATACTAACAACAACAGTAGTTGAGCCTCC	ATGACGTCATTCCAGGTTCAAGATACAAGGCGATATTGTAAGGCGTGGGTACGATGCTCACAATTTCAACTCGTGGATCCACATCAAGTTTTTGGTTGGAACTACTGGCGTCGCTTCCCTACAATAATCGTAGCCGAACACTCTAAAATTGACTGTGAATATCGTGTATCAAACGAGATGATGCCCGCTTGTCATTTCGTTTTATTAATTGCTATGGTAGGCATCGCGAGCGCTTTCTTACCTCCTGCTAAGCCACTGGGAGGAATATCTCGAAAAACCCAAATCATACCTTCATTTCACATGTTTGACAAAGTTTTTGAAGACGAAGGACCTCTCGGAAAAGGTATTACAGTAGGAAAAATTCAAGTGGCATTGACTGCCGGCGATCGATCTCCTTCG…
152	XLOC_009722	Phatr3_J49887	chr_25	Concordant	199449	200461	198743	200240	-	+	1013	1498	TTT(3'end)	3.296	4.86992	0.0948707	0.278327	0.898885	0.948096	6.85441e-08	2.25724e-13	GCATAGTAATCGACTGTTGCAGTTGCAGCGTGCTGTCATCGAGCCATCGCATAGACCAAGCCGTAAGATGATTTAAAAAACTTGATTTTTACAGAAACGTAGAGCATTCCTTTGCCCTGGGCTGTGCTGCCCTGCTTTGAGTCATATTATATGAATAATTTGGTCAGATACAGTTTTTTCATATAGCACTGGTCGTCGAATGTAAATACTTTCTGTTAGCATTAACTAAGTCGTGGTTTCTTTGTCAGTGGTGACGGAACTGGCGCCTGTATCTGGCCTTGTAGCATCTGCTCCCGAAAAACCAACGCGTCTGCAGGGTTATTGGGACCTGCAGGGGCTGACATATTTGATAGCTCTCTCCTCGATCCCAGAGTCTGACCATCAAGAAGCGATGCCATT…	TTCACTGTAAGCTCTGGATCGTCATTTTAACAGTAAAAGCTCACCCTCGAACGATCTATCTGCGAATTACCACAAAGATTGATTGAACAATTACTATTTGACAAGCACTTCTCCTGCGTACCGTGTAGGACAAAGCAAGACCCCGACGGTCTGGATCATCCAAAGCCTCAATCCTACATTCCTTCGTTGGGACACTAAGTCCGGCAGTAATTGGGCTCCAACTGTCGTCGCACAAACTGATCGACCTCTTTCAGCCATCTCTGACTATCGTTGCTGAATGTTGGTGTTGTGCAAAGGATCCCCAAATTCGTTTTGTCCTGGTATGACTAGCTTCAATCACCGAAAGGAAGCTTCCCAACAATCCAATATCGTTGAAGGATCCAGCATCCATCGGCTGTC…
153	XLOC_012457	Phatr3_J44344	chr_4	Concordant	285576	286497	283802	286744	-	+	922	2943	EMB(fully overlapped)	3.33961	2.64539	0.141889	0.451246	0.843018	0.91816	0.0011152	8.65006e-07	AAGGATATTTTTCCTTCCGCAAAGCCTGGGAAGGCTCGTTTCTCAGACATGCTACAGATGAGTTGATCGTGTCTCAAGAGCTCTAATCGCAAGAGTTCGGCCTTTTGTAAAGACTTTTCGTCTCCGATCTCCTGGAGGCGCTTCATCTGAAGCAGAGTGTGCTCAGAAATTTCGCGAGGAAGGTCAACTCGGTAGTTAAGATCCCCACAAAAGAAAATGCGATCCATTGATTCTAGAAGCTTTGATCCTGAGCATTCCCTTTCCTTGCTAGACTCGACAATATTTGATGAGAGAAATCTCGGCGGCGCTTGCGCTTCCAGCTCAGACACAATTCTCCAGAAATCAGAGTCTCGAGCCTCAGTGTTCTTCACGTGAGCCGCCATGTGGGCGGTCGCAAAC…	ATGATCACGGTTCAGAAGGCATCGCTGGTATTTTGGTGCGCCATCGCTTCTACTTTTTCCCGGGTAGTTCATGGTCGAACTAACTGTGAGCAGCTGTTCGGTTCAGTAATTTCGGCAATTCCTCGTGGAGGTGAGATCGCGGTGCCGTCAGTCGCGCCGTCCTTCTTACCGACAGGTGGTCGCTCAGACGACACGCACAGGCGAAAGAGAGTCGTAAAAAAGAAGAAAGTGCACAAAGGGGAATCGAAATTGCCGATAACTCAAGACGATCGTTATTCCAACGGCGAAAGAAAAGCAAAGCAAAAGAAGATAAAGAAAGTGAAAAAGAGAAAGGTTTCGCAGCCGGAATCTTCTGAAAGTTCTCCGAGTAACGTTGCGAAGCAGCTGGAAGCGCCGCAA…
154	XLOC_006968	Phatr3_J43365	chr_2	Concordant	255371	256280	255201	256281	+	-	910	1081	EMB(fully overlapped)	3.57479	3.63083	0.00189245	0.957087	0.925023	0.961781	1.85096e-05	1.89961e-07	ATTGAGCAAGAACCAAGCCAGCCGGTGGGTCGGCAGGGAGATTCAGAAAGGAATGGTTGATGAGCCCATTAGCTTTCGAAACATTATCTTGTAGATACGCCAGCGAGAGCGAAAGGTCTGAGGAAAAGGAATGGCGTTCATTGAGAAATCGACCCATAGTCGTATGCGGGAGCGAATGATTGCGCTGCAAGAGGGTAGCAAGTAGTCCAAGACTACTCGAAGGGCTATCGATATCCACAGCCATATGCTGACTCTTTGACTGAGGGAGAAATGCCGCAGTGGGCAAAGCGCTTCCAATCTAAAGGATAAACAAAGCAAGGGGTGAGAGGTATATAATTCCCGACTCGCTCTGGCATTGCTGCTGCTTGAAGAGCCTCTGTCAACTTCACCACTGTCGCA…	ATGCCGATACCGATAGCGCCCCTGAGCCTCTTCCGTTGGCAACTGGTGATAGCAAATGTGTGGGCGCCGCCAAAACCAGGCCGGAATACCATGGCCAAAAAAAAGAGAAAACGTTGCAGCGACCAAGAAGATGACACAGGTGAAATCGATGAAGATCGATTTTCCGAGATGGCAAGATCCGAGCGAAAACGGTACCGTGAGAAGAAACGGAGGAATGATGTTAACAAAGGCTGCAACGACCTCTTGAGTATTCTAATTGAAGTCGACCCTCTACTTCGAGCCGAGGCCGAGGAGCGAGCTCAACGAGACCAATGGAAAGGAACCGATAGGGCCCACGATGATAACCTTCTCAGTCGAGTTGACCTCATTAGTCGAACTGTCGGGGTTTTGCGCAGGGTT…
155	XLOC_005551	Phatr3_J48137	chr_16	Concordant	304123	305750	304687	305885	-	+	1628	1199	HTH(5'end)	3.60314	2.64665	0.637908	0.699699	0.844563	0.919001	0.00397378	3.38693e-05	CAACTGAGCCGCCGTTTCCCTCAAATACCAGGTCTGTTCAAACGCGGCATCGGCGTCACCGTGCAATTCGTTGGCCGCGAACACGTGACCAGTGTAGTCCCATACCAATATTTGCAACAACTGCCGCAACAAGCGACCAGGGTCGCAGCCAACGGCGAGCAAGTAGGCAACTTCCGGTGGAGCCGCGTAGAGGTACGGGAGACAATTTCCGTACCATCGGCTTTCGCCGGCTCCCGACGTGACATGTTGCACGGATGTTGCCCCCGACGCGTGTGGCATGTTAAAATCGGCGCGCCTTTCGTTGGCAATCCACGAATATAGCATGTCCTTGATGTGATTTAAGATCTGCAAGGCGTTATCGTACAGAAAATCTTGTTCTGAAGTGAGACAGTCCATATC…	ACAACAGAAGAAGCAACAACAAAAACAGCGGAAAGCCCCACGAGAGTCTGCGTTTCGACATGTCGTATACGCAAGCCCCTCCTCCGCACGGCGATGACCTCCTTCGCTCAACAAGTACCCTCGCGCTCAACAACGTCGGAGTCGCACTCCTAGAGCGATCCTGCTTCCGTCAAGCTATGGGCACTTTCCGGGACGCCCTGGCGAACCTCCAAGACATTAACAGAAGTTTTGCTAAGTTGCGCCTCCAACACGCGACGCACCGCTTGGCCTCTCCCCAAATCGATCTGCCCCGCGAAAGTGCCAACCCACATTCCGACAAACTTCATGCATTCCGTATCGAAACGCTTTCGGACACGGATTCCGTACCAAGCCTGTTGGCCCGCATGACGCAAACATTGG…
156	XLOC_009631	Phatr3_J49937	chr_25	Concordant	350970	351236	350567	351853	+	-	267	1287	EMB(fully overlapped)	3.83193	4.90736	0.633969	0.921793	0.600394	0.774851	0.000725226	3.45946e-12	TGCTTGTTGCCTTCGTCTTCCTTTACATCGGTCGCCTTGTCTGTATCAGCCTTGATATCCTCGGATGTGTCTTCGTCTTCCTTTGCATCGGTCGCCTTCTCCGTGTCGGCCTTGCCTTTTTCGGCTTTGATTTTGTCTTCCTTTTCGTTGGTTGCCTTGGGATCGTCGTTGTCGTCGTCCTCCTTCTTGGTGTCGTCATCCGAGGTCTGCTCTTTGTCTTCTACCTTCTTGTCAGGAATCGCGGAAAGCATTCGCAGGCGCTCATCC	ATGCAACCAAACTATAACATAGGAGGTGGTGATGCGGCTCACTGGAACGGCGGACACGGAGACGAGAAGTCCGCAATGTCGAACGGCTACAACGGCAGCGGAGGTCTGGCTTCTTTCCAACAACAGCAGCAACAAGCGTCCTTTCAACAACACCAGGCCAACGCACTCGGAGGGTACGGTGCCGGAGCTGCCTCGCAGTTCCCCATGTGGTCACAGATGCCGTCGGGCAGCGACGGCTATGCCGGAGGTGGAGCGGACCCCTTCCATCCCTACATGCCGCAACAGCCCACGCCAGACATGATGCAGCAAATGTCGGGCCTGACGAACGGCGGTTACGGCGGCGGGTATCCTGGACAGGACATGCAACAGATGATGTTCCAGCAAATGATGAATTCGCAA…
157	XLOC_002593	Phatr3_J46486	chr_10	Concordant	483424	484483	482728	484655	-	+	1060	1928	EMB(fully overlapped)	3.86431	6.52012	0.348878	0.402138	0.938485	0.968754	1.34942e-09	1.2852e-32	CTGTCGTTCCATTGAACGAAGACATCAGCAAAGTTAGCGTATCGAACGCGATCCTCGGGGTCGCAAATATCTTCTGGAACTCGTCTTCCGGGAAACCAATTTACAGGAAAGGGTTGGCGCAGCGTACCAATGCCAAAATTAGTCTTGCGAAAGACTTCGTGTGTAAAGTAATGATCAGTGGAATGAATGATCATGGCGTCGTAGATGATACTCGCGATAATATCGACTCGATCGAAACGCTGCAGATGGAGACCGAGATTGTCCCTTTCAACCCGCGCTGCATTGTCCATCTCGGCAATGAAAGCATCGACAAGCCCTTCATCCTCGTACTTCAACACGTTGGCCACATGTTCCTTGATGATCGGATAAAACCGCTTCAATCCCCGAATATACGGAATT…	ATGAAGCGCTTCATCCGAAATTTGGCGACGTTAGCTTTGGTCGCAAGCATCAGGTTGTCGCATTCGGCCTATGCTTTCTCGGCCGAAGTTGGCAGCCTTGTAACACGTCCAACGAAAAGCCTACCAAGAAATCTCAAGGCCAACCATCAGCGCGTCGCCATTCCAGATCCGGCACCAGGCAAACTTGAAGTAGTTGTGCCTCCTAAATTGAAACCCAAATGGATGCCGGTACGTTCTCGTTGTTGTCGACAAGGAAGCTTTGGGTTCCGTCATTGAGACCGGGGAGCATGCAGTTTGACGCTAGTTATCGAACTGTTTTCTGCCCACATTTATGAACTTACCACGCCGTTCTGCTTTTTCACTAGATTCGTTGGATGTTTCGCCTTTTGCGAGTTTACG…
158	XLOC_011753	Phatr3_J50576	chr_31	Concordant	172725	173810	173348	174460	+	-	1086	1113	TTT(3'end)	3.8807	2.8394	0.635891	0.817043	0.921118	0.959749	1.86144e-12	1.92577e-06	ACCGAACGGACAATCGTTCGAATTCCCTCGAGTCGTCGTTTTCAATCAACCGCGGGATTCACTGTCCGCGCCCATTTCCTTACTGTGAAAATGAATCTCCCACTAAAGAGGTAGATAGTGTGGAATAGTTCAATGCTCGTATGGCACCAGTCCCCACACCATTCATATCATTGCGTTTCAAACAGAGATCCTAGTAGAATATAGAATGCGCCCACGTACACATATCCATAATTTCGTTACTTGCCAATCAAGTAGGTCATCAAACCGCCATTTGGAATATGGACTTCCCTCGGCCCGATGAGCCCGCGCCATTGCTTCTCGAAAAGAATATTGCTTCTAGAGCAGTTCTTTCCTGTTAGTCAATCGAGCTCGTCGTGGCTTACTCACTGTCATATCAGC…	ATGGATGGCCCTCCCTCCTATATCACATTCGATCGTCTTTCTCTGAAGCAGACGTTCAGACGAGTCTGTGATATCTTTGTTGATCGCTACGACGTGTTCTTGCCCCTATCAGCAATTTCCATGGTTCCATTCCTGTTGATAATGATTACCACGGTGGAAGTGGCCGTTTCGTACGTGATGCAATTCAACGAACAAGGCGATGTAGATTTTGGCAAGCACGTAGTCGGATTGACCATTATCTTCGCGATTGAAACGATAGCGTATTTGGTAACAACCATTATTGGGCAAGCTGGGATGATACGAGCCGTAGCTGAAATGTACTCGGGTAGGCAGCCTAACTGGTACGCGTGCTTCCAGCGAGCTTTACCGCACTTTTGGTCATTGCTCGGTGCGAGCTGT…
159	XLOC_002588	Phatr3_J36443	chr_10	Concordant	463891	464109	463180	463944	-	+	219	765	TTT(3'end)	3.97081	4.18319	9.59799e-05	0.921231	0.849872	0.921885	8.53897e-06	1.37974e-07	TTGACAATAGCATATATAGACGGTCGCCTCACAGTCAACAACTTTTTAGAATCTTTTGAAACAATCATTCTCTCCTGAACTTGAATAGGAATTATGTAACCGACCTAGCGTTGGCGGCTGCTTCATGGCACAATTAGAGAGACCAGCCATGAGGAAACGGTATTGCTAAAGTAGGCATAATCCGGAAAGGAAAAAAATGTAAAAGAAAGTTATGGGCTC	ATGACAATCCATAGCCGAAACTTTTACTTCCAGGAAGATGCCTCCTGCTCTTCCACCGTAACCGCAGAGCCACAGAAAAGAAGGAAACGCAAAATCTCTTTTCGGCCTCAGCAAGATCAGGTTTTCACAATTCCACACATTGACGACCTTTCTGAAGCTGAAGTGGCGGATGTCTGGTATGGGCGCACAGACTATGATACTATGAAGCACAGCTTCATTCCCATCATTCGTAAAATGACGAAAGGAGAAAAAGTAGATGAAACAAACCGAGAGACCATCAGAGGCTTGGAATTTAGGACTCGCCAAGGTGCTATCCGCCGGCAACACAACAAGTTAGAGGCGATTTCAGCCGTCCTCGATGAGCAAGAGCTTCAGCACAATATGGGAATGAGAGATGAT…
160	XLOC_011112	Phatr3_J33622	chr_3	Concordant	1394021	1398554	1392768	1394388	+	-	4534	1621	HTH(5'end)	4.12449	2.8329	0.837771	0.258918	0.786015	0.886575	1.21346e-17	4.50133e-06	TTCAGATGTTCGGTGCATGTTCGAAAAAGTCTTGCAGCACCGGGACAGCAAATACAAAAGAATCGATTGCGAACAAATCGATACGAAAACTTACTACTGAGGAACATGGGTAGCTGAAATTGTTTGCTAGCACAAGTCTTGCTATTCCTTCTCTTAGAGGAATCGTGGGAAAATTCACAGGAATCCTCCGATTTTACGGAGGCTGAAGCGTGTGGTTGTGAAGTCGCTGCCGAAGAACTCAAAGAACAAAGAACGTCACATGTCATCTGTGTAGCTTCCTTGTCGTCCTCGTGCTCAAAAGACGTTGGGGAGCAGCAAGGTCCCTCCTCCGCATGGACTCCTAGGAAGCACTCTTCGGAGTTGGTCATTGTGGGGGAAGGTAGTCGGCTAGCTTTTGGA…	ATGACCAACTCCGAAGAGTGCTTCCTAGGAGTCCATGCGGAGGAGGGACCTTGCTGCTCCCCAACGTCTTTTGAGCACGAGGACGACAAGGAAGCTACACAGATGACATGTGACGTTCTTTGTTCTTTGAGTTCTTCGGCAGCGACTTCACAACCACACGCTTCAGCCTCCGTAAAATCGGAGGATTCCTGTGAATTTTCCCACGATTCCTCTAAGAGAAGGAATAGCAAGACTTGTGCTAGCAAACAATTTCAGCTACCCATGTTCCTCAGTAGTAAGTTTTCGTATCGATTTGTTCGCAATCGATTCTTTTGTATTTGCTGTCCCGGTGCTGCAAGACTTTTTCGAACATGCACCGAACATCTGAAAAATTCCCCCCCAATAGATCGAATTTCCTAA…
161	XLOC_006394	Phatr3_J48605	chr_18	Concordant	345388	346305	344404	345974	-	+	918	1571	TTT(3'end)	4.13838	3.22295	0.0276902	0.338055	0.705634	0.84002	8.57118e-11	2.1722e-10	AGAATGTTTTTCCTTACGTTAATAAACGCATTTTTGCCATGAAAAAAGTCGTTGCGTGCACTCCTCTCATCCAAATAGACGATCGGCAAGAACGGCGGAGAGACTGCTGGCGGGCTTTTCTTGGAGGTACTTTATTTTCACAGACTCTTGTCAACAGAAGGAATGGCGATGCTCAATCTTATACACAAGGCTTTCCTACAAATTGTCAAGGTAGGCACAGTAAGTAACCAAAATTGCACTTCTAGCATTAAAGAGACTTTCGCAAAAGGAAGTAAGGAAAAAGCGTCGATGTTAAGGTGGTAGGACCAACCAAGTGATAGCATACGCGACTTCAATCAATTGCATAGTCGCAGAGCTGACCTGGATTCCACCCAAAATACAGCGTCAGGTTCCAGAGCA…	ATGACACCTTTTTCGCAAAAGACTGTCTTCGTTTTGGCCTTTACCGATGTTCCGGAATAACAGCTTAATCCAGCTTGGTCACCATGGTAAAATTATGGTTGCCATCGCCTCCTCTAATCAATGCGCATAACGAACAACGCAATGATGAAGAGCATGCTTCTCCAGAAGCCCAGCCCTTTGGTTTACGGCGTGCGGAACGAGGATACGGTTCGACGATTGGATTGCCCACGTTCTTGACATCTTCCAGCAGCAGGAGCGTGCGTAGTGCTTACGACACCATCGCTACATCAATTCCAGAACGTCTACCCGAATCCCAGGCTTCAGAGGCCCATTCCATTCGCTTTCAAGTGGTTGTATGGCACGTGGGTCCGATGGATTCAGTTCTTGGCAAAGTCGACG…
162	XLOC_010271	Phatr3_J23830	chr_27	Concordant	317310	317817	317541	319118	-	+	508	1578	HTH(5'end)	4.33196	6.71776	0.115357	0.848862	0.751426	0.866849	0.00128694	1.33111e-15	TACCGAACATGAGAAGCTCAGGCTCGTCAATGTAGAGGTTGATGTCGATAATCTTGGATCGAATTGTACCCGTAACAGAAGCTCCGAGAAAAAAGGCCCCCGAAAACTCGAAGATACTAGCGATGATGACGGCTTGCTTCAAAGTTACAGACTTGGAGGACACGGAAGAAGCAAAAGCGTTTGCAACGTCGTTCGCGCCGATAAAGAACCCGTAACCAAAGCCACAGATACCTCCGAGGACGGCTATCCAAAGAAAAGGACTCATGTCAACGCTCATGATGATATCGGTCTCAAAATGGAAAGCTAGCTTTTCGGGAAGATCGTTGAAGAGTGGCTGTCGTTTTATAAGCTCCCCTTCAGGTGACGACTTTTCCACTTTTCAATCATCGCAATGTCTGG…	ATGAGCGTTGACATGAGTCCTTTTCTTTGGATAGCCGTCCTCGGAGGTATCTGTGGCTTTGGTTACGGGTTCTTTATCGGCGCGAACGACGTTGCAAACGCTTTTGCTTCTTCCGTGTCCTCCAAGTCTGTAACTTTGAAGCAAGCCGTCATCATCGCTAGTATCTTCGAGTTTTCGGGGGCCTTTTTTCTCGGAGCTTCTGTTACGGGTACAATTCGATCCAAGATTATCGACATCAACCTCTACATTGACGAGCCTGAGCTTCTCATGTTCGGTATGTTCACGTCCTTGCTCTCGGCCGTCATTATGTTGGCCATCGCGACACGATTCGGTCTCCCCGTGTCCACTACGCACGACATTGTTGGCTGCATCATGGGCTTTTCAATTGCCGCCAAAGGC…
163	XLOC_001545	Phatr3_J42538	chr_1	Concordant	362157	362965	361483	362842	-	+	809	1360	TTT(3'end)	4.33427	6.24242	0.343992	0.843728	0.963983	0.981826	2.72841e-20	1.8661e-36	CTCTAGGTTTCTGAAGGTATTGTTGTAAGCAAAAAAATGGCTTCGTCTCGCCGTATTCTTTATATGCAAAACATCGACTACCTAATATAATCCCTCGCTGACCCGTAATGAGACGCTCCACAATCAGGCCTGAGGCGCGGCGTTTTCCTCATCGGTATCATCCTTCTGATGCTTGGCTCCCATGTCTCCACTAACCTGCTGATCGCCTTCAACATCCGTGTCAATCAACATTGTTACTTCGGCGACGGCAAATGCAGCAAGGAAAGGTCCAACATAGTAGATCCAATACCAGCTTCCGACGACATCCGAGCAGCGGTCTCCGACCATGCACACAACCATAGAAGGTCCAAACGTACGAGCAGGGTTGACGCCACATCCGGTGAAAGGGATCAGGCAAAT…	CTTTCATCGATCCCGGATCTCAACCACCATGGCTTCCATTATCAACATCATGAACACGGCTCCGCCGGACGATACGTCTAACAGGAAGCGTCTGATCCGCGATAGTCTCGTTGAGTTCTTGGCGACGACTGTCTTTGTATATGCCGGTACCCTGTCAGCTTTGTCAACCGTAAGTGGTTGCGACACATTTGGATACTCTCTTGCTCGAGTGAAAATTGCGCTCATACTCAATTTGACCTTTGACGTTCCTTCTCTTTCGTATCCTTTGTTGCGGCCCAGGGTCGCACGCTCGTTGGTCAGGGTGGTTCCGAGGATGTTGCACGAATCTTGCCCATTGCCATGTAAGTTATTTGAAGATCCGAAATGTCTCGTTGTTCTCTAGCTAGATTTGTGTGGTTC…
164	XLOC_012528	Phatr3_J33864	chr_4	Concordant	530282	530819	529057	530454	-	+	538	1398	TTT(3'end)	4.3625	2.63026	0.0323324	0.239722	0.798283	0.893467	1.96531e-13	9.99621e-06	ACAGGAAGAAAGTTTAGATTTACGTCCAATACCGGTTGACCTGAACTTCGATTTCACCCGATCTCTTTGCCTTCCTACTAGCTTCTAAAAAATTGAAGAGCGAAACGGAACTCTGGATGGCAAAGACTCGAGCTGGAGAGCGGAAATCAACACCTATAGTCACAAACAATTTCGTCTTCAGCAGAACGACAGCCAACTTCGAATTCAAAGCCTCACCCGTACTGCGGCCACACGTTAATCACGGTGGGCGTGACCTCGAATTGTGCTTTAAGTGTCGTAGCTGCACAGTGTCAGCTTCCTCGATGAAAGGAAACGACATGAGAGTGAGGCGAATCCTCATTAACGGTTAGCTGTTGATATTTACATTAATCCTTCTTTTTTGTCAGTTTGATTGTAAAA…	ATGCGCGTTTTCCGCCTGGCGTTAGATCGATGTCACATCGTCTTCTATCCCCTTCGAGGAGTCGATGGAGCGCGATGGGATCGGAATATAGTATCGGCTGGTAGTCATTTACTGCTACTTAGTTGTGGGTCGGCCGTCGTAAGCAACAATTCTCTTCTATCCTTTGCTACGGACATGGTAACTGTTTCAGCCGACGACTTGCTTCACGAGGTGACGACCGGTGGATCGTCGTCAGACGTAAAGCACAAACAGCCCATCGATGGCAGGGACCAGCACGTGTGGCTTTTCGAGCCGCCGGCGTCCCAAGGCGTTTTAACTCAGGACGGTCTTACGCAGATTGTCTTTCATAAGTATCATGCTGGTACATATACAATGTTGGATAACTTCCTGAATCCATAC…
165	XLOC_005100	Phatr3_EG01975	chr_15	Concordant	350813	351193	350304	351587	-	+	381	1284	EMB(fully overlapped)	4.36971	3.79613	0.919528	0.821736	0.818312	0.904606	5.16579e-05	3.44464e-07	ACCATTGATGAGTAAATCATCATGGTTGCATACAAAGCCAAAAATCTACAAACGACTTACCGAGCTTTGTCAGATATCCAATCTCGGACGGCAAAGAACCAGTCATTGTTGTGTCATCCTATGTGTATCGCACAAACATTGTGAGTGCCCTCTATTTACCTTGGCATTGGGTCCTCAACACAACAGAGGTAGCTGCATACCAAGATCATAACGCGAAGCTTCGTGAGTAGGCCCACTTCGGTCGGCAGCGTTCCTGTCAGGGCAGCACCAGTGATCTGCGCAAACTCAAGATTGGAGAGAGCACCAATTCTTGTTGGAACGTTTCCTTGTATTGTTAAGTCACGAATTGAGAGTTCCACTGTGAATATAAGATAAGATAGG	ATGAAATGGTGTGAGGAAGAAAAACTGTCGCTCGAGTACAATGAGCTAGGTTCCTCCTTACCCTCCGAAATTGGTCACTTGACGGAGCTTACTTCCTTAGCTGTCAACTTTAACTATTTGACTGGGACTCTTCCTTCGGAATATATTCGCCTACCTAAACTTGCAGCGTTTAACTCCAACGGTAACATCGGACTCACTGGCCCCTTCCAAGAACATTTGATAGCATGGACAAATTTGCAAGAGTTTTTCATACCTGGAACTCGCTTTACAGGATCCATTCCTGATGAAATTGGCGAGCTCAGTGACTTGCGGAGACTGAGTTTCGATGACACAATTTTGGGGGGTACCGTCCCCAGTTCGCTCAGAAAATTGACAAATCTTGAGACGCTGTTTCTAGGA…
166	XLOC_009196	Phatr3_J40433	chr_23	Concordant	380345	383015	381101	383068	-	+	2671	1968	HTH(5'end)	4.70532	9.17633	0.577438	0.902831	0.862343	0.928624	1.60776e-09	2.30216e-33	CACCAGCTTCTTCGTCCTCGGGAAGACCGGTGTGCTCAATAAGGCGCTTCATGTGTTCCTTGAGGTAGATCATATCTTCAGGAAGCTCCTTGATGACCAAACGTTTCTTTTCACGTTCCGCCATGCAGTCCGAGCACTTCTGGCTACCGTCCTTGTAACGGAACCAGTAGACCGAATAGAGCAGCACCAGGGCTAGCAGGATTGTGAGGAACGAACCAAGCACAGTGAGACCCTTGCTGCCGTCATCGAAAAGCGACGAAAGACCCAACAAAAGCAGAGGGATGAGCAAAAACATGACCGCGATGTAGACAAGCGGGAACCCACGCCAGATGCGGGTCAACCTTCCGAGACGTCGGGCGGCACTCAACGGAACTTGACGCATAATAGGGACTGGATACC…	ATGGTAAGTTGACTGAAGCGACGCAGGGGCTGCGGTCCGAAGACTCACAGGCTTCGTTTCGTAATTTTTGTATTTGCAAATCGGAAAAGCCGGGATTATCTTTGGGAATTGACAGAAGTCGCATTGGTCGCATTGATCTCGTTTTTGCAGTAGCCACGCTAGCCTTCCTCTTTTGCTAAGCTCTTACTTTTTCTTCGTGACCTTCTATTCCAGTCTGCAGAAAATCCTGAGGTCGAAAACTTGAAGATGGAAGCGACCGAGGCGGAAGTCAAGTCTCGCAAGGATCGTCCCACCGGCTCCATTCACTTTGGAGATACGGACTTTGACGTCGAAGATGAAGTCGCTGATGCTACGTGGTCCGAGGTTTGCCAAGCTTGCTGTGTGCATTCTGGACAAGAG…
167	XLOC_006833	Phatr3_J39432	chr_19	Concordant	509215	509975	508668	511196	-	+	761	2529	EMB(fully overlapped)	5.39552	3.49859	NA	0.432653	0.676873	0.822723	0.0018477	6.7636e-05	CGTACGTTGCAAAGGCTGTAGAGTAGAAATGAGTCGAGCGCTTATGTGAGAGCAATATCCAATATTTTGGAAAGTTTTCATGGTCCTTGGATGTCCTTTCTTACCAGACGCTCCCGTGGACTCTTCCGTACGAAAGCTCATGCGCGTATCAAAGGAAGCTATGGTGGCCAAGTCGCCCCATTCAATAATTTGGGTCAACGTTCCTGTCTGAATCTCGCCCATGGTACCTTCGACGTATCGAATAGGCATCCATTCCCAATACGCCTGGGCGGCAGCTGTAAAGCGTTCCACCGCATCACCTTCCGGTCGGTCGCATTGGGCAGCTGCTTTGTCGGCATCAGGTGATGTAGCGTTAGCGAGGCAAGTTTCCTGGTGGTTCTCCGCTCCAGTTCCTTGATT…	ATGAAGATTCCTACTGTCTTAAGTTTTCTCTACGTTGGCAATCTCCTCCGTGATGCCCACTGCAGTCCCTTACCCGAGCTCTTCGCTGCCAAGTCCATGGAAGAAGTCGAAGCCCTCATGTCCAAGACAAAGCAACGCCCCGCTCACGAAGTTCTCCGTGGACGACGTCGTCTTCAAGACGGAACTCTTGAAACTTCCAACCACATTCTTGCTGACAGGTTTGGCGGAGAAGCTGGCTTTTTCCATTCTGTTGCTTCCGGTGATCCGTTGGCAGATGCAGTCATCATCTGGACGCGTTATACTCCCGTCAACGTCGACGATGAAATTACGTTGGAGTTTCGTATGGCTGCTATTGATCCTAATCTGGAGGTCAACGCGCACCTGGATCCTACACTCAAT…
168	XLOC_004909	Phatr3_J38294	chr_15	Concordant	534396	535256	535051	536300	+	-	861	1250	TTT(3'end)	5.55072	3.39618	0.0260942	0.42126	0.807285	0.89849	1.64539e-16	4.05454e-15	TGACACTGTTTTTGGGAAAACTTATCGTTCACTCCCAGAGCTACTTTGCATTCAACAAATATCAAAACCACTATATATATAACCTCGAAAGTTGGTGGGGCTGCTTTTCCGAGATTCTATTTTCAGAAGCGCAAACAGATTATCAATCCCGTTCTTTGAACGTCTTTCAACTTCGAAACCGTTTCTGTAGTACTTTGGGGCTGCAACAGCTGCGTGAATAGCTATGTGCCAAGAAAGTATAGCCAAGGACAGTGATGCGTGTTTGTCGACGCTTCCAGGCTGGTTCTTCACTTTCAATACGCTTGCTTTGAGCACGCACGTTTTTTACATGACGGAGCCAATTTGCTGACAGTGAAAGCAAACGACTCACTGTCAGCCCATCTATTCCGAAAGGGAAAT…	ATGACTGACGCCGACAAGATAGAAGACAACAAAAGCAGCAAAAAGCCTGTTACAAAAGAAAAGCTTCGGAGCATAATGGAAGCTGCATCCGCTCTGACAGCTCTCGGCGACGAGGAGTCCGATGAGGGTCGCCCCGGAACTCCCCCCAACGACGACAAAAAAGAAATTGAGGGTACGAAGACGGAAGGGAAAGTTGATGCGCCAAAGTCGGCTGAAAAGTCAGATATGAAAGAGGAAGACGCAAGCAAACGCTACCTTCCCGATCACAAGAAACCCGACGCGGCCCCTACATTTCCTGAAAAGGTAAGCCTTCCATGACGCTGGGAGACGTGGTTTCCGATCGAACGGGGCAAGGTGTTTTTATCGCTGCCGTAGAAGCAGTACTGGCTTCTAGGTAGT…
169	XLOC_004257	Phatr3_EG02277	chr_14	Concordant	47606	48087	45735	48662	+	-	482	2928	EMB(fully overlapped)	5.65348	3.61868	0.648614	0.0392663	0.747186	0.864399	1.79327e-10	7.38803e-13	TTGATAGACTGTGAATTCCACACAGGTCAGCAAGTAGCTCGTCGTCTTCGTTGTCTTCCTCGTTCCACGTAGATTCGTCGTCGTCACTCAATGAATCCTCCTCACCGCTGACTGAATCCTCTTCGTCTCCTTTTGCCAAGTATGTAGCTTCTTCTGGACTCAGTCTTCCCGACGCAACCATTGCGGCAAGTTCCAACGAGAGAGCATTTCCTGGTTCTCCAATCTGTCTTGAGTGCGGCTCTTGCTTTACCAGATACGAAAGTTTGGGTGTGGACTGAGTTGAAGGCCAATATTTGTCCGCTATTTGGTCCAAGTACTCAATCCAGAAAACATAGTGATCCTTGCGAACATACTCGAGGGGGCAGGCACCACGGCAATCAGCTAGAAAAAGAAGTTCTG…	ATGAGCCGTATTCCACTTGAGCTCCAAGCCATCTTTGTTGCTTCGAACAAAGGAGAGGAAGTACACAAGCCGCCTTCCAATAGAGCTGCTTTCAAGGTGTTCAAGAGCATCTTCGGAGGCTTTGGGCGACGTAAGCGATCCACCGAGAACAAAAGAGAGAATTTGAAGCGCATTGCAAGCCAGAGCTCATTTGCCACAGTCAGTACTCTCGGGGTGGATGACTTTAGCGGCAGCTCCCACAATGAGAACAACGAATGTGCCCCCGTTACGCCGCACGAACACCTGGAAGTTTTATTGAAGGCACGTGGCTACTGTACCGAACGCTATTCTGTTCTTCAAACCGCATTCTTCAATCGACCTACACCCCTTCAACTCGCTTCATACGATACCAAGCTTATA…
170	XLOC_004258	Phatr3_EG02277	chr_14	Concordant	48197	48974	45735	48662	+	-	778	2928	HTH(5'end)	6.00986	3.61868	0.986188	0.0850356	0.740994	0.86081	2.80895e-13	7.38803e-13	CGTTAGGTGAGATACCACTGGCAAGAATTTCTCGAACTTTCTGCTCATCCTGGCTCTTGATGAGCTGTATAAGCTTGGTATCGTATGAAGCGAGTTGAAGGGGTGTAGGTCGATTGAAGAATGCGGTTTGAAGAACAGAATAGCGTTCGGTACAGTAGCCACGTGCCTTCAATAAAACTTCCAGGTGTTCGTGCGGCGTAACGGGGGCACATTCGTTGTTCTCATTGTGGGAGCTGCCGCTAAAGTCATCCACCCCGAGAGTACTGACTGTGGCAAATGAGCTCTGGCTTGCAATGCGCTTCAAATTCTCTCTTTTGTTCTCGGTGGATCGCTTACGTCGCCCAAAGCCTCCGAAGATGCTCTTGAACACCTTGAAAGCAGCTCTATTGGAAGGCGGCT…	ATGAGCCGTATTCCACTTGAGCTCCAAGCCATCTTTGTTGCTTCGAACAAAGGAGAGGAAGTACACAAGCCGCCTTCCAATAGAGCTGCTTTCAAGGTGTTCAAGAGCATCTTCGGAGGCTTTGGGCGACGTAAGCGATCCACCGAGAACAAAAGAGAGAATTTGAAGCGCATTGCAAGCCAGAGCTCATTTGCCACAGTCAGTACTCTCGGGGTGGATGACTTTAGCGGCAGCTCCCACAATGAGAACAACGAATGTGCCCCCGTTACGCCGCACGAACACCTGGAAGTTTTATTGAAGGCACGTGGCTACTGTACCGAACGCTATTCTGTTCTTCAAACCGCATTCTTCAATCGACCTACACCCCTTCAACTCGCTTCATACGATACCAAGCTTATA…
171	XLOC_010695	Phatr3_J41350	chr_29	Discordant	247801	249434	248013	249665	-	+	1634	1653	HTH(5'end)	-4.29779	1.90345	0.987327	0.363911	0.647308	-0.804555	6.03559e-06	0.000127437	TTCTCGATAGTCATTGTCGTCAATGGATTCGAGACGTGATACACGTATCATTTGCAGAGCTTGGCTGCCGTTGCACGAGTCCGAGCCACTAGGAAACTTCGCCGCATCCGGGGTGGCGTCCGTGAGTTGCGACTCGTTGACACGACCGCGAGCTTCGTCGTAGTGGAACAACGCCAGATAGGCGGCCTTGCAGTAGGACAAGGATGGCTCTTGTCGACGGCAGCTACGTATTCTCGGTCGCAAAAACACAAAGAGGTTGAAGAAACCTTGCAAGGGCCAGGCGAATGAAGCCAAGAAGACCAAATAAAAGGGACTGGTGCCCCCAAACATTTCCAAATTGTTGAGAATAAAGGACGGAAAGTGGGTTCCAAAGAAAGCAACGACGTATAGGAAAGCTTG…	ATGGCATCGCAACAGGACGATCCTGGGTTCACCTTTCCTCAGGAGGTGGCGTACACCGTCGCCCCGATCATTTCAGGTCTCTTGTCGACCTTGGGATCAACGGCGATTATCTGGATGATCTTGACGGATTGGAATCGAAAAATTCGTCGTGTCAAGTACCGAATATTGTTGGGCTTGAGTTTGTCGGACGCCCTGAGTTCGATAGTACAGATGTTCTGGGGAATCATGCTGCCCAAGGGGACACCGGGTTCATGGGGGGCTATTGGGAACAAGGCAACCTGCAGTGCGCACGGATTTATTCTGCAGTTTGGCCTTTCGGGGAGCTTTTACAATACGGCGTTGTCAGCCTATTTCTACAAATCCATCTGCTTCGGCATGACCGACGCAACGTTCGCCGCC…
172	XLOC_004621	Phatr3_J47664	chr_14	Discordant	456596	457267	455318	459241	-	+	672	3924	EMB(fully overlapped)	-3.63111	1.11909	0.196621	0.464807	0.647454	-0.804645	0.00156052	0.00144517	AGGAGGACAGTCAACATCATCTATTTCGTAAATTCGTGCCGCCTCGGGCGCCAGGCCTGGTTCTTCTAAATGGCGCGATCGAAGATGCCGCTGAGGCTCGCCGGGCACCTGTGTAGTTGCTATAAACTCGGCCGTGATGTTCCTGACAAAAGCTTCGTACCCACGGTTCAGCCCATCTCGATTTTGACCTGAAATCAAAGTAGCTGCTCGAACACCCTTGACATTGAAGATATAAAAGCCGTTGAACACTGTTATGTTCTGGACTTGCGCAGCGCTTGGTGACGTTGTTGGAGCGGGGTCTACTGATGGTGTCGTCGTGGCGGTCACAAGCGGAGGACCGTATATCGCCTCCAAGGAGGTAGCACAAATGGCCTCCAGTTCGGCTTCACGTGCCTCATT…	ATGGAGTACCCCATACATCAAATGGATCTAGAAGAATGCTCGACCAACAACGAAAAACCACATATTCAACTACTCCATGATGAAAAGAACTGTGTCGGGCTTTCTCGTCTGCCTTTCCGATCGTCGCTCATTTCTTCGGCTGCGATGCCTCTTTTAGTCATGATCAGCTTGCTTCTTTTGCAGCCAGTAGCCTCGCAGACACCCTATCGGACGTGTTATGAGGCCCTAAGTAGTGCCGATGGTGATCGAAATAGTGTTCTGACGCAGGCAGAATACGTCGAGTCCTTGAGGATTTTGACCTTTGGTGCAGTCAGCGTCAACTCCTACGAAAATCTTTCCGAAGAGCTAAAATCGGGTTTCACCTTTCGTGCTCCAGACGGTTCACCGGGAGTCGACATA…
173	XLOC_003646	Phatr3_J47114	chr_12	Discordant	497933	500067	497599	500340	-	+	2135	2742	EMB(fully overlapped)	-2.9153	1.80399	0.352367	0.699099	0.856475	-0.925459	1.34601e-08	1.36814e-10	ATTGACTTTATCGTGAAATGCGGGTTTCACCATGACCTTGGAACGGCCAAAGTGTCGGGGGCACACCGGATCTCCAAGGTACAATGCACGCTTTTCCGGTGCATACGACGGCTTGGCAAAGCAGTAGCGTCCAGTCGTAAACGGGTAAGCGTCCAACCCGAAGCCGTTGTCCGAAGCGTTGACACCGTGGCTTCGTGTGTACATGTACTTCCCAAACGAGAGGTAGGTGTTGTTTCCGCTATTACCGTGCAGAAACTCCTTGACACCGATACTCTGGTTGAACCATAAGTACTCATCCGCATCGGCAAACAAGACCCAATCATAGTCCTTGGCTACGCCTTTCAGACACGTCTTTTCCAAAGCGAACTGATCGCCGTCGCCTACTACACGTTCGTACCC…	ATGGTAGTAAAATACGGCTTGCATGTATTCGTATGCCTAGCATTCGGTATCCAATGTTCTTTGAACGGCCTTTTCTGGCTTCTTCGAAATGAGCAACCTGTACCTGGATACGGCGTCTCCTCTGCGCAACTACAGCGCTCGACAGATATCGTTGCAACTGTACCACGAAACGAAAAAGAGTCCCAGCGTTTTGTGAGAGGTACTAGTCTTGTGAGCAAGAATTCCGAGACAGGCTCATACACGAAAAGCGGCTCTGTCGGAATGGAAGTCAAGTTCCCTGGTAGTCCAACACTGGACGACGAACAAACACATATCGAAGTGGCAGAAAGTATCGCGGTTTTGGATGGGACACTTACACTTACTTTGGCGAACTCTTCGATTGTTGATTTGCCGAAAGAG…
174	XLOC_008604	Phatr3_J49391	chr_22	Discordant	133427	137740	136458	138206	+	-	4314	1749	TTT(3'end)	2.40141	-1.00712	0.0609883	0.204203	0.606079	-0.778511	9.056e-09	0.0124347	ATACATTACCATTACGTGGAAATATTCAACCAACATCGCTTTACATTGTAAAAGCTTGTTCAGCCGGGTTCTCAATTCATTTTACACATCAAGGCAAGGAGGTAGTGCTTTACTGTTAGATAATGCAGTAGACTAACAGTAACATGACCATGTAACTAATCAGAGATCTTCCACGAGTATTGCGAGAGTGGCTAAAACGAGACGCCACAATATTTGTTGCATCTGTATTCGTCAAATTCGATTATCCTCACGCAAAAGCCGTATGCAATGGTTCAGGCTCACCAAACTTTGCGCCGTTGCCCCTTCCTTACTTTCCGCGTCTTTCATCATTTCGGCAATTTCCAAGGCTGTTTGAAAACGGAAAGAGATGGTCTTTTTCGGTGCTGTATGGAGCCGAAA…	ATGAGCACTTCCATTGGGTGCGAGGAACCCTCATTGACTGTACATCGATCCAATCCGGACATTACGGAATCGACGACGTCCGTGCAAACACCACACGATGGCGAGCACGGATCTTCTGTTCGGGAAAGTATCTTTAACTTTACCAACGCCATTGCGGGTGCCGGAGCCTTGGGCCTCGGTGGAGCCTTCGCCGCGTCGGGTGGGATTGTTTCCATCGTTTCCATCATGCTCTTTGCGTACGTGACAAAAGTGTCCTTGGATCTGCTTATTCGGCTGTCGCTGGAAACACCGGGCGCACACGGATCGTACGAGGATCTGGGACGGGTGGCCTTTGGCTTTGTCGGCCAACTGGCGATATCGGCAGCCAAGTTTATGTACAGTTTCGGCTGCTTGGTGGCT…

## Sheet: C. OT
	NAT.ID	mRNA.ID	chr	Concordancy	start.NAT	end.NAT	start.mRNA	end.mRNA	strand.NAT	strand.mRNA	length.NAT	length.mRNA	OVERLAP	log2FC.NAT.OT	log2FC.mRNA.OT	Cor.Tri	Cor.Oval	PCC.R2	Pearson	padj.NAT	padj.mRNA	cDNA.seq.NAT	cDNA.seq.mRNA
1	XLOC_004288	Phatr3_J47573	chr_14	Concordant	150097	150502	149710	151028	+	-	406	1319	EMB(fully overlapped)	-7.73062	-5.3531	0.410292	0.220738	0.948857	0.974093	7.69575e-11	2.07169e-19	GTATGTGCTCCCTTGTCCCGTGACCGTGGACTTGATTGTGCCTCCAGCCACTGAGTACACCGAACCGGTCTCAGTTTCGGGCGTGACGGCCCCCTCGTCCGCCGTCGCAGTGCGCGGCTCGGGGGGAGGCACCTCGATGTTCATGGTGTCGCCCTTGGCACTCTTCGGTGAAAGGGTAGCCTTCTCGCTCTTGGGTGCCGCAGTACTCTTGGGTACCAAGGAAGCCTTGGGTGCCTTGGTGGACGACGTGGCGACAGGGGCACTGGTGGGTGCCATCGTGGCTCCAGGAGCGGTCGTGGCGTTGGGTCCAGCAGGTGTGGACCCTTCCGTGTCGAAGTTTCCGGCAAAGTAGCCGGTACCGTAGGACTCGACAGTGGCCCCGGTGTTTTCAACCTGGCC…	ATGGTCTTCTCTACCCCTGCCAAAGTCTTTACCACAGCACTCGCCATGGGTGCTCTGGTTGCCACCCAGATTGATCTGACGTCGCAAAAGGTGAGCTTAACATGGCGTTGCTCGGCGTTGGTGAATGTCTTCCCCTTGTAGATCCGACCCCGATTGACCTGACTGTCTACCAAATACGTGGACATGGATCTAACAACATGTTTGCTAATCTTCAGAACGGTGCTGCCAACGGAATTGCGTCCGACGCCGACGCTGCTTCAAAGCCTACAGGAGCTTCTAGCCGCGGCTTGAAGGGTGCTCGCCGTTTGGCTACCGGAAACGTCGAAGGATACGGAAGGGTCAATGCCACGTCCGGAACTCTCGTCAACGGCTTTGCCGGCCCCGGAGAGAGCTCTCAGT…
2	XLOC_004284	Phatr3_J47569	chr_14	Concordant	138660	139284	138222	139579	+	-	625	1358	EMB(fully overlapped)	-6.12756	-5.32825	0.681045	0.74429	0.916395	0.957285	2.41576e-11	1.34792e-14	TTGTCCCGCGACCGTGGACTTGATTGTGCCTCCAGCTACCGAGTACACCGAACCGGTCACCGCTTCGGGCGCGACGGCCCCCTCGTCCGCCGTCGCAGTGCGCGGCTCGGGGGGAGGCAACTCGATGTTCATGGTGTCGCCCTTGGCACTCTTCGGTGAAAGGGTAGCCTTCTCGCTCTTGGGTGCCGCAGTACTCTTGGGTACCAAGGAAGCCTTGGGTGCCTTGGTGGACGACGTGGCGACAGGGGCACTGGTGGGTGCGGTCGTCGCGCCAGGAGCGGTCGTAGCGACGGGTCCGGCAGTTGCGGACCCTTCCGTGTCGAAGTTTCCGGCAAAGTAGCCGGTACCGTAGGACTCGACAGTGGCCCCGGTGTTTTCAACCTGGCCATAGTAGTCAGT…	ATGGTCTTCTCTACCCCTGCCAAAGTCTTTACCACTGCGCTCGCCATGGGTGCTCTGGTTGCCACCCAGATTGATCTGACGTCGCAAAAGGTGAGCTTAACATGGCGTTGCTCGGCGTTGGTGAATGTCTTCCCCTTGTAGATCCGACCCCGATTGACCTGACCGTCTACCAAGTACGTGGACATGGATCTAACAACATGTTTGCTAATTTTCAGAACGGTGCTGCCAACGGAATTGCGTCCGACGCCGACGCTGCTTCAAAGCCTACAGGAGCTTCTAGCCGCGGCTTGAAGGGTGCTCGCCGTTTGGCTACCGGAAACGTCGAAGGATACGGAAGGGTCAATGCCACGTCCGGAACTCTCGTCAACGGCTTTGCTGGCCCCGGAGAGAGCTCTCAGT…
3	XLOC_010860	Phatr3_J43941	chr_3	Concordant	487017	487946	487217	488383	+	-	930	1167	TTT(3'end)	-6.12406	-4.45241	0.0284789	0.839254	0.973837	0.986832	2.40963e-15	1.49036e-16	GCTTTCCTGAGATCTTCTCTGGAACTTTGAAGGGAGGGCAACTCTGACTGACTACGAGCTAGGTGGTAGCTTTCCCGTCGAGACACGATAGAGGTTCGCCGTACGTTTACATTCAAGAGTTTCTGTTATATTTTGTTCGCGAACAGCTTCTTAGCGGTAGTGCCAGTACCACGTTGGGGATGTCCGTTTCCTTGCAAAGCCTAGACGAAAGCTGCCACAAGAGCAACAGTCCCAGTGGTCAACATATGCATAATCCAGCTCGCAATAGATGTACTGTAGGCACCTGAAGATGACGCCTGGTCGAGGTTACGCAGACTCACCGTTGTCTGAAAACCTCTCTTGATAAAATATTCCTCCAGATCTCGGCTCGTTTCGACACGTGCTCCGAGAGTTCGTCGA…	ATGACCAGTTTCATCTCGATACTTCGTTGGTGCGCCACCTTACTCGCTCTTACGCCCATCGTAGCGAGTGGAACGCGTCTATTTGACTCGGAGAAAGGTTCACACGCCCACCGTAGTTTGCAATCTGAAGAATACGCCATTTCATTCGATTCAGTGACAAATACCAAAAACAATATAACGGTAAACTTCATCAACGGCGCAGGAAGTGGTGCGCCGACAGGTCGTTTTGAGATCTTTGTGGCAAATGCTTCCAGTACAGCCTCGGACTACACCTTGTCCTGCTACAGCAAGGATGGTATCGTCTTTGATGGCGAAGGTATATCCGAACGGACGTCCACGGTAGGAACGCCCAACTCAACTTTCGACTTTTCTTTCGACCGCGAAGTGGACGAAGTCACT…
4	XLOC_008211	Phatr3_J49202	chr_21	Concordant	208925	209999	208318	209541	+	-	1075	1224	HTH(5'end)	-5.68713	-4.12364	0.506695	0.887882	0.928485	0.963579	3.88987e-12	1.9583e-08	GTACCGTTGAGTGTGAGAGTCACTTCATACGCAGTTTCGCGGTAGTTAATGTCCGTTGCGACTGCAGGGCTTCCAACTTCCTTGGTCAGGGTAAACTTGACGCAAAAAAAGTACTTGACTATCAAATCGGTAGGAGCCCCAGTATCAGAGTAATAAGGCTGGGTAGCGGTGACGTTTTCGTCAAAGGAGATAGCAAAGGTGGATGTAGGGGACAAGATATTGCTCGTGTCGGCGGTAATACCGGATGTCAAAGCAGCATAGTTGAAATTGGACCCTCCTCTGCTGAAACAGGAAAGTTTCGGATCGGCCAACACTTCACTACCGGCTCCACTACGGGGAATGCGCCCCGATGACCCGGCAGTGAAGATATCGAAACGACCGCCGATGGGATTTTGTGCG…	ATGATCTTCAAGAATCTTCTCTCGCTGGCCTCGGCCGCTTTCTTGGCCGCCACCGCCACCGCAAGCTCCCACGACGCCCTTCCCGTCCAGACCTTTGACTCTTCGGAACAGCTCAGCCGTGATCTGCAAATTGACGAGGCCTCCTTTGCCATTACGTTTACCGCGGTCAGCACCGCCGCTAGCACGCTCACGATGACGTACGCCAACGGTGGAGGTGACGCACAAAATCCCATCGGCGGTCGTTTCGATATCTTCACTGCCGGGTCATCGGGGCGCATTCCCCGTAGTGGAGCCGGTAGTGAAGTGTTGGCCGATCCGAAACTTTCCTGTTTCAGCAGAGGAGGGTCCAATTTCAACTATGCTGCTTTGACATCCGGTATTACCGCCGACACGAGCAAT…
5	XLOC_006510	Phatr3_J48720	chr_19	Concordant	47559	48338	46861	47796	+	-	780	936	HTH(5'end)	-5.55572	-4.20048	4.47197e-05	NA	0.72532	0.851657	0.000108153	1.38838e-08	CCCACTGTTTGTCTCTTAGTGCGAGACTTCGGGTCCGTCGTTTCATATCCGGGGTTGCGTTGGAAGAAAAGGTGGACTGTCGCGTGGGCGATATCGGTAGGGATAAATCCCCCACTTCGGGAACGTCAGATGCCGCTATGCACTCGGACCAGACGGTGGGAGTTGCCGGTGGGGACACTGCTGCCTTGGTACCGGCGGTGTCCCAACATCGACAAAGATTATCTACGAGTGACTGCATCTTTCACACGCTTACCCGGAAAGCCGTCAGTATTACGTTACCACGGTGTTAGCGTGGCGGAGACGTAGCGACGGTAGAAAGGGCAAGGCGTAGACTCGGGTTCCTGAAGAATAATTCGAAGAGGTGCGCTCTGGCGCTCGACGTCGAGAGAAATTCCTATG…	ATGCAGTCACTCGTAGATAATCTTTGTCGATGTTGGGACACCGCCGGTACCAAGGCAGCAGTGTCCCCACCGGCAACTCCCACCGTCTGGTCCGAGTGCATAGCGGCATCTGACGTTCCCGAAGTGGGGGATTTATCCCTACCGATATCGCCCACGCGACAGTCCACCTTTTCTTCCAACGCAACCCCGGATATGAAACGACGGACCCGAAGTCTCGCACTAAGAGACAAACAGTGGGATGCCTTGTTTGAAGGCCAACAACCGCAACGCTCCCCAACAACCCCGTCGCGACCCACCTTGATCAATATCGAGCCCCGGAGATATCGTTCGGAATCGGCGGTGACGAAAGAACCAGTCCGTTCGGAAAAGGCTTTGGCTACACCGGCGCAAAGACACCCC…
6	XLOC_004283	Phatr3_J47569	chr_14	Concordant	138143	138533	138222	139579	+	-	391	1358	TTT(3'end)	-5.55019	-5.32825	0.777931	0.00171246	0.813018	0.901675	4.03169e-09	1.34792e-14	TGTCCAAATATATGTATTTCTCTCTTCTCCCAAAAGTTGGGGAACGTTGCGGCGTGAGGTTTGTGCCAGGGCACGGATTTTACGGAGCGGGCGCCGTCGCCTCTCCCGAAACACCAAACGTGCTGTACGAATCCATGTACATGCTCGAATTGCCGCCGGGCAAGTATACTCCCGAAGTCGGTCCATCCGCATACGCCGAAGCTGATCCGACCTGGGCAAGGTCACCAGCGGCACTGGCATCCGCGGCGAAGTCATTGGCCGAACCTGAAGCGTACGATGAGCTTGTTACAGAGGCTCCGCCGCCAGGACTCGCTGTCGCGTAACCTTGATAGATCCCGGCGCCTCCAACAGTTGTCAAGGCCAATGCGCCACCTTCTGGCCCTTCCGAGGC	ATGGTCTTCTCTACCCCTGCCAAAGTCTTTACCACTGCGCTCGCCATGGGTGCTCTGGTTGCCACCCAGATTGATCTGACGTCGCAAAAGGTGAGCTTAACATGGCGTTGCTCGGCGTTGGTGAATGTCTTCCCCTTGTAGATCCGACCCCGATTGACCTGACCGTCTACCAAGTACGTGGACATGGATCTAACAACATGTTTGCTAATTTTCAGAACGGTGCTGCCAACGGAATTGCGTCCGACGCCGACGCTGCTTCAAAGCCTACAGGAGCTTCTAGCCGCGGCTTGAAGGGTGCTCGCCGTTTGGCTACCGGAAACGTCGAAGGATACGGAAGGGTCAATGCCACGTCCGGAACTCTCGTCAACGGCTTTGCTGGCCCCGGAGAGAGCTCTCAGT…
7	XLOC_006962	Phatr3_J43361	chr_2	Concordant	247074	247590	245934	247559	+	-	517	1626	HTH(5'end)	-5.51406	-4.4039	0.722342	0.593132	0.91047	0.954185	3.33242e-05	9.23938e-12	CCGCATACCCAATTCAAAGATCTTGGGCATGTCAAAGAAAGAGCAGCCGTCCACGCCAAAGTCAAACTGCCGAAAGCCGTCGGGCGTGGCGAAGAGGGGCGGCGCCGCGTGTGCGACCAACTTGAATAAGTGTCCACCCGACATGGTCCAGGATGTTTCGAACCTGCCGTCGGTCCGCTTGCCGAAACTAAAATGTACCTGTTGTCCATCCGCCAGCACGAGACGTTTGCCCGAAGTCAAACTCCAAACGAGCAAGACTTCGTGCTCTTCCCCGCGGCATTCGGACCCGGTGCAACCCTCGGAAATGGCTTGGCGGTTGGAAAAACCAAATCGAAAGCGGACTCGACGTTTGGTCGCCGACATGCGCTTGCCGGAAGCTTCGTTCTTCCAGTCTACCTG…	ATGGACGAACATTGTGTACGTGCAGAACAACCCCAATCACGAGGCAATACCGAATCCAAGTTTGACATGCGCCACAATCCGGTGTATCAGGTAGACTGGAAGAACGAAGCTTCCGGCAAGCGCATGTCGGCGACCAAACGTCGAGTCCGCTTTCGATTTGGTTTTTCCAACCGCCAAGCCATTTCCGAGGGTTGCACCGGGTCCGAATGCCGCGGGGAAGAGCACGAAGTCTTGCTCGTTTGGAGTTTGACTTCGGGCAAACGTCTCGTGCTGGCGGATGGACAACAGGTACATTTTAGTTTCGGCAAGCGGACCGACGGCAGGTTCGAAACATCCTGGACCATGTCGGGTGGACACTTATTCAAGTTGGTCGCACACGCGGCGCCGCCCCTCTTCGCC…
8	XLOC_012756	Phatr3_J44695	chr_4	Concordant	1305236	1305836	1303331	1306959	-	+	601	3629	EMB(fully overlapped)	-5.50043	-4.58822	0.0194678	0.0924344	0.917403	0.957812	1.18011e-11	6.70753e-25	TGTACAGTCGGAATCGGCGTGGGCGCAGGACTGGATTGTCCCATGGGTGCGGACGTATCGATGATGGCGCCACCGACTTCGAACGTGGTACTATCGGACTGACCAAACGCCCCGTCAGAAGCATAAACAACCATACCATCAACCTTGATCTCGAAAGACCCTATTCCATAGGTGCAGCAAATGCCATCGTTGTACACATCCGATATGTCGAACCGAAAGGTGCCGGGGTAAACTCGAATTGTCTCTACAACAACCGTATTGTCGGTTGTGACTTCGCCTGCATTCTGACGAGCAAGTACGCCTCCTCCAGCCACGTTTACTAGGTTCCAGGACGTTTCTTCGGGATATCTATCGTGCGTCACTCTAACACTAATTTCGTGCGGGCCTTCTGTTGTGGGT…	ATGAAGTTTCCTTCGCAACTCGGAGCCACGGTCGCTTTCGTCGTCGTTGCCACAACGACAACTAAAACGGTGTCGGGCAATCTAGCCTCTCCGTTCCCTTTCGAAGAAACCAACGCTGATGGAACCCCCACAGGTGAGATGTACATCCACGGAGGACCTGGCGAAAGCTGGTTCGAAGACAAGCAGGGATTCACTATTTGTCCAGTGGATGAGCAGCCAACTAGACGTAGTCGACGTTTTCTTGGTGTCTTGGACTGGTTCACTGGTGGGACAAGCGAGGAAGATTTAGCCTCTTCTGATCCAGAAAGGACCTTCTACTACTGCGACCAGGACGAGAACGGCAACGCGGTACCCAGAACGGATCTGAAAGTGGGTGAGAGCGATCCCCAAGCCTCTGGC…
9	XLOC_014532	Phatr3_EG02315	chr_7	Concordant	915330	916847	915051	920134	-	+	1518	5084	EMB(fully overlapped)	-5.4532	-3.81519	0.891434	0.221637	0.804765	0.897087	1.04264e-10	5.45867e-14	CCTATCATTTGAAAATGGATCAAGGTTTCTCTAGGACATCTCTACTTTTTCTAGCTTGACTCGTTTTTTTTCTTCCTTGTGAATTTTCCTTTTTTGTTTCCTGACAGCGGCTCGTTCTTGGTAGTTAGGTTTCAGCTTGGCGGCTTCCATAATTTTGTCGCGAATGTTCGCGCACCTCTCTGCTGATTTCGCACCGTTTTTCCAACTCTTCGCTAGGTAGGTTTTTCGCTGAGTTGGATCATACTCACTTTGCTTTTGCATGACTACAACGCGACGACCCAACTCAGCCGACAAAGGCTGATAACAAATGTGTACGGTTTTTAAGCATTCGTGGCGTGGTAAATCACTTTCCGGCTCAAAATCTCGAAAAGAAGGAATCACGTACACAAGTCGTCCACC…	ATGGATCCTTCACGATATTATGTACTGGTCGAGTTTGCCGTCCGCCATTTGGACTTTTTAGCGGCCGAACTGGCCTCGGTTTTGCGTCTGCACGGTATCACGTACGGAAGTCCGGATTGCCGTGTCGAGACGTTGCCCCAGCTCGGACCGCATCCTACCAACAGTACTGCGATAGAGAATTGCAGTCATGTTGACCACAAGAACACTGTGCAAGATCAACAACGACGGAACGAAAAACGGCAACGGCCGTTTTGTATACTATCCTTTCCCTTTGACGCACCCTGTGTTCCGCGTCTGGAAATGCTTGCCGACGAAGTGGACTCTGCCAAAAACCTAGCAACATCGTCAAAATCACAGACTTCATCCGAAACCATTGGGAACATTATTTTATCTCGCTGT…
10	XLOC_001553	Phatr3_J42546	chr_1	Concordant	381450	382026	380914	382065	-	+	577	1152	EMB(fully overlapped)	-5.41643	-2.08665	0.00853502	0.645212	0.700534	0.836979	3.87325e-05	0.00136156	CATGGTGGATACAGGTATGTGTCCCTGTTGATGCCGGTTCGAGCCCGGTCCTCCGAGGCAGATGCGGCAAGGGCGGAGAATCAGACCCAGCACCAAACCCATTATCGTAATTACCAATCGACACATTGCGGCATACATACCGTCTGGATTATCCGACATTTGCCAGGCGGTAAAAATCATGGCCAAGACACCGATGAGCACACTGAGAATACCTACCTGTCGAATCTTGCGGTCTACACTCTGACGCTCCGTTTGACTGGAAACGTCATCATCCATGGTAGGATCTATCAAGTTGTTACTTTCTCGTGTTTTCCCGCCGTCTACTGGTTCATTGTCCATGTGCACCCGGTCTCCAGAATTTGCACCAACGTCATCGTTCTTGTTCCCATCGTCGTTTGC…	ATGAAAAACATCGGCGTGGTTGCCGCCATTTGGTGTTGGTGGACGACACCATCTGTGATACTGGCGTACACGCTCTCGGCCTCCAGAGTAGAGGGGAACGCACCAGCGGTCGGTCTCGATCGAACCAACCCTCGACAGCACTTACGGACAACGAAATCTTTCTCTGTTGGAAATCAGAATAGTCGTAGGAAGACGACGCAGTACGCGCTCGACCTGCATCGAATGGCTATCGAAGGGGATCGGCGAAATCCCACCAACGACCAAGAATCGGCACCGCCAGGAGCGCGGCTTATGGCCGATGCGAATGAGCCTGTCAACGACGACGACGACGACAAGGAAAAGAAAAGTTCAGGCACAGCAGAAGGAGGTGACAATGATGATGATGAACCGATCCTGAAC…
11	XLOC_002245	Phatr3_J46403	chr_10	Concordant	231327	231646	230598	231621	+	-	320	1024	HTH(5'end)	-5.39328	-2.36735	0.0046302	NA	0.762488	0.873206	0.000254242	8.43061e-06	TGTCCCGTTCCAGACGGGTTTCTAAGGCGCTGAGAGTTGCCAAAGATTCACCACTTTTGGTCGACACCGCGTGTGTTGATGTGGGGAGGACCCAAGAGGGCACCGAGGCGACCGCTGTACCCACGAAAAGGTTGGCGCCGTGACGGGACAAAAACGAACGACGACTCCATCCGACGATTCGATCAGGACGGGGAGCCGGACTCACAGTCAACGCATCTCCAACCACTGCCGCCACAATCCAGCAGTTGTAAATCACTGTCAACGGGCATTCTAGTAACCTTTTCCGTCTCGACATGGTCGTTTCCCGAACACTGATTCCC	ATGTCGAGACGGAAAAGGTTACTAGAATGCCCGTTGACAGTGATTTACAACTGCTGGATTGTGGCGGCAGTGGTTGGAGATGCGTTGACTGTGAGTCCGGCTCCCCGTCCTGATCGAATCGTCGGATGGAGTCGTCGTTCGTTTTTGTCCCGTCACGGCGCCAACCTTTTCGTGGGTACAGCGGTCGCCTCGGTGCCCTCTTGGGTCCTCCCCACATCAACACACGCGGTGTCGACCAAAAGTGGTGAATCTTTGGCAACTCTCAGCGCCTTAGAAACCCGTCTGGAACGGGACATCCTCCAACAACTCCCCCTCACGGGACTGTCCGAACGCACCGGCAGTGTGGACAACACGTACTACCCCGACTTTTTGGAGGGCACTTGGGATGTCACACAGACT…
12	XLOC_004519	Phatr3_EG02272	chr_14	Concordant	104681	106348	104822	109125	-	+	1668	4304	HTH(5'end)	-5.34504	-3.93223	0.900253	0.141324	0.826122	0.908913	9.11117e-08	2.06808e-11	ACTAATGACGAAACGTTCCCTTACAGTCACAGCCTCTCAGAATCGCATGGTAGTCGTCTGTCTTCCGTGAAAACCGTGTAATTATTTGACTCTTTGTTGTACACACTAAAATTGGCCTTGACCGAGGGCTAGTTCCCATCCGTCGTCACTGGCGCCGCCCTGGGGGCTCGTCGTGTTACTCGTATAAAGGGATGAATCGTCGCTCGCGCAGTATTCGAGCGTGTCGGGACGGAGATCGTCGCTGCTGCTCGGCGACAGCCACGGGTTGGTATGAACCGCTCGTCTCGCGTCAGTGGAAACGGAGGGCCGAACGATGGAAAGCATGTTGTACAACGGCTTCTTCCCCGCAACCCAGTCCACGTCGTCATCGTCGGAATCGTGGTCCGTTTCTCGAGCCGT…	CTTTTGACCGATTGATTATCGCACTACATCCTTGTTCCAACAACTTGGTGACCAGCCATTATGCAGCTGCACTCTCTTTCCAAAATCCTGCTGTTGCTGGTAATCGTTCACCGTTCGCACGGTCAATTTCCACAAGTCAAGGATCGCCATTCTTTGACAGAAGAAGACTATCTCCGACAGCAACCGTCGCTTCTCCGGGGTAGTTCTAATCTACCGCTCTCGCGTTCCAATCTCTTGGTTAGACAACGGAATAGCTTTGGTCAACACCAGCAACGAACGCGGAGAGAAAAGGAAGACGAGGATGACGACGACCAAGACGATGAGATCGATCAGCCTGAAACCGATGAGCTCTCGTCCGACTTTCCCACAGGTATGCCCAGCGTTGTCGATTCTCCGATG…
13	XLOC_002271	Phatr3_J46436	chr_10	Concordant	333501	333925	332682	334635	+	-	425	1954	EMB(fully overlapped)	-5.29527	-3.20564	0.150229	NA	0.764934	0.874605	0.000315611	7.06934e-10	ACGCGTTGTTTCAAATAAGTCGTGTCAGAAATCATTTTGAGCACGTACCTTGCGCTTGCGTCTCGGGCTTGCCAAAAACAAAGTTAGTGAGCGAACTAGTCTGTAAGAAGCGTCGTCTGCGTGTGCAACCTAGTAGAGCTGGTGCAACTACTTGTTGAAGTTTCTCTGCCACGGCAGTCACAACATCCTGGGAAGGAACCGACCCATCCACCACCAAGATAAAGTTTACAGTGTAGCTTTGAGTGTTGCCGTCGGTACTGGCGGTTCCGTCGGCTACCGCCGCACAATCAAATTCTCCCTCGACAAGGCCATCCTCGGGAGTGTTATCTTCGGTGGAACCCCCCACCGAGGGTTCCGCGCTTTCATTTGCACTGGGTTGCTCACTCGGAAGCGCGCTGC…	ATGAGATTATTCCGTAGCGCACCCACGAGGCAGGTTGGCGTCGCCGGGACACTGCTGCTATTGCTGACATCCGTCTGTACCGTGGTAGTGTCCCTTCGAACCGACCAAGATGCCACCGTTCGGCCTTTGGCGGGAGCTGCTCCTCTCACGGTCTTACCCGTCGCGTCGCCCAACAATCGCAAACTCAAGGAAAGCGGTAATTTATTAAATTTGATGGATCGAGTATGGTTTGAAACCGGAACAAAGGCTCTTCATTCGTCTGTCTCTGCCGCCAAATGTAAAAAGCCCAAGAGTAGCAAGGGTAGCGACAAGGGCAGCAGTTCGACGCCGACTACTGCTTCTCCATCCGTTTCCAAAACGGCGGCACCGGCTCCGATCGCTACCATCTCTAAGTCTTCC…
14	XLOC_010567	Phatr3_J41316	chr_29	Concordant	102179	103200	102190	103449	+	-	1022	1260	TTT(3'end)	-4.57195	-3.76358	0.78211	0.804766	0.984809	0.992375	2.20079e-09	1.38838e-08	TATGGGCCTACCTACATCTTGTTCCGGCGCCTGAGGAAACGGTCATCGCTGTCGCTGGGTCCAGTCATGCTTGGGCCCGTGACACTTGGACCAGTCACGCTTGGCCCTGTGGCGCTGGGGCCCGTCATACTAGGACCAGTCAAACTAGGACCCGTAGAACTGGGGCTCCTGAGACGACGGTCATCGCTGTCGCTAGGTCCAGTCATGCTAGGTCCCGTCATACTTGGACCTGTGACGCTGGGACCCGTCATGCTTGGCCCGGTGGCGCTAGGACCCGTCAAACTAGGACCCGTAGAGCTGGGGCTCCTGAGACGACGGTCATCGCTGTCGCTGGGTCCAGTCATACTAGGTCCCGTCATACTTGGACCTGTGGCGCTGGGACCCGTCACGCTTGGCCCT…	ATGAAGTTCTCCGCCTTCGTCGTTTTCTTTCTCCCCCTTGCTTTTGCAACCGAACGCTCGGCCAACAACCTGGTATGTTGAATGAAGAGCTTGTCCTTGTCGGAAGAAGTGTTCCGAAGCCTGCGCCTGCGAAAACAACACGAAGTTGCACCGGAAAATCGATCCTCATATTTTCTCGACTCTTTCCAGCCCGAACGGTACCTAAATAGTCCGACTGGACCTAGTTTGACGGGTCCTAGTTTGACTGGTCCTAGTTTGACGGGTCCTAGCGCCACCGGGCCAAGCATGACGGGTCCCAGCGCCACCGGGCCAAGCATGACGGGTCCAAGTATGACGGGACCTAGCATGACTGGACCCAGCGACAGCGATGATCGTCGTCTCAAGAGCCCCAGCTCTACG…
15	XLOC_008390	Phatr3_J49162	chr_21	Concordant	104317	104834	103572	105296	-	+	518	1725	EMB(fully overlapped)	-4.51274	-3.34432	0.389219	0.373828	0.780462	0.883437	0.00282343	2.02591e-10	AATATGCGACAAGAGGAATGCTCGTTGCGATATTTCCAGCCGGGCTACTTTCTCGTAGTGCAAAGTTTTGCGGACACCGTAGCGCATGGCCAAAAGCTGGGCAGCCGAGGGACGTCGCAAAAATTTGGAAGTTTCGTGTTGAAAAGGAGCCAATGCCTTGTCCTTGCGGACTTGAAGACCAATGTGATACCAGGGAATGGCATTGCCGTGATGTTCCCGCAACCATGCATATCCGGTGAATCCCAACAAATTGTCAATCCCCAGGGTATTTTTGGCAATGGCCAAATGTACAAACTGTTTGAAGATTGACAGAGCCCGATCTCGCCAAGAATCGACCGGCAAAGCCTCGTTTCGATCACGGCAGGCTTGATAAAGCTTATTGCCATGTGGAGTATTGCG…	ATGAACCCTCGACACGTCTGGGCCGTGTCGGCTACGTCGACGACGGTTCTCATTTTCTCGGCATGGTACTGGTTGAATCTGTATCATGGGAAAGCCCTGCAATCGATCGTCTATACTCCCAAAGTCACGCCGTACGGTGTCTACACAAGCGTTTGGGAAGTCTGTATCTATCACGTTTGGTTCCTAGTACTGGGCAGTGTCGTTGATGGCAACAGTCTGCTGACCCAATTGGCACGGTGGCAACACCACGACCGCCCCGGGTTGGAACACCGAGTACACAGCGATCTCCGGCAGGTACTCACGGCGCGTCCGAGTGCCGACGAGACAACTCCTAGCCGGAACAACGATGCCGACTTTACCGCGGTCACCATGCCAAAATCCATCGAGGACGGAGCCGAG…
16	XLOC_010789	Phatr3_J43856	chr_3	Concordant	234248	235016	232060	235162	+	-	769	3103	EMB(fully overlapped)	-4.34353	-1.89231	0.316391	0.386532	0.955363	0.977427	0.00100276	9.54859e-08	AAAGTCATCGTTGTCGTCGTCACGCAAATTCCTGGTCACTTCCCAACAGGCTCGTAGTTCGTACCAAATGACGTTGCCTGCGAAAATGACGTAAAACGCCAAGACAGAGGCAAACCAGAACAATGAGGTAATCTCCCACCAGCTGTCCGAGCCACTGAGAAGGCTGCAGCACAGAATGAAAATTGGAGCACCTAAAAAGAAGGTAAAGAAAATCCATTCCACTGCCACCGGACTGAGTTTGCGAAAAGTAAAGTTGCGAATCAAGGGGTGTCCCCGAAATGTGTCTTGGATGTAGGCCCCAGCAATCACCAACGCCGAAGACAAACCATAGACAAAAGGAATGATACTGAAAATAACTCCCATTGCGGCTCCCCAATTGGCTTCCTGTTTGGATGTCGC…	ATGGTCAGCAACTCGAACACCAAGGGCGTCAACTTCGCCTCGTTCGTTCCCCACCACAACGTGCCAGAGTCGGACGTGGAAGAAGCTACGGAGACAGCCGCGAAACCTCCCACTCACGGGGTGCCCGAAGACGGATCGGAGAAAATGCCACACTCTGTCGAACTCGTCAATGCACCGACGGATCGCATGAAGAGACTCGCTAGTGCTCCCACCGTCTGTACCTTGCGGGACCATTTTACGCTCCCCATCGCCTCCAGTACTGTCCGCTATCGCCAAACGCAAGGCGCCGCGAGAGTAATCCAGGGCGGGGATGCACAGTACGTGCTGGAAGAAACCGTCAACAGGAATACCGAACAGCGGGAGATATCAATTCGTCGTATTCACGATACTTCGGAAGGG…
17	XLOC_001588	Phatr3_J42588	chr_1	Concordant	513837	514141	512783	515142	-	+	305	2360	EMB(fully overlapped)	-4.31525	-1.77974	0.856081	0.696276	0.983048	0.991488	0.00472032	0.00137442	TTGTCCTTCAGTATTACAGAAGAAACCCAGCGCATGGTCAGGCAATGTTGGACCATTGCGACCCTGAACGATACACGGTTTGTTGACGAAATCACATCCCACCCCTAACCCCCAAGGCGACATTCTGCTCGACGTGTAGTTGGCCTTGTACCACCCGGAATCCTCCATCAGTGCCAGCGTCAGAGAGCTCAGAATATTCGTTGTGGGCGAAATAATTCCACTCATGGCTTCAGGATAGAATAGACGCTCATCCCAGTGATCCCCAGTACAGGACTCAGAGCGGGTTGGTTGGTTTTCTAATTGCC	ATGCGAGCTTGGATCGTGCTCGGCTTGTCGACGCTGACGTGCACTAATGCAGTATTAGGTTTACGCAATACTGAACCTGTTTCAACGACAGCATCCAACCGGGAGCGCATGCATGTGGTTCGCCGTCTATACGGCTCACACGCGAGAGATGTTCGCAATGTTCTGGATGAAGTGGAAACGCGTATGCAACGCTACCAAACAGGCTTCAACGTGGACCCGGAACACGTTGTGCCCTACGAAAACCACCCCTTTGAGGAAATGAAACATCGAAATTTACAAGACGATGGATCAGAAACGAGCACTACCGACACTGTCAACAATTCCACTTCGCGCTTTCGCAATATGCGCATTCGGTTCGAAACAAAAGCACTGGACGATATGCGGGACGCTACCAATGCT…
18	XLOC_005251	Phatr3_J48054	chr_16	Concordant	61839	63023	60728	62176	+	-	1185	1449	HTH(5'end)	-4.28901	-2.05747	0.597671	0.556501	0.768398	0.876583	1.16373e-05	7.31761e-05	TCGGAGCGTGCGTCTAGATCTTCACCTCCCTTACAACCCGGCACAGCCTGTCCTCCACTGCGTTGGAAGCATCGGAGCTTGCCTTGACAGTCGGAATCGCGGTCACAGTCGCCTTCGCAGAGTCCCAAAGGAAAGGCCGAATTGGGATTCCCGTTGTCTCCCACGGCTCGGATGCGCTTGAGTCGACGTGCCGTTCCGAGATCGTGGTTGTTGTTATCGTGATGGTTGTTGTCGTGATTGTCAACGTTGAGGGCGGCAGCAGTGGGCCAGCACCACAACGACGACGTCGCGACAGTCGAGACCAAGAGCGACCAGACGGATGGATTAGTGAGCTTCATTGCGGGCGGAATGAAACAGAAAAGAGACGAATGACTATTATGAAGAATAAAGGAACGAACG…	ATGAAGCTCACTAATCCATCCGTCTGGTCGCTCTTGGTCTCGACTGTCGCGACGTCGTCGTTGTGGTGCTGGCCCACTGCTGCCGCCCTCAACGTTGACAATCACGACAACAACCATCACGATAACAACAACCACGATCTCGGAACGGCACGTCGACTCAAGCGCATCCGAGCCGTGGGAGACAACGGGAATCCCAATTCGGCCTTTCCTTTGGGACTCTGCGAAGGCGACTGTGACCGCGATTCCGACTGTCAAGGCAAGCTCCGATGCTTCCAACGCAGTGGAGGACAGGCTGTGCCGGGTTGTAAGGGAGGTGAAGATCTAGACGCACGCTCCGACTTTTGTTACGATCCCGACAGTGTGCCCAGTGCTCCCGTGCCCGCCCCCGTGCGGGCTCCC…
19	XLOC_002200	Phatr3_J27877	chr_10	Concordant	106295	108816	106211	108498	+	-	2522	2288	HTH(5'end)	-4.28314	-5.4284	0.740797	0.131414	0.935485	0.967205	4.24323e-06	7.64127e-10	TTCCATGAGCTCGTCAACATGGTCCTTGCTGGGTCCCGAAAGATCGTAAGCAGATCCACGGTGATGGGAAATATCAAGACCAACTTCTTCCTCAAGCGGGTCCACACGGAACATACCGGCCATGTTCAAAAGGATAAAAAAGGGCGTCATAATGGTGGTGACCCATCCAATAATCCAGGCGAGGCAAGCAAGCTGGCAGATGAGAAGACTTCCATCTCCGGAGCCACTTCCCCATTCGTAGAACCAGCCCTCGTGTTCCGAGTTGTACCCAGCGGTTGCCATCAATCCACCGTTGGCGAAAAGGCCGGTGGCTAGGACACCCCAGAAACCATTGGCGAAATGGACAGGGATGGCATCGACAGCGTCATCAATCTTGAGCTTGATCAAAAGCTTGGACAT…	ATGTCTTTTGATTTGGACGCATTCTGCACTGGCCTGACAGCCGCGTCGAGCTCTTCTGAGCAGGCTGTGTGCGCTCTGCAAACGGTAAGTCGCGGCAAAACTTCTGACATGCTCCTATCTTGGCACTGCAATGAGAAAGATGGACCTGGCTACTATCCGATACCGTAATGCTACATTCATGCAGTCTACTCTTTGCAGCAACCCTTCCAGTTATTGTCCTGAGCATCCGCCTCGGACTCCTAAGCGGAATAAGCGGGGTTGATCTACACGTTGGTCGGTCTGTCTTTGACTGCGATGCGTCGTCGATAATTTTGATCAAAGGCTTGTTGTTTAAATTTGCTTGTGTGCCACCTATACTCACTTGGATGCCTTTTTGTTTGCACTCTACTTCTGCAGATC…
20	XLOC_012716	Phatr3_J44658	chr_4	Concordant	1182953	1183531	1181958	1185828	-	+	579	3871	EMB(fully overlapped)	-4.22017	-3.19805	0.342422	0.21601	0.923752	0.96112	0.000126044	4.10459e-16	GGAGGACGTCGATAATAATTTGGTCGTGCTGACGGGACAGGTGAGCCTCCACAATACTTTCGCGAATCCTTGGCGCTTCGTTTGAGATTGTTCTTGCGGCCTTTCTTCGAGACATCGTTCATCCTTGGCGTCTGGACTGTCGCCTACTTTGTTTCGCGAAAGCAAAACCGCAGGACGGCTGCATCTTGCACTGCTACCTGTGCCGCTGCTTGTAGCTGGTCGATCGGTCGCAGAGAACGATTCTTGTTTTGAAGCATCGGTACTGAGAGCTTCCGCCGAGGGGCTGGAGACGGTTCCATTAGAACTGAGTTGATGACTGCTCGATCCATCAACGCTATCGCCGGCGGCAAGGACGTCGACCCGGATAAGTTTGGGCGGTGCAAAGGGAGGACAAAACGA…	TCAGCATGCCTTCCGTGTTCGAAAAATCAAAAAGTCCAAGTCGGCATGTGGCTCGCACCCCTGCTGCCAGTCTGCAGAAAACAAGTAGCAGCGGCCAGCACTGTGATAACAACAATGGCGGCCTAGGAGGAAATCTCAAGCCCAAAAAATCTCGTCCGCCACGGACAACACATAAGCGCTGGGCTGCGTCGGCGGCTAACAACGAAGAACGCTCCCAAGAAAGCAACAACAGCAGTCGACCGAGCAGTGTCGTATTGGCTACTCCAGAATCCTTGACTCGCGACTTGTCTGATCTGAGTGGGTCATATTTCAATGGGAATACGGCCCCACGCAGTACCTCTCAACATCAACGAATCGGGGTTCCTGCGGCTGTACCGCAGAACGTGTACCCGTCAGGAA…
21	XLOC_007784	Phatr3_J48956	chr_20	Concordant	142502	143001	142202	144415	+	-	500	2214	EMB(fully overlapped)	-4.14285	-2.08158	0.334143	NA	0.733503	0.856448	0.0131503	0.00015525	GTCTCCGGTAAAGGCACAGCCAACGTCCGCTTCCAGCACAACCACATCCTGGCTTTCGCGCACTATCCTGAAAGTTTCCCCTTCTCGTCCATTCACCACCCGACACCGACTTGTTCCTTCTAGTTCCACTTGATCCTTTTGAACGCCTATGTGAACAGTGGCTCGGTCGCCAAGCGAAATAATCTGACCACTCGGAGAGTATCGGCTAGCCATGGCATCGTTGTATGCCAGACGGTTGTACTCCCAGCCCAATGTCGCGTCTTGCTCGCTTTCGTAATCTTCGGTAGGTAGCCAGCTCGTAAACTCCCGCGCCATGTCGTGATGCAAGGATTGATCTTCCGTTCCCCCAACCAGTATATGAATGTCGCGAAGGTTTTCGTGAATCGGGTGCACCAATCC…	ATGGATCAAGCTAGTAGCAATAGTCGCACTACCGACAAAGTCGGACTTTGTTCGTTGTTGCCGACGCTGCTGCACGTATCGGCCAACCCATCGGCGTTTCATGATTTACCGAGTGCCGCGGGCTGCGTTCTTTTTCTCCCCGCACCTTCCACCAACATCAGTGACGCCAATGGCAGCGACGCTCTTTGGAATTCTTCGGATAAAGTTACCGAATCGCTGGTCCGTCTCTTCCTAGACCAACAAAACGCAGCGGAATGGGAACACTTGGTGGATTCTTGGCAGGCCCATCCGGCGGATTCAACATCCGACGTCGATGACGCGCTCCGCTGCTATATACAATTGCGTCAGAAGGATCCTTCACGACATTCCGTCGGTGGAGACGAAGACCTGCTGTGGTGG…
22	XLOC_012230	Phatr3_J44554	chr_4	Concordant	890024	890611	889762	890817	+	-	588	1056	EMB(fully overlapped)	-4.1319	-1.941	0.930446	0.0225254	0.813976	0.902206	0.016237	0.00896316	AATGAATTGCCCTGCATCATAGACCCTGGGAAAAATTGAGAGTTGGTCTGTCCCATCCCCATGCCAAGTCCACCAGTCCCTATACCAGCAGGAAGTCCGGACGACCCGTAGAATTGCGAAAAGTTCGCTCCAAGTCCCATCATTGGAACGTTCATCGCCGGATTAAGCATACCTTGTTGAGCGCGCAAAAGTTGTTCCATATCGAAATTCCCCGACCCTCCCATAGCGGCACTGTTTGAACCTCCCATTGTAGAAGCGAGACCCGGTACCATCTGCTGCATATCCCCTTGCGGGTTCGACTCAAACATTGTCTTTCTAGCCGCTGCCGCAGCGGCTTCCTCTTCGGCTTTTTGCGCTGCCGCTTGTTCCTTTTCCAGACGAGCGCGTTTTGCGACATTA…	ATGTCCGGTAACGCATCGGCTGCACAGTCCGATGATGGCGACAAAGATCCCGTTGTTACAGACAAGAAGGCAGAACCAAAGGTGACGAAAGGGAAAGCTAAGTCGGCGAAGAAAGCTACAAAAAATAAAAGGTTTCGTTCCAAGAAGCCCAAAGACATGCCGCCTCGTCCGCTGAGTGCTTACAATCTTTTTTTTAAGGAAGAAAGGGTGCGTATGTTGACGGGAGATGTAGCGAGTGAGGGCGACGACGCTCCAAAACGTATTGGGTTCGAAGCTATGGCCAAAACAATCGGGAAACGGTGGAAGGAATTGCCCGAGATTGAACTTGCTCGATACAAAGCCGAAGCGAAAGATCAAATGGATAACTACCGCAGGGAGATGGATAAGTATCATATTAAT…
23	XLOC_006854	Phatr3_J48882	chr_19	Concordant	570268	570532	569585	570772	-	+	265	1188	EMB(fully overlapped)	-4.13083	-2.82616	0.0498703	0.916431	0.886414	0.941496	3.54444e-08	0.00014197	TGGCGAAGGAGCTCAAAGAAGGCCAGCATGGCGAGGCGGCCGTTGCTGACCTCGTTAGTGCGGCGGGTGTTCATGGTTTCCTCATCCATTTCCGGACCAGGGGCGATCTCGTGATAGCCGAGGTTATCCGAATTGAGGTAGTCCACCATACCAATGGCAAAGAAAGTCGTCATCCAAAAGATGGACGGAATAGCATTGACGGCGGCGATGCCGTTGGGAATATCTTTAAAGGCGAGTCCAGGCATGAGCTCTCCGGGGAAGCGGT	GACGAGAAAATGCATGTAAGCTGCTCTAAATGTTTGTGTGGGAATGGTTGACTGCAGAAGCCAAAGAACAAGCAAAACAGGCTAAATTCGATCGGATTCGGTCCCCATTGAAGCATATCCTTTCGATGACGAAGATCCTAGATGAATCGTGCATCATGAGCATGAGCAAGACAAGCACTGGTGAAGAGGATCAACAACTTCTCATAATTTCGAATCGCGATCGTATCAAAACAGACAGTCATGAAGTTTGCCTTTGCCCTCTCCCTCTTCCTCGCCGGTACCGAAGGATTCGCCCCCGCGAAGCCCGGTACGACGCTCTCCACGGCCCTCCAGTCCTCGTCGAGCTACGAAAACGAGCTCGGAGCCATTGATCCTGTTGGTACGTAACATTCTTCGCAG…
24	XLOC_008300	Phatr3_J49296	chr_21	Concordant	497349	498326	497481	498638	+	-	978	1158	TTT(3'end)	-3.96199	-2.29484	0.549106	0.922763	0.86166	0.928256	4.92289e-08	0.00206566	ATGGGCCCCCACGTCACTCCGGAAGGGTGAGTACACATCCGTGCCGTACTCCCGTCCTTTTACTACTGCTTTCTAGAAGAAAATTGCGTAGTATACTAGTGGTTGGTTCAAAGTTTGTGTATTCATCGTGGACTACCGAAGAGCAACCGAGAGCACAAAGGCTCCCAAAGTCAGGACCGGAAGAGACCAGCTCCAACGAATCGAGATAGAGGCAATTGAATCAGATAAAAAGCCGGGAAGAAAAATAGTCGATTGGAACGACCTTCTTTGGACGACTTCCTCTAGGCTTCGACTCGGTTCCAAGCGTGCTCGCAGCGTGCGTCGAGAGCTACCAATGCCGAGAACAACGTTTCCCAGGATATCAACCTGCAGGTCAGCTCCTGTTGCAAATATGGCATA…	ATGATGAATTCACTCTCGGCTCTCTGGTGTGCCATTGTTGTCGCCTTTGCGCCCGTCGCGTGCAGCGACGTGCAGTTGTTTGATTCGGAAAACAGAACACCTGCCCGCCGAAGTCTGCAAAAGACTACGGAATACACCATCGCATTCAATTCCGTGGCAAATACAGCCAATAATGTATCGATTTCCTTCAACCACGGTATTGGAGACGGTTCACCCACTGGGAAGTTCGAGATTTTCGTGAAAACTGGAATCGCGACTACCTCACAATACAACTTAACTTGCTTTAGTCAAGGTGGCATACTTTTTTCTGGTACCGGGATATCCAGCCAAACGAGCTCGATCGGGACCTCAAGCTCGACGTTCGATTTTTCGTTTGACGACAAGGTGAATGAAACAGAC…
25	XLOC_005264	Phatr3_J29283	chr_16	Concordant	109238	109917	109008	110536	+	-	680	1529	EMB(fully overlapped)	-3.93108	-2.25363	0.0172517	0.463754	0.754759	0.868768	0.0107073	3.20209e-06	AGTGCTCCTGCAAAGTCAGATTGCAGAAGAACTCAGCGTACTTTTTGACGTACTTGGGTATCTTTTCTACAAGACCACGCTCCTGCCAACTATCATCCTCGAAGCATACACCCTTGGCCAAAAAATAGCCTACGACGTGAATAGGAGGAATGGCACGAAGCCGCCATCCCAAATGACGCAGAACTCTCAGCTCACCCTCTCGAAAAGACAGTGATGTGTGCCCGACGTCGGCAAGTTTCGTAAGTTGCAACAAATCCGGAATAGGAGGACAGTGTTCTTCTGCTTCTTCATACTTGGCAGCCACAGAAATACAAGCGGTTGCCAGAAGCTGCCACTGACTGCGAGGGATACTCCCTGATCGAAATATTTTGTCCAAGTAAAGGACACTCACATGAATAG…	ATGTCCTTTGCTTGCTCCTTCCATTCAGATGCATTCGTAACGGAGAAAAACCTCTTAAAATCGACTGAGGTATGTACGAGAGGGAAATACTCGTTGGATGAGTGCAGCAGGACATTTCATCTCAGATTCATCCCGCACCGTATTCCAATGTTGCACGTTGTTTTTCAAATCTATCGTTCAACCATGTCCGAGTCGACTTGACAACGCCCGATTGTCCTGGCTTATCTACATTCACGCTCAGTGGTACAGGAATGACGTAAAGAACGAGGAGCCGTTCCGCCAATATCGCTTTGTCCTGGGTTGAGTTTGAGCCTCGAAAATCATTGAAATCTCACCAAAAATTCTACATCTCCCAGCAGATCGGCCACGGGGTGCAAGCACCTTTTACGATCTGCAATC…
26	XLOC_014539	Phatr3_J45689	chr_7	Concordant	946086	946387	944425	946574	-	+	302	2150	EMB(fully overlapped)	-3.89196	-1.47934	0.526692	0.576235	0.774503	0.880058	0.00939817	0.021974	CGGGGGCGTTTGGCGTCGGTCTTTGGTAGTTGGGGGTGGCGTTCGCCTGATGCTGCTGTGGGTAACTCCCGTACGACTGCGGTGGCTGTCCGTACGGTTGCGGTTGCGGGGGTTGTTGCTGTCCGTACGGTTGCGGTTGCTGGGGTTGTTGCTGTCCGTACGGTTGCGGTTGCTGGGGCTGTTGCTGTCCGTACGGTTGTTGAGGCTGTTGCTGTCCGAACGGTTGCTGCAACTGTGGAGGCTGTCCGTACGGTACCGTTTGGGACTGACCGTAACTGGGGTATCCCACTTGGGATGGTGTG	ATGGAAGGCAACAATCCGTTTGGTGCTCCCACCGCCGCCGCCGCTGTACCGGCAGGATCCACCACGTACCAAGACACGGCGGTAGAAAGTGGGGGAGGCAATCCGTTTGCGTCTCCGTCGTCACCGGATCCGTACGGTACAAACCCTTACGTAACTGCCACCACCGCACCCGACCCATCGTCGGCGTACGGTGCTCCGTCGGCCCCCAACGCCTACTACGGAGCCCCACAGCCACCACCACCACCACAACAATGGAACACGGGGTACGCAGCCTCCCACGCGAATCCGTATTCGACGACGGCGCCGACGAATCCACCTCCGCAATCGTACGGCAACGCGTTGGTCCCCGCCCCGCAGTCTGCTAATCCGTACGCCGCAGCAGTCGTGACTCCGCAGTCA…
27	XLOC_000882	Phatr3_J31650	chr_1	Concordant	616275	618586	616274	618192	+	-	2312	1919	HTH(5'end)	-3.86888	-3.06001	0.914676	0.151683	0.733262	0.856307	1.48137e-10	0.000366189	CAAGCCTCGGTTGCAATGTTTTCTTCGTCTACTACTGAATCCTGAGGAGCCACTTCTTCCACGTCGTCTTGCAAGGAAGGCGGCCCACCAAAACAGCCGCCGCAGCAAAGCTCTCCAATATCGCCATGTCCTGGTTGATAGCCATTCGCCGGAGGATTTGGCATACGGCCACGGCTGACGTACTCTAAATAGCCGCAGTTCTTGAAGAGCTTGGCAAAGAAGAGAGGAAGCGAGTAAACTTTGACGTACTCTGGATCGTTGTTGACGTCGGCGTCCCGGACGTGCGCCCACGCAAGCAAACCGCGCTCCTTTGGTGTACCGGGAATGGTGTTGTCCAGAACAAAGGCCGCAATCAGTGCGATAATCATCGGGGAGCTGAACAACGCCAGTGCGATTTCG…	ATGGCGACTGGCAACATCTCAAGCATTACCGGCGTTCCGCTCAGCCTCGACGTGAGTGACGAAGGAACGAGCGACGACATTGACAAGTCAGGAAATAACTTCGTTTATGAGACACATGAGGATCGCGCTAAAGCTAATGGTATGAAATACACCGTCTCGGATGTACCACCTTTGCCTTTGAGTATAATCCTAGGATGCCAACACTTCCTTACGATGCTGGGCGCGACGGTTCTCATTCCTCTAATTGTGACGCCCGCCATGGGAGCAACGGCCAAGCAAACAGCCGAAGTCATTTCAACTATTTTTGTGGTCTCTGGTGTCAATACATTGATCCAAACGACTCTAGGTGATCGACTGCCGATTGTGCAAGGTGGCAGCTTCAGCTACCTCCCTCCAACT…
28	XLOC_014175	Phatr3_J45596	chr_7	Concordant	648386	648890	648175	650721	+	-	505	2547	EMB(fully overlapped)	-3.86596	-1.9049	0.436597	NA	0.741955	0.861368	0.0183122	0.000236467	GTTGCCATGGGATCGCGATTAGGAGATGCGATGCTAGCAAAGTAGACGTCTGAGGATTCAATTTCCCCAGATTGACTACGAGGAGCAATATTCACTTTGGGAGGCTCGTCACGATAATCGCCGCTCCAACGGAGACTGGTCGATATCTGGTCATTGTTACGCATCCGGCGTCGACGGTACATAATCCCAGCAAAGACGGCAAAAGCTATAATGGCGACCGTAGAGAATAGAATGGCAAAAATCTGAGACGGCGAGGCTGTATTGCTTCTTACCGTACTGGCAGAATCTTCAGTTGAACTCGTCATTGGACGATCAAATGGGTAGGTGTCATCTTCACGAAGCTCACAGTGCGGGCCCGCCCATCCGATCTCGCAAGAGCAACCAGGATGTCTGCAATGA…	ATGGGGGGAAGTATGCCTCGCTTCTGCCTCTCTGGCATGCTGCTGCTGCTCAGCTTCGGAGCTCACGCGCAGGAAGACTCAACCGGGAATTCGGCTTGCCCATTGACGTGTGCTAACGAATCGGTGTGTGTCTTCGGGACCGCTTCGTTTGCGGATCACAAATTACCCGACGGTACTGCACTCGATATTCATCAAACCACGTCGATTCAGAACTACTATTGCTCCTGCCAACAAGGGTGGACAGGAGTAGCATGCGATGTTCGCTGGGAACGATGCAGTGATACTGGTGATGATAACGACATCGATGCCATTCATCACTGCTAGTGAGTACCTCTTGACGATCACCATCATTAAAACAAGTTTGATTTGATCATTTCTCAGTTTCTCTCCTTCTTTTGT…
29	XLOC_010758	Phatr3_J43828	chr_3	Concordant	156045	157958	155090	157330	+	-	1914	2241	HTH(5'end)	-3.83577	-1.54254	0.767073	0.000747716	0.957814	0.97868	2.41576e-11	0.000133106	TCCTGTGCGTGGTGTAACTTCATCAAGTCCGTTTCGACATTCCCTGCCTTGTCGGCCCGGGATTGCTGGTCCACAACCGATACGGCGTCACAAACGACCGCCACAATCAAGTTGAAAACGATAAAACCGGTAATGGCGATGAAACTGACAAAAGGCATCCAGGCCCATGACCGTTGTTCCATACATTCTCTTGCTGTATCCGCCCACTCCAACGTCATGAACTGCATGCAAGAGAATAAGGCCACGTCCAAAGATCCGAAATAGTTCTCGGAAAGCTCTAAATCCCGAAACAGTTCGGTAAAGAGTACCGCGTACACGTAGAAGATAAGAAGGAGCAGCGTGCCAATCGCGTACATCCGCGGCATGACGGTTCCAAGCGCCATGATGAGCTCCCGAAGT…	ATGAAACGGAGGTTACCGATAGACTCCGTTGGTACAGGGAGAAGGAATCCGAAAAAGCCGACAGAGTTCGATCATCAGGGAAACGATCAGCAGGTCGAGTTAGGACTGCAGGAGACTCAAACACGAGCTGCAGTGGCAGCGCAACGACATGGCAGGAGACTCAATCACAGCGAGGAGACTGCAGGCGATGACAGTGCTCTCTCGCATCTGCCTCACGGCTCGCAAATGTCGACTGAACCCACTAATGGCAAGTCTTACCGATCATCTCGCGGGGAGCTTCCGATTATGAGGTTCCAGGATAGCGAGGCGGCGGCTGCTGCTAGTTCTGTGAGTGCTTCCTCGCAATCCTCTCCCACCAACCAGAGTGAAGCTGGTTCTAACTTGCCGGGATCTCCCATG…
30	XLOC_012501	Phatr3_J44395	chr_4	Concordant	420593	420872	420624	421652	-	+	280	1029	HTH(5'end)	-3.83095	-2.94034	0.838655	0.684996	0.969467	0.984615	1.96153e-06	5.08445e-07	CATGCATTCCTTGCGTTTCTTCTGGCGCTCCTCCCGAGATTCTTTGCCATTCGTCTTGCGCCTTTTGCTCGCCTTACTGGACTCGTGTTCACCTGCCTCCCGTTGGTCAGGATTGATCGGTTCTTCCTCATCATTAGGTTGAGGAGGTGTCACCACCTCGGATTCTTTCTCCTCCTTCTCGGCTTGCAACTTGCCCTTTTTCTTGTCTTTCTTCTCGCGTTTGCGCTTTGACTTCAATTCTTCTGTCATGGTAATGATGGCGGGGACCGGCAATGCGTCC	ATGACAGAAGAATTGAAGTCAAAGCGCAAACGCGAGAAGAAAGACAAGAAAAAGGGCAAGTTGCAAGCCGAGAAGGAGGAGAAAGAATCCGAGGTGGTGACACCTCCTCAACCTAATGATGAGGAAGAACCGATCAATCCTGACCAACGGGAGGCAGGTGAACACGAGTCCAGTAAGGCGAGCAAAAGGCGCAAGACGAATGGCAAAGAATCTCGGGAGGAGCGCCAGAAGAAACGCAAGGAATGCATGGATCAGGTTCCCAAGGTCGACGAACACGGTATTGCGTACACAAAACTGCAGCTTCGTCGAATGAGCAAGCGTGTGGCACGTGGATTAGACCCAATTGAATCCGAACAAGAGGTGCGAGAACGGTTGCGGCGTGAAGCAGAACTTAAACGA…
31	XLOC_009419	Phatr3_EG02578	chr_24	Concordant	144820	145310	145074	154005	-	+	491	8932	HTH(5'end)	-3.79816	-1.25524	0.0848691	0.410273	0.620862	0.787948	0.00993856	0.0477738	GGCGTGGAGATCACCCGCCTCGGCGGTTCGCAAACACCAGGCGTAAATAGGGACGATGCGGCGGTAGGCATTAAGTGACGATCCGGTGATATCTAACCAGAGGAGCGAAAATACGGATTCACCGTCAATATGGTAAGCTCGGAGCGTTTCGAATCGAATATCCGCAGCATTCTCGTACGTTTCGTTGACGTGTCTTACCTTTGGCGCATTCGAGAAGTACTCGACGGGTGGCTTCATCCTGCTGTTGGAGTGCTCGTTGCGTCCGTTCCACCAGGACTGTCCGACGTTTGTTCAGCCAGGTATCGGGACGAGACGACGCTAGCGTGTAAAGATCTTGGTAGAACTGATCCACGTCGTCGTTGATGTCCGGGTCCAGCGTGTGTGATTCGTCCCGCATAC…	ATGAAGCCACCCGTCGAGTACTTCTCGAATGCGCCAAAGGTAAGACACGTCAACGAAACGTACGAGAATGCTGCGGATATTCGATTCGAAACGCTCCGAGCTTACCATATTGACGGTGAATCCGTATTTTCGCTCCTCTGGTTAGATATCACCGGATCGTCACTTAATGCCTACCGCCGCATCGTCCCTATTTACGCCTGGTGTTTGCGAACCGCCGAGGCGGGTGATCTCCACGCCAATGACGAAGCACGTCTCTGGTCCGCACTCGCACGTTTGCTTGACGAAGCCGGTGACGCCCAGCTGTTGGACGACACTGTGGCGATATTGTCACAGCCTCCGCCGACGGAGTCCGATCGCCAGCGCTGGACGTCCACCCTCTATACATTGGCCTCCACGTTC…
32	XLOC_014355	Phatr3_EG02041	chr_7	Concordant	276143	276931	275823	277391	-	+	789	1569	EMB(fully overlapped)	-3.76554	-1.4292	0.823282	0.0819093	0.658255	0.811329	0.00557004	0.00935098	TCGAAATCGAAGCTGGCGTCAAGCATTTTTTGCTGCATCTTGAGTGCGTCAGCATCTGAAACCTCTGATGCGGCTTTTTCAACTAAGCTTACTACATCTCCCATACCGAGAATGCGACTTGCCATACGATCCGGATAGAACGGTTCCAGATCGGCTGTTTTTTCACCGGTTCCAACGAATTTAATAGGCTTACCACTTACCCCTCGGACGCTCACAGCGGCACCGCCACGAGAATCGCCATCCATTTTAGTTAAAATTGCACCTGTTAGTCCGATGGCGGAATCAAAAGCGGCCGTCAAGGATGCAGCTTCCTGACCGGTCATGGCGTCAACGATCAACAAAGTTTCTTGTGGACTAGCAGCTCTTTTCATGCGCTGGAGTTCGTCCATGAGATCCGTG…	ATGATGTTCGATCAACTCTCTGCCGCCATTTCGGATGTCGCAAAGAATCTCGGCCCGAAACGACGTATGTCGGAGGCTTCCATTCAACCCGCCCTTCGTGAAGTACGTCGGGCGCTTCTCGACGCGGATGTCAACGTTGACGTCGCTGATACGTTGATCGAAGGAGTACGTGCGCGAAGCCTCGGGCAGGAAGTATTGGAAGGTGTTACCGCCGAACAACAATTTGTTAAAGCCATGTACGATGAGTTGCTCGACATGATGGGAGGCGATTCGTCAGTACCGATGAGTGACGGGCCCAGCAATGTTCCCGTTGCGACCTTGGCGTCTGGTACCGCAGCCGATCCCGCCGTCATCTTGCTTGCAGGTTTGCAAGGTGCCGGTAAAACAACCGCAGCCGGG…
33	XLOC_005211	Phatr3_J22113	chr_15	Concordant	726214	728614	726544	729516	-	+	2401	2973	HTH(5'end)	-3.71562	-2.0601	0.662463	0.901828	0.888303	0.942498	0.00200864	8.37827e-05	CCGTGTTGTTGGCTGTCACGACGTTGACGCCGGCGCGCAACCATGCGGCATGCGACTGACCCAATTCTTCGTCGTTGGTACAATCGAAAATCACGTGACTCGGGCATTCGTTGCGAATGAGGCGGTTGAGCAGGACGTCCCGGCCGCCGTCTTCCAGAAAAGTCGTTTCGTCGTCGCGAAAGGACGTCTGCGAAGCATTTGTCGCCGGAGCCCCGAGCAATAGAGAATTGGAACCACCACTGGCCCGGTTGAAGCCGTTCATCGTGATAGATTCTGCGCCGCCATCGCGGTCGTTGAGCAATGTGATAAGCTGCGGACTGGTGCTGTCGGACAAAATAGTGCACACTTGTAGATCGATATCGAAAGTCGATCGAAGGGATGATCTTTGCGATTCCAGCA…	ATGACGCCGGCACCGACAATGGCGGCGACGACAACGCCCGGTGAAGGGGACTCTGATGCGGTGCACACGGGATTTGCGGAGTTGCCCTGGCAGGTGCACAAGTTCGGGGGCACTTCCGTCGCGACGGCGGAATGTTTCCTCGCCGTCGCCCGTGTTCTGGAGCACGAGTTGGAGATTGACCCCGTACATTCTTGCATCGCTATTGTAGTCTCTGCCGTGGGGGGAAAGCCCAAGGTTACCGACTTGCTCCTGGACACCGTCAAGGCGGCGGCGCAGCGGGATGCGCAGGGCGTCGACAGCCTCCTAGAGGTTGTTCTCCAAAAGCACCACGACTGCCTCGCCGCGCTCTTCGTCAAGGAACCTAGCGAACGCGATCGACTCATGGAGATCATTCAGGGA…
34	XLOC_012241	Phatr3_J44570	chr_4	Concordant	937419	939011	936559	938298	+	-	1593	1740	HTH(5'end)	-3.69407	-2.32436	0.16086	0.843005	0.856354	0.925394	1.70152e-06	1.83924e-07	CGAAGAAAGGTGGCTGCTGAGGTAGGTCGAATTGATTCATTCCTCCATAATTATTGGAGCTCACATTGTTGTTCATCATCATCGAAGCCATTTCATTGTACACACCTGGTCCACTCATACCACTTCCAATCGGATTGGTTGTCCCCATATTCGAATAAGAAGAGAATTGGTTCCATGATGGTTGCTGATCTTGTGACGTCGAGTGCATGTTGACTCCACCGGTATGGATGCTGTTGTTGGGCATACCGAATCCTCCCATGGCTGAGTTTCCGGCAGCAGGTGCGCTGCCGATCCATGGTGTTGAGTTGTTCATCGTAAACGGTCCCGTCGCTGCTTGGGCGCGCGTAGCGCTAGGTGTACCTACATTCAAGTTCAGCCGGCCATCTGGTGCCAAAATGT…	ATGACTGTGGCCTCTCCTCACACGCTTGGAAATGGAGGAACCTTCCCTGCCGCTCTCTGGCAAGGATCAGTGATGTCGCAGTCGAACTCCTCAACTATGAACCACAACACGACTTCGTTGAGCTCGCAGGGCACAAGTGGGGTTGGAATCAACATGAACGATGGGAGAGCAAACATTTTCTTGCAGGAACAGCAACGACAACAGCTTCACCTACAACAAATGGGAGGAGGTTCACTTCAATCGCAGTTTGCTGGCGTGAAGCCTCCGGCATCGTACGTCAGCCCGTCTCATGCTCATCCGTTTCTGTCGCATCATAGCGGAGATTCTAACCGGGCTCCGTATCCTTCGCACGGACCTATTTATTCCCACAGTGCAGATTGGGGAGACCGCGCCGATTCA…
35	XLOC_013960	Phatr3_J45341	chr_6	Concordant	893457	895555	893474	896940	-	+	2099	3467	HTH(5'end)	-3.68789	-3.97734	0.657375	0.0547545	0.922577	0.960509	4.86072e-09	1.57684e-19	AATCAGTTTAGATATGTCATCAATCACGAAAAGACTTTCATCCAATCGCGTTTGCGTTATATCAGTTTTAGTGGACACTTGCTCACTGTCAACGCCCTCGGCTCGTCAATGACCCGCTATCCTCGCGATCCTGTCGAGACGATTCGATAATTGGGACGCTGTATAAAGAGAGCATTTCCCACATCTGATGAAAAATGGTAAAGTTTTCTCCTACTCAAAAGCATGCACCACCTGTGTAAAGGCTCACTTGTCGAGTAATACTTTTGGATCAAGTTGAACTGAGTATTTGCGTAGGAGCAGGAACGTATCATGGTCCAACTGACCCATAGAGAAACATCAGTTACTTTTAAATGAAGCCAAGTTGACAGTGAGTGTAGCAAATTGCAGAATGATCCATGG…	ATGGCTGTGGTAGAATCTGGCTGCCCTACTGCTAGGAAGGGTAGGTTTGTGGTTGGTTGGCGAGGAACAAGCTGTAAACTATAAGTAGGTTTCCTATCCCGCTGCTGGTTGTGTGCAATGCGCGTCGCATCTACTTTGCTTGACATCTAAATCAGTCGGACACTCCCAATTAACATTGGCATTAAGTTCCTGGTGTCGCACTTTGCTCTCGGAACGACGCGGTCAGCGACGTTTACATCTGTCAGCCTTCGAGCGCTCGTATATAGTCACAGAAATACACCCCCCCCCCCCCCCTGAGTGTTTCTTTCCTCGAGAAATAGGCAAGATTTTGTTTATAGCCATTGATACTCAGAAATTTCACACGTCATTGCGTCACTGCTTGAAAAAGTACCAATCCGC…
36	XLOC_005214	Phatr3_J14646	chr_15	Concordant	735301	735559	734405	735889	-	+	259	1485	EMB(fully overlapped)	-3.66667	-2.63124	0.959248	0.00666642	0.81079	0.900439	0.000620662	3.86723e-10	TCCTGGTGCCGACAGCGTATCAACAAGATCGGCGGCCACGATGGCCCTGACTAAAGTCGAAAAGTCCGCAGTGCCCGACACCACGTCGACAATGGACGGTCCAGCCAGTTGCAAGGTCGGCGGCAACAAAACTTTGTCTATGGCGTGCACGATACCGTTGGAGGCCAAAATATCGGCCGCCTCAATGCTGACATCACCATTCAATTGCAATTGGCGGTGCCACCAGAAGCCCGAAGTAGTGAGATCAATGTCTTCCCCC	ATGCATCGTCCAAAGCTTGGCTTGGGCCTGCTGCTTCTCGTCGTCGGTAGTTCGGCCCAGCAACTGCGAGCGGTGGTTACCGATATCTCCTTGCAACAGAAGGACTTGTTGTCGGTCGAACACTCGCGAGGGCAAGATCAGCATCGTGAATTGCAAAGTTCCGGTTCTATTGTGGACATTGCCCAGAATGATCCTTCCACCTTTTCCCTTCTCCTAGCGGCGCTCGATGTGGCTGGTCTGGATACACTACTGGACTGTGAATGGTTCTGCTTCTTCCGTCATTTCACAGTGTTTGCTCCGACAGATAACGCCTTCGGAAGGCTCCCGGAGGAAATTGTGAACAAACTAGTCACAAATATTGAGTATCGCTTTCACCTCATCTCTGTATTGTCCTACCAC…
37	XLOC_005731	Phatr3_J22357	chr_17	Concordant	109151	109461	107993	110424	+	-	311	2432	EMB(fully overlapped)	-3.64664	-1.97212	0.601324	0.892321	0.845986	0.919775	0.000629543	0.00319295	GTACTTGGCGGCGACTTCTTCAATGATCTGCATGACCATAATGTTCTGGTCAATCTGCGTGGTGTTGGTTCCGTAGAGAGGAGCAAACTCGAACTGGTTGGGGGCGACTTCACGGTGACGTGTCTTGAGGGGGATACCGATGCGCCAGCACTCGTCTTGGATATCTTGCATACAGGCCAGGGCGGCGGTAGCACTGGAGAGGGGGGCCATATAATGATCCGACATTTCTTGTCCACGAGGGGCAGACTTTCCAATCAAGGTACGTCCGGTGAGCTGAAGATCGGGGCGGCGGTAGTACTGATCGCGGGAGA	ATGTTTGCCTCTCGTGCTGCTGTTCGTCATTTCGTGCGTCGGGAAACGTCCCGTTGCGGGATCATCCGTACGTTCGCCAACCTCGACCAATTCAACGATTTCGGCAAGCACGTCTTTACCGGAAAGATTGCCGACCAATACCTCGCCAAGCACGGCGGAAGCGGAGATATGCTCAAGGATCCTACCTGGGTCAAGAAGCATTCCGATACCGTGGCAATGGCTGTCTTTGATTGGTACGTTGTTACTCGTGGAGTGAGGATTGACACTGGAAGGTAGTGATGCGTTGCGTTGCGAGCCCCGCAGTCTCTCTCGCTTTCCCCAGGGCAGACTGCTGGATTACACTGCTGGATCTACTCCTTCTCCTCGTCGTCGTCGTCGTTGTTGTTGTTGGCCTCCAAC…
38	XLOC_009092	Phatr3_J49567	chr_23	Concordant	69424	69730	67815	69587	-	+	307	1773	TTT(3'end)	-3.64439	-4.13499	0.0473124	0.000420969	0.67119	0.819262	5.10105e-06	7.36505e-08	TCTGATATTCACCTAATTATCCAACATTCACAATGGACACCGCTCGCAAGGTATTGAACGGCACGACCCAAACACCAAGTGATACGCAAATCGACATCCTACGACACCTAACGACAATACAATTACAACGCTAGTAATGCAATGACACTGGCGCTCGGTGCACTAGGTTCGGGCCGACCATGTACCTAAATAACTTAATTCACAGTCAACGATTTTACACATCGGCAGCGACACATTCAAATTCCAATGCTTCTTTTTTCTTTACCATTGCTCCACCAGCCTTTTCCTAGTAATTTTCGTGACCGAC	ATGTCATATTCAGGAACCATTCCGCCTGCAAAGCATGGAGAGGAGAGAAGATTCTCCTTGGGGACCAATACCTCTGCGTTGGCGTTGCAGCGGTCTTCCTTTCCTGCTACCAAGCAGAAACTCAGTAGTGCTCTCTATGGTGCCAGTGGCCTTTTAGGTGAGCAGATCCTTTCGTCTCACGGTCCCTATGCCAGTAGCGGTAGCGAATTCCACCAAGAAAGTATGCGTCGGCAAAGCCAGTTTGAGACGGAATCTAACGCCTTTACGAGCAATCCCGAACAGCCAAAAAGCTCAAAGAAGGCAGACGGCGAGGGATCCCCTACTCCACGTCACCCCCCTCGCCGTGTGCCCGTTTTGCATGACTATCATGACAACTATCGCGATCCACTGAACTTTCAA…
39	XLOC_005634	Phatr3_J2607	chr_16	Concordant	540309	540694	539009	541300	-	+	386	2292	EMB(fully overlapped)	-3.63236	-3.16091	0.661145	0.912677	0.924781	0.961655	0.000713306	3.32461e-07	TTGGACCATGTGGGATTTGAATACGTCCAGCAAGGAACACTTCATGAGCTCGGAAATCATGACTTCATAGTCTGCTGTGGTTGAGTAAGCGAGCAAGAGCACAATCTGTGGATGCCTTAGAGACTTGAGTACCGATATTTCTTGGTGAAAGTCGGCAATGGCCAAGTCTCGTTCATTCTGTGCCATTTCCGCTTCATCCAGCTCGTGAATGGCTTCATCCACGTCTTTTCCTTTCTTAATGGCGGCGGAAATTTGGCGATTGACCCATTCTTTTCGAATCTTAGCCGTTTTAATAATTTTTGCCGCTACCAAGGTGCCACGCCAACGGCATTTGTAGATTTCTCCAAACGCGCCAGCGCCAATGCGGTCGATCATTTCGAGCTCAC	ATGCCGACGACCAACGGCATTCTCCAAAAAACGCCTCGCTCGCCCCGCACGATCGCACGCAAACAAGGCACCACCGTCACCATGATTACGGCAGTCGAAGACGACGGTGAAGAACACAGTCCCCACGGCGTAGTGCCGACGAACAATATCAATAATAACAACAACGCAGACGACGACGATTACATTCCCGGTCCACCGTCGCACGTCAAGGCTCCTGCCGATCGCGTCTCTTCACAACACAGCATCGGCAATTCCAGTAACAAATCGCGACTCGGCAACAGCAGCGGCGGTCTTCTAGCCCGGGTCCTCCGCTCCGGCAACAACCATAATAAAAGAGAGCAAGCCAAGGCGGACGGTAACAACAGTACGAACAACAGTATGAACAACAGCTCCATAGGC…
40	XLOC_013721	Phatr3_J45068	chr_6	Concordant	107266	107624	107347	108786	-	+	359	1440	HTH(5'end)	-3.62306	-2.86724	0.0448202	0.463571	0.922686	0.960565	8.41778e-06	2.82347e-09	TCCGACGGGACCATTGAAGGGGCATCGCTGGGGACTAGGGAAGTAGACTCGCTTGCTAACTCGAGTGACTCGCTATCAGGAGTGAGTGAGGGAAATTCGGTGGGCAAATACTCGGTTGGCGTGATTTCGGGCAAATCCTCAGTTGGCATGAATTCTGGCAAGTCCATCTTCGTTATCTTGACTCGCTTCGGCAAACGTAGCCTTCGTCCCCGGGTGTCATGGGCAGAGACCAAAGCAAAAGAAGCAAGGAAGACTTGGCAAGCGAGAGCGAAATTCATGGTTAACGTAGCGGTGGGCTGCTGCAATGGATAGCGGTGAAGAAATGAAGGTGAAAGAATCCGAGCTTCGATTGAGCGAGC	ATGAATTTCGCTCTCGCTTGCCAAGTCTTCCTTGCTTCTTTTGCTTTGGTCTCTGCCCATGACACCCGGGGACGAAGGCTACGTTTGCCGAAGCGAGTCAAGATAACGAAGATGGACTTGCCAGAATTCATGCCAACTGAGGATTTGCCCGAAATCACGCCAACCGAGTATTTGCCCACCGAATTTCCCTCACTCACTCCTGATAGCGAGTCACTCGAGTTAGCAAGCGAGTCTACTTCCCTAGTCCCCAGCGATGCCCCTTCAATGGTCCCGTCGGATGCCCCTTCAATGGTTCCCTCGGATGCACCTTCAATGGTTCCCTCGGATGCACCATCCATGATCCCCTCAGACGCTCCTTCCATGGTTCCAAGCCCTTCTCCGACCCCTTGGCCAGATGTC…
41	XLOC_005248	Phatr3_EG01989	chr_16	Concordant	54520	55578	54371	55339	+	-	1059	969	HTH(5'end)	-3.62103	-2.07134	0.157486	0.785434	0.937399	0.968194	2.03073e-06	0.000156184	TCGCGACGTTGCCGCCACTCGCAAAAAATTGCTGCCGAAGGAGCTCGGCTTGGCAAGGTTGCAGTGAAATGTGCCGATCCTGTGTTCGTTGAAAACACAGCTCACTGGTGATTTCTTGAATTTGGAAGGTCGCCGTGCCGTCGGTACTGGGTAGCTGCAGAAACCGGAACAAATCGGGTTCTCCATGGTTGCCATCATTGTCACAATTGACAATGATCATAGCACCATCAACCTGACAACCAAGGGAGGTGCATCGCACACACCAGGGGCGCTCGAAGGTTTCTTCTTGCCAATAGTATCCATCTTCCCAGTACAGCTTCAGTCGAAATGCGTCGATCGTAATTGGAGGTGCTGTCGCTACCGGCGCGGCTGTGGTGTTGCTGGAACTGGGCATGGAAG…	ATGAAGCTTTGGTGGACCGCTCTCTCCGCGATTGCCGCACCGACGGTAGTTGCCGTTTCGAGAACCGACACCGATTCGTTTCGCGTGGATGTCATGCGAAACGAACGCATCCTTCGACGTTTGACACAGGTCCAATTCGTGGGCAACAATCATTTTCCCCGAGCGGCCTTCCCGTTGGGTCTATGCGAAGGCGACTGCGACCGAGACAGTGACTGCCAAGGCAATCTTCGATGCTTTCAACGTGGTGCTAGTCGGGAGTCCGTGCCTGGTTGTACCGGAGCGGACGCCGATGCAACTCGTTTCGACTATTGCTACGACCCCCTCACTCCTACACCCGCCTCTGCACCTCCGAGTGGGATTACGACCATGCCGACCGCAACCATAACCGCTGCACCGACC…
42	XLOC_015293	Phatr3_J46212	chr_9	Concordant	632437	632942	631019	633325	+	-	506	2307	EMB(fully overlapped)	-3.59528	-1.90069	0.708123	0.701583	0.800863	0.894909	0.00351809	0.000838195	CGATTGCGGCGGCGGCTCGGGTGTTCTTTTCCGAAGACTCGGTAGTAGTCGAGGATCCCACAACGATCATGTTGGGGGGCCGGGCCGTGGTGTTGGACCGCTGGGGGGTCTTGGTCTGTGGCGTAACCGGCGCTTTACGATTAGTCGGGGATGTTTCCGGCGTCGACAAGTCGTAGACGGCCGGTTTCGTTGGCGCCTCGGGTTTGTTGTTGGATTGCTTGCGTAGGGATCGCACGGAATGGCGCACGGAGCTGCCCCTGGCTCCATTGGAAGAGACGGGAGGGGGGCCAACGGCGGAGCTTGGGTCCTTTTTGCTGTGTCGCGTCTGGTTGTCGGGCCTCGCTCGTGCGGCCTCGCTGTCGCTGTCGTCGTCCATCGAGCTCGTGGGTGTCATGGGGG…	ATGAATCGTTCGTACGGAATGGCAGCTCACGGAGCGGATGGTCCGGACAGCGACGACGATGACACCATGTCGGATGTGTTCACCATGGATGGGGACTACACGTTGTCCTCCGGGATGCCGCCGCCGCCTGCCACGGAGCGCAGCCATACGCACATTCCCTTGACCGTCGAGTCGCCCTCCGCCACGCGTTCGCAAGGACTGAATCCTTACTCCCCCCGGACGGACGCCGCAGCCTACGACGTGTCGACGGATGACGGCTCCGTGTCGGGCATCGAATCCATGTCGGGCTTAATGACGACCGACGGATCCTACTTTCAAAACGATACCGTCGTGCACGACGACGAAATGTCCTTCCAAGCCAAGGTGCAAGCCGAAACGAACAAGATTCTGAGTGAGTAC…
43	XLOC_001511	Phatr3_J42501	chr_1	Concordant	234470	234845	233982	236249	-	+	376	2268	EMB(fully overlapped)	-3.56597	-2.07854	0.241784	0.896236	0.924033	0.961266	0.00495005	3.4475e-05	TGGTGTCGATCCGGTCGGTGGTAGGGTTGTACCTGTCGGCGGAATCGACATGCCGACCGGTGTGTCATCTTCCGTCGGTTCTTCCGTTTCGGCGAACGTCGGAGCTCGCGTGGGTGATGCGACCGGTGAAGCCGTCGGTCGCGGGGTCATCCCGAAAGGTGCCATCGTTGGATCTGGCATGGTCCCGACAGGGCTTGAACTGGGAGTGTTGATGGGGGCACTCACTGGGTTGGCTACGGGAACTGCCGTCGGGCGAGGCGTCGGCATGCCTACGGGGGCCACCGACGCTTGTCCTGTCGGTGTTGGTGGATTGGTCGGCATGACTACGGGCATGACCACGGGGGCGAGGGATGGTGACGATTCCATGGGTTCGCCT	ATGACGAAACAGTCTTCAACACTCGCTCGTCTATTGCTCTTACTCGCGCTGTGGTGCGATCCCACGTACGGTCAGAACGACTGTGCTCTGTCCTTTTGGTTGTTCCCTTCACAGCAGGACTGTCGACTCCGCTCGGGCGATCCGTCCGCCATCGAAACCTTCGTTGCCGACGACGTTTGTCGTGTGATGAGTAACCCATCTCCATTCTTGTTGGGGCGCTACACGGCGAGTTGCGTCTCCTCGGACACCGTGCGGATATCGCAGTCCGGCTGTACCCGATCGGACTGTTCGAGCACGTCAGGTGGCAGCGTTTGCGATCGCGACCTCACCAGCGTTTCCTCCTTTTACTCGCTTCTCAGTACGCCTGAGTACAACGTTCAGGACCCCGCGACACAATCC…
44	XLOC_012459	Phatr3_J44347	chr_4	Concordant	290687	292734	290217	292744	-	+	2048	2528	EMB(fully overlapped)	-3.54973	-3.4919	0.833076	0.697933	0.897519	0.947375	0.000371288	2.8878e-05	TGCCCTTTATTGGCCTTTTCCAAGTCAAAGAGGGCCTTTTTCTCGCGCTTCTTGAACAAGACGGCCGCTACAATCGATGCAATGGCAACAATTGCAACAAGCACAATGCCAACGGTAGCCCCAGTTGGCCAAGAATCTCCTCCGCCGTTGCCTCCCGTGGCCTGAGAAGGGGCTTGGCTAGACACACTAGTTGCCGAACTCATACCGCTGGCAATGAGCTGGTCGAGGAGTTGCTTTCCTGTGGCGGGGTTCGCATCATGTTCCGTGGGGTCGCTCATCTTGACATGGACAACGGTGGAACTATCCGATTCCTTGACTGTTTCTTCGACGAAAACGCGATTGAGGCCAACTCCAAGACTTCTAGCAATATCATTGCGGAAAGACCGAAGAAATTCTGTT…	ATGACAACCAGAGGTAGACGCGAATCTAAGGATTCACCGTGAGTATAGTACATTCTGACAAATTGATAGCTTCCTTATTGACATTGCAGTCCTATCGAGGGTAACAGATGGCTAATTCTCTGCTCACATGAGAGGCTGTTCTTCAACAGTAAAAAAGGTTGCCAAACTTCAACATTGAAAATAGCCTCTAGAGAGTTGGATGAACATAAGCTCTTCATTTTACGAGAGGTTCATTTGATATGCACCCCCGAGGGAACCTTATGGAAGCGGGTATGAACTGATGCGGCAGGCCATATCTCAATGAAAACATCGGCCTTTCTAGGCCTCAAGCAAACGAAATCTTTCATGCTCAATTAATAGCTAAGACAAACACGGCCTTTGAAATTCAGATTGGCCTGA…
45	XLOC_007955	Phatr3_EG01947	chr_20	Concordant	60045	60812	57596	62247	-	+	768	4652	EMB(fully overlapped)	-3.53955	-2.89294	0.982706	0.744631	0.835513	0.914064	0.00398977	0.0412112	TCGCTCTCATCATAATCTGTACTTACAGTCTCGGGATTGTAATTGATTATGATGCTCTTGAATCCATCGCGGCGCAACTGTCGAATGCACGAGACCGCACACCAATCGAACTCAACACTGGACCCGATACAATAGGCTCCACAGCCCAGAACTATGACGCCCCGTTCTTTTGCCTCCTTCAAAGTATTCTTGGCCACTGCCTGGCCGACCGAAAAGGCTCTAGCTCGGGCACGAAACTCGCCCGAATCCAAGCGAGACTTCTCCGTAAGAGAATAGCGGTAAGACGGGGTGAGTTGTGATGAGTGTGATGATGGCTCGATGTCATCCTCATCTCCCGAGTAGGTTACGTAGAGGTAATTCGTCTGTGCCGGGAATTCAGCAGCAAGCGTATCAATCTGT…	ATGGGACACGCGTTCGGTGCCAACACGACCGTTTCGGGGGAGGTCGTCTTCAACACGGGTATGGTCGGCTATCCGGAAGCATTGACGGATCCTTCCTACCGTGGACAGATCCTCGTCTTGACGTATCCCTTGATTGGCAACTACGGGGTGCCAGATGAGAATATCAAGGATGCGCACGGCTTGCCCAAGTACTTTGAGTCTTCACAAATTCACGTTGCCGGTCTCATTGTCAGCAGTTATTCTTGGCAGCATTCCCATTGGGCGGCACAAAAATCTCTCAGCAAGTGGCTGACGGACAACAACGTACCCGCCATGTATGGTGTCGATACTCGTGCGCTTACCAAGCGATTGCGAGAACACGGGTCGATCCTGGGACGCATGATTGTGGTACGTTCTCTT…
46	XLOC_002650	Phatr3_J46548	chr_10	Concordant	673219	673924	673331	675993	-	+	706	2663	HTH(5'end)	-3.53813	-1.77518	0.785835	0.796298	0.857434	0.925977	1.41763e-05	3.33752e-08	GATTGAGTACGATTTCCCAAGCGGGCGTACCGGATTTGTAGCTCGACAAGGTGGTCTTTCTCCAGAGTCCCTTGGGATTCTTGGAATCTTTCCAGAAATTGAACAAAATCGGGTTGCCTTGTTCGTCTTTTCCGTACTGAGAGACGAAAGGAATGCGATCGTCAGACTCCAGAACGGACAGGATTTTCCCGTAGGAGCCGGTGCTCGACGTTTCCGGATGTCCTAGTTTGGAAAGACAATCATCGTTGGCCGCTTTGGCAAAGTCTAAGGACTCCTTGCTCTCGACGTCTTCTAGCCAAAGATACGGATCTTCCACCAATGTCGTGCTGGCGACGGACGGTTGCGTGGAAGAAGTCATGGCAATGGCGGAAGCTGAGGGAAAAGAAAAAACGCGAAAGA…	ATCATCTACTAGAGAAAGCAGACGTCTTTCCTTAGCAAAGTATCTACCGGAGTCACTTTCTTATTGCATTCCTTGACTACTCAAACGAGAGTCAGAGTATGTACGTATCGAGGATTTCGCGAACTTCTCTTCTCTGGAGTCTTGCTGCCGTTTGGTCCTCTCCCGTCTTATCGTTTGCTCGTTCGACACCGCGCTTCTTTCGCGTTTTTTCTTTTCCCTCAGCTTCCGCCATTGCCATGACTTCTTCCACGCAACCGTCCGTCGCCAGCACGACATTGGTGGAAGATCCGTATCTTTGGCTAGAAGACGTCGAGAGCAAGGAGTCCTTAGACTTTGCCAAAGCGGCCAACGATGATTGTCTTTCCAAACTAGGACATCCGGAAACGTCGAGCACCGGCT…
47	XLOC_008188	Phatr3_J49176	chr_21	Concordant	133190	133546	129996	133982	+	-	357	3987	EMB(fully overlapped)	-3.50839	-1.47233	0.483029	0.253739	0.638055	0.798784	0.000299855	0.0152496	TGCTGTTGCTGTGGTCGTTGTGGTTGCTATGAGTGTCGTCATGGTGATCGCGTTGTTCGTCGGATGACACGGGAGACGACGGTTCGCTGTTCTTGTTCTGGTTGTTGTTGTTGTTGTTACTGTCGTTCGGGTGCGTACCGGAGTTACCATTGTTGTGGTTGGTGCCGTTGCTTGGACTGGTACTGCCGCCATCCTTCTCCTTCTTACTATCCTCAGTGTGTTGAGGTTGACTAGTGTCGTGGTTGCGAGGCAGCGGGTTTTCCTTGGCGACGACAGAATCGGCACGCGGAGATCCGACACTACTTTTGGACGTGAATGGTTCCAAGACGGCCTTGACGGCCGGTCGAAAGCTGGACG	ATGCTTCCGGTCGTTGTTACCACGGCGTGTGGTTGTTTCGCACCGCTCCTGGACTCTCCCCCCAAACAATCCACCCAGTTCTTGTACGAGTACCCCAACACGTCCTTCGACAACAACTACAACAACAGCATCAACGTTAGCACTAGCAATACTAGCGACCGTGACGGGACTACCGACATTGACCGCAACAGGGAATGCGCAGCCGACGACCAACTTGGGGACGACGCATCGCACGAATACCCGTACGGGAACGTTCCACACTTCCGCAACGACAATAGCAGTAGCAACGACGAACACGACGACGACAGTAGCAACGGTACGACGACGAGTCCGCGAATGGGTCGTCGGCGTCGCAAGGGCATGAACTTTTTCGCTTCCAAAAAGTCTCGCGCCGCTGCC…
48	XLOC_014177	Phatr3_J45596	chr_7	Concordant	649417	650194	648175	650721	+	-	778	2547	EMB(fully overlapped)	-3.48104	-1.9049	0.275066	0.672932	0.889072	0.942906	0.0103612	0.000236467	CACGAAAAGCCGGTAAATCCTGGTAAACAATCACATCCTTGGTAGGGATCGTCGGCACAAGTTCCATGATTGACACAGAAAAGGTGACCATTCAAGCCTGCATCTTTAGTGCAATACGAGGTCGCTTCGTATTGACAATAACGTCCGGCGTAAGAAGTTGCTCCCGTGCCAGCGAGAGAGCAATCACAGTGATGAATCCACTCCTCATTGACCTGCCGCGCCACGCAATGTCCGCCATGGAAGCAGTGAAAATCGTCTCCACAAGGTTCCTTCAAGATTTCACACAAGGGACCATCATAATTTTCCGGGCAGTCGCAATACATCCCGGTACTCAATTGGTGATCCCAGAATTGATACCGATCGTTGCCGTCATCATCGTCGTCGTCTTGCATTTCGCCA…	ATGGGGGGAAGTATGCCTCGCTTCTGCCTCTCTGGCATGCTGCTGCTGCTCAGCTTCGGAGCTCACGCGCAGGAAGACTCAACCGGGAATTCGGCTTGCCCATTGACGTGTGCTAACGAATCGGTGTGTGTCTTCGGGACCGCTTCGTTTGCGGATCACAAATTACCCGACGGTACTGCACTCGATATTCATCAAACCACGTCGATTCAGAACTACTATTGCTCCTGCCAACAAGGGTGGACAGGAGTAGCATGCGATGTTCGCTGGGAACGATGCAGTGATACTGGTGATGATAACGACATCGATGCCATTCATCACTGCTAGTGAGTACCTCTTGACGATCACCATCATTAAAACAAGTTTGATTTGATCATTTCTCAGTTTCTCTCCTTCTTTTGT…
49	XLOC_008206	Phatr3_J49199	chr_21	Concordant	200226	200956	199968	201224	+	-	731	1257	EMB(fully overlapped)	-3.47467	-2.57935	0.988271	0.326658	0.825145	0.908375	2.0377e-08	1.67593e-05	CGCGCTGGTCGCGAAAATAGCGTAGACAATCACGTCGTACTGAATGCACTCATTGGTAACGCAATGGGTGTCGGCACTCGCTCGGCCGTACAAACCAGTAGCCCCAGGAGCGTCTAATCCGTCCACGCGGATTTGTTGCGTCAGAGAATCCGAAGTGAAGGTCAGGTCTTGTACTGAAATGATTCGAGCCAACGGGAAGTCGTCCGACATAATGCAAATAGGAACGACATCGCCCTGTTGAGGTGTTTTGACGTCGAGGTTGTATGTTTCACAGAGACCAACACTTGCCGTATATACGATTTCGTTGTCAAGGTCGAAATTGATGGGGGCAGCAGCGACATTAAATGCATCCACGCTGTTAGCATTGAGATTGCCATCAAGGGTAACCGTGACCACAAT…	ATGATCATCAAACTCGTCCTAGTCATCGGCCATGTCGTCTTCTGGGTGAGCGCAGTGGCCTCCCCATCCAGCATTTTGAATTCCGTAAAGACCGCCGAATCTTCTTATCAGCAGGAGAGGGAGCTTCAAAGTTTGGACGAATCCTTGTACAACATGACTTTCGTAGGTGTTAGTAACGCGAACAACACCATTACGGTGACGTTTGACAATGGTATAGGCAACGGCGACAGCGGAACCAATCCGGATGGTCGCTTCGACATTTACACAGCCCCAGATGATGTCGACGTCACGGCAGACAAGACCCTATCATGCTATACCGAAGGAGGTGAGCTGTTTGATCATGCAGCAACTGGTTCGGGCATTTCCGGACAAATAGTATCGATTGGAGCCAACACGTTT…
50	XLOC_009244	Phatr3_J49716	chr_24	Concordant	43520	44439	43039	44121	+	-	920	1083	HTH(5'end)	-3.39882	-2.72498	0.635842	0.965778	0.925704	0.962135	0.000255333	0.000139839	CTCTGGTCTTCTGCTTCGTCCGAGGCATACAACCTGACCGGAGAAAAACCAATCAGTCCTTGCGGGGATCCCCTCACAGCTCGTCCGACAGTGCTCGCCCCCCGAGTATGAGTAGAAAAAGATTGAGTGCGCTCTCGAGGTCGATTTGAAACGTTCAAATCATCGAGAGCCGAGAGTGCTTGCGTAAGGTCACGCGTTTCCGGGCGAAATCTCTCCTCCAAAATGGGCCTGTTCGTGATCTGAGATTCTCCACGGTGTCTCTGTTGAGACATGAGCTCGGAATCCACGTTTTGCATGAAGCCAGCTTGATGATCCCCGCGACCTCCGGTTTCCCATGAGGAGCCAGCTCGTGATCCTTCACCAATTGTGCTTCCCTGCGCATTCTGCAGACGCCTTCTC…	ATGATTTCCCGGAATGTGCCAACCCTTCGTGCCGTTGCTTTGGCTCAGGCAGAAGCGTATCAGCGGCCGTTGAGTGAAGAAACCGTTGCGGCCAAAGACAGAACCGGACCAACTACCTTCGTTAGCTCTGGCTACGAAAGCGCGGACGGGAGTCGCAAAAGAGCCGAGCCAGAGGGTATGGAATCAGGGGTTAGACGCACCAAGAGAAGGCGTCTGCAGAATGCGCAGGGAAGCACAATTGGTGAAGGATCACGAGCTGGCTCCTCATGGGAAACCGGAGGTCGCGGGGATCATCAAGCTGGCTTCATGCAAAACGTGGATTCCGAGCTCATGTCTCAACAGAGACACCGTGGAGAATCTCAGATCACGAACAGGCCCATTTTGGAGGAGAGATTTCGC…
51	XLOC_006611	Phatr3_J22774	chr_19	Concordant	388692	389290	388382	389101	+	-	599	720	HTH(5'end)	-3.38089	-2.25996	0.586882	0.200272	0.630062	0.793765	0.00243392	0.00410587	GCGCGTGTGGGGTAACCGTAGGTGACGTAGGGTTCGATGAGTCGCAGCATGCGGATGGTGGCTTCGTTGAGTTTGACAAAGGTCGCGTTGTGCAACTGCCGGAGGCGGAAGAGCTGCATGACCTTCTTGGCCTTGGGCGAGACGCCAATGGTACCCCGGATTCGGACAATGAGCGCAAGCTTGGGTTCGGCGGGTACGTAGAAACCCCCGGCGACCTTGGCGGCCCGACGATTGTCCACCGCGGCCTTTTCCGCGGCGGCGTACTCGTCCTGGTAGGTCTGGGCCTGTTTCGCAAAGGCCTCCCGGTCGGCCACCCCCTGCGCCGTTGCCGCCGTGGTGGCTTCCGCCTGCGCCTTTTGGATCTTGGCCTGCGTCGCTTCTTTCTTGAGGACAGATTCC…	ATGAAGACTCCGGAATCTGTCCTCAAGAAAGAAGCGACGCAGGCCAAGATCCAAAAGGCGCAGGCGGAAGCCACCACGGCGGCAACGGCGCAGGGGGTGGCCGACCGGGAGGCCTTTGCGAAACAGGCCCAGACCTACCAGGACGAGTACGCCGCCGCGGAAAAGGCCGCGGTGGACAATCGTCGGGCCGCCAAGGTCGCCGGGGGTTTCTACGTACCCGCCGAACCCAAGCTTGCGCTCATTGTCCGAATCCGGGGTACCATTGGCGTCTCGCCCAAGGCCAAGAAGGTCATGCAGCTCTTCCGCCTCCGGCAGTTGCACAACGCGACCTTTGTCAAACTCAACGAAGCCACCATCCGCATGCTGCGACTCATCGAACCCTACGTCACCTACGGTTAC…
52	XLOC_005730	Phatr3_J22357	chr_17	Concordant	108556	108930	107993	110424	+	-	375	2432	EMB(fully overlapped)	-3.36302	-1.97212	0.596049	0.785708	0.769203	0.877042	0.00130873	0.00319295	TCTTGAGGGTGGACCGGGCGATTTCGACGGCATCTTCGCCGGCTTCGATGCGGTCGGCGAATTCGGCAAACTTTTCGGCCGCAATCGTGTTGAGGACCGTGTTGACCATGGAAGGGTTCTGCGAAGAACCGACGGCACGGAACTCAAAGCGTGCACCACCGTAGGGGAAGGGAGAAGTACGGTTGCGATCTTCCGCAGGGACTTCAAAGGGGATGACTTCAAAGGTACCGAGGTCGATAAGTTTCTTGGTGGGATTGTATTTACCAGCGGAGCCGTTCATAAAGGCTTCAATGTAGTCCGACATGTCCTTTCCGAGGTAGGTGGATACAATCGCTGGCGGGGCTTCGCAGGCACCGAGCCGGAAATCGTTACCGG	ATGTTTGCCTCTCGTGCTGCTGTTCGTCATTTCGTGCGTCGGGAAACGTCCCGTTGCGGGATCATCCGTACGTTCGCCAACCTCGACCAATTCAACGATTTCGGCAAGCACGTCTTTACCGGAAAGATTGCCGACCAATACCTCGCCAAGCACGGCGGAAGCGGAGATATGCTCAAGGATCCTACCTGGGTCAAGAAGCATTCCGATACCGTGGCAATGGCTGTCTTTGATTGGTACGTTGTTACTCGTGGAGTGAGGATTGACACTGGAAGGTAGTGATGCGTTGCGTTGCGAGCCCCGCAGTCTCTCTCGCTTTCCCCAGGGCAGACTGCTGGATTACACTGCTGGATCTACTCCTTCTCCTCGTCGTCGTCGTCGTTGTTGTTGTTGGCCTCCAAC…
53	XLOC_005974	Phatr3_J15031	chr_17	Concordant	251404	251654	248431	252351	-	+	251	3921	EMB(fully overlapped)	-3.31632	-1.70149	0.938905	0.328628	0.917419	0.95782	0.0425308	0.00540938	GAGGACTTCTCATCGACAATTGATCCTGGATTGTCGCCAAGAATCGATCCAGCAAAAGGCTGGCAAATTTCACTGAGCGCGATGCTGCCAGGAACCCATTCCACAAATCCACGATTAGTGCCGACAGGAATGCACTCAAAAGTCAGTAACTTCATGTCAAGACCAGAAGCTTTCAAAATTCGGTCGCAAGTTCGAATAAATTGGACGGCAAAAGCCTCCTGTCTTAGGTCATCGTCGTGCTTGTATAAAAG	ATGGTGCTCGTCTTGGCCGCGCTTTACACATATCATCAGTATTCGCAAGACGGGTCCGAAGCCGATACCGATACTGGCGCTTCTTCAACGCAACGTGTTCAAGTTTTGAAACGCCAAATTTCGACTCGTCTGCAGGACTTGGTAGGCCGAAGAAGCTCGTGTACGACGCCAGCGTCAGCAGAAGACGCGCAAGCCAATTGTATTGCACTACAAGGCCAACCTGCTTCTGATAGTAGTAAAAGTAGTAAGACGATGGAGCAACCGACGGCCGACGACGATCAATCCCCGATGGGTTCGCCCGATTTGGAAGGTTCACCTAGATTCCAGCGAACTATTATTGATGATGTGTATCGTGAAAACGTCAAAACCGAATGGATTGATGCAGTTTTTGGACCAAAC…
54	XLOC_004263	Phatr3_J47544	chr_14	Concordant	72537	73601	70814	73621	+	-	1065	2808	EMB(fully overlapped)	-3.29946	-2.59159	0.250261	0.98863	0.962091	0.980862	3.16782e-05	0.000436534	CCGTCTTCCAGAGCCCCCTTGTCGCCTTGTGTAGAATCTAGCACGGGAGACGAAGGTGCAACCTTTGTTTCGGTTTCACGATTGTGTTCTTTGGGACTGACAACGTCTTCCTCGCTGAAAACATCCCTCCCATCCACGGTGTAAATATCCATGTCATCATCAACGGCATCTAGATGCGTGCTGCTGTTTTGCTTTCTACGACGGGTCACCAGTAGCGCCAAGAGCGCAATGAGGATGCAAGCGGCAGCGAGAATCGGAACAATAAAAGTGAGATTCGGATCATCCTCCTCGACCGGCCTGTTACCACCATCAATGATCCCAGCAACACCGTCATCGGTGATATCGTCATCCCGGTCAGATCCTCCAACGAGATCGTCGGTTGTGATGCTGACACCATCC…	ATGCGTATGCAAGTGCTTTTGCTCGTGAGCGCCATTAGTGGAACAGCGGCTAGGCTCGGTGGAATCGCACCGACGTCTATACAGGAGAGTGCGACCGCTTCGGTTTCGACGGCCAGAACATCCGGCATTCGTTCGCACTATCCCATCAAGCAACGTCGTGAGCTCGAAACGGAGCAGCTTTCGTGGGCCGACTTCGAGGAGTGGCGCATCAGCTACTCAGAAGATAGTCGACCCAAAGTCCTGCCTGCTTTTTACGTCGATTTGTTCGAGACTAGTGGTGACTTGTCGGCGGATTCTCTTGCCCTCTACGAGACCGCTATGGAGCAATTTCTGACCGCCGAGCTGGGTGCCGTCTACAATGAACGCCCTCGCGTTGCAAGTGTTCGTGCCAAAGTGCTT…
55	XLOC_006853	Phatr3_J48882	chr_19	Concordant	569622	570013	569585	570772	-	+	392	1188	EMB(fully overlapped)	-3.23132	-2.82616	0.520151	0.992379	0.938511	0.968768	1.46162e-05	0.00014197	AGATGCGTCGTGTGGTGAGATTTTGGCAGGCTGCGAAGAATGTTACGTACCAACAGGATCAATGGCTCCGAGCTCGTTTTCGTAGCTCGACGAGGACTGGAGGGCCGTGGAGAGCGTCGTACCGGGCTTCGCGGGGGCGAATCCTTCGGTACCGGCGAGGAAGAGGGAGAGGGCAAAGGCAAACTTCATGACTGTCTGTTTTGATACGATCGCGATTCGAAATTATGAGAAGTTGTTGATCCTCTTCACCAGTGCTTGTCTTGCTCATGCTCATGATGCACGATTCATCTAGGATCTTCGTCATCGAAAGGATATGCTTCAATGGGGACCGAATCCGATCGAATTTAGCCTGTTTTGCTTGTTCTTTGGCTTCTGCAGTCAACCATTCCCAC	GACGAGAAAATGCATGTAAGCTGCTCTAAATGTTTGTGTGGGAATGGTTGACTGCAGAAGCCAAAGAACAAGCAAAACAGGCTAAATTCGATCGGATTCGGTCCCCATTGAAGCATATCCTTTCGATGACGAAGATCCTAGATGAATCGTGCATCATGAGCATGAGCAAGACAAGCACTGGTGAAGAGGATCAACAACTTCTCATAATTTCGAATCGCGATCGTATCAAAACAGACAGTCATGAAGTTTGCCTTTGCCCTCTCCCTCTTCCTCGCCGGTACCGAAGGATTCGCCCCCGCGAAGCCCGGTACGACGCTCTCCACGGCCCTCCAGTCCTCGTCGAGCTACGAAAACGAGCTCGGAGCCATTGATCCTGTTGGTACGTAACATTCTTCGCAG…
56	XLOC_012752	Phatr3_J44694	chr_4	Concordant	1287533	1289468	1285877	1289306	-	+	1936	3430	TTT(3'end)	-3.20087	-2.91793	0.36543	0.52167	0.88804	0.942359	2.0958e-07	8.7066e-06	GATCTTTTTGAACGATGCCATACAGCAAGCAAGATGCATCTGTACACTTATTCAAACCGATAATACAAATGCAACAAATCGTTACGTAGAGGTTACACTTAGTATCGCAGCATTTGATTGTTTGCGCAAAAAAGAAGACAGACAGCATGCTTCTCTACCAACCTAAGGACCATCTACCGTGAAGCTGTCAAAGCTTTCGGCTCCAAAATCGCCACCACTTGCGACAACGGTGTTGCCAACAGTCACTTCGTAAAGGCCTTCGCCATAGGAGCAGCAAATGCCATCGCTGAAGGAATCCGTAATATGAAAAGTGTAGTCTCCAGCAGGGACCAATACCGTCTTCGTAATGATTTGCCCGCGATTAAAAACGGTACCTTTCAGTTGCCTAGCCAACACAGC…	ATGAAGTTTCCTTCGCAACTCGGAGCCACGGTCGCTTTCGTCGTCGTTGCCGCAACGACAACTAAAACGGTGTCGGGCAATCTAGCCTCGCCGTTCCCTTTCGAAGAAACCAACGCTGATGGAACCCCCACAGGTGAGATGTACATCCACGGAGGACCTGGCGAAAGCTGGTTCGAAGACAAGCAGGGATTCACTATTTGTCCAGTGGATGAGCAGCCAACTAGACGTAGTCGACGTTTTCTTGGTGTCTTGGACTGGTTCACTGGTGGGACAAGCGAGGAAGATTTAGCCTCTTCTGATCCAGAAAGGACCTTCTACTACTGCGACCAGGACGAGAACGGCAACGCGGTACCCAGAACGGATCTGAAAGTGGGTGAGAGCGATCCCCAAGCCTCTGGC…
57	XLOC_007805	Phatr3_J54971	chr_20	Concordant	215683	216639	214477	216163	+	-	957	1687	HTH(5'end)	-3.18358	-1.92139	NA	NA	0.93915	0.969098	4.22977e-05	0.000367725	GGCCTGATCGAGTTGGGCCCGGAGGGCCTTTTTCTGATCAATGAGGGCTCCCTTTTGTGTTTTCAACGCCTGCATTTCGGTACGGAGTTCCTGGATTTCGCTCTTTTGCTGGGGATCGGAAAATGTCGCGTCGATCCGCTCCTGAATCTTGCGGCGCTCTTCTTTCAACGCTTCCACGGCGTCGGTGAGCTCCTGCACGGCCTTTTCGTGGCCCTCCTTGTCGGGACGCTCTTCCTGTGGTTGATTGGTTGGTTTGCAAAGGAGGACAAATGCACAAGTCCGCCGGGTAAGAAACGGGGTGACGAGAGAGCAATCCCAAATACGCAAGTCCTCGACGTACCTTGGGAATGGGTTTACTGAGATCGTACAACTCCTCAATCGGTTTTTCGTTCTTGTTGC…	ATGTCGGCGGTTGAAGAAACTCCCGTTGTCACGCCGGAGGCTCCGGAAGGCGGCGAAGCGGTCGCTAAGAAAAAGTTCGAGCGCAACAAGAACGAAAAACCGATTGAGGAGTTGTACGATCTCAGTAAACCCATTCCCAAGGTACGTCGAGGACTTGCGTATTTGGGATTGCTCTCTCGTCACCCCGTTTCTTACCCGGCGGACTTGTGCATTTGTCCTCCTTTGCAAACCAACCAATCAACCACAGGAAGAGCGTCCCGACAAGGAGGGCCACGAAAAGGCCGTGCAGGAGCTCACCGACGCCGTGGAAGCGTTGAAAGAAGAGCGCCGCAAGATTCAGGAGCGGATCGACGCGACATTTTCCGATCCCCAGCAAAAGAGCGAAATCCAGGAACTCCG…
58	XLOC_007835	Phatr3_J54981	chr_20	Concordant	321305	321634	321302	323170	+	-	330	1869	EMB(fully overlapped)	-3.17669	-2.98938	NA	NA	0.905405	0.951528	0.000211396	0.000174983	GACCCTCTCGGCATGTTCCACGTCCGACTCCTTAATTTCTGATTCTCCGGAGGCAGTTCCTCCCTCGATCGGACCTGTTTTGGCCGGCTTCTCAATGATGGACGACTTACGCAGCTTGCCTCGATTGCTCGTACTGCGGTCGTCCATCAACGACCGTACCTGCTCCATATTTGCTGAAGTCATGTCGTATGCCGAGCCCTTGTGGCGCGAAATATCCATACCAACCTCCTCTTCCAACGGATCTATGCGCAACCAACCCATGAAGCTAAGGGCGTAAAAATAAATTCCCATGACGGAAAAAGTCCAGGCGAAAATGAACAGCACAGACAG	ATGTCGAGTAGTGCTATCTATCAATCTTGCGCCGGTCAATTCGATAGCGGTGAGCAGCTTGATCAGCTTCTGCAGTGCCTCTCTACGGGACATGACGGCGTAAGTAAAGAGGGGAACGGGGTCGGCTCTTCTTTTCATTCGATACTGACTTTTAACACATATCACCCTCCTTTCGCTGTGGTTCAGGCGCTAAGCGATCAGACCAGCAACCTCGCAGGAGGTATCGATGCCTTTTATCTTATCTTTGCCGGGGCCCTTGTCTACTTCATGCAGACAGGATTTGCTATGCTCTGTGCCGGATCCATTCGAGCGAAGAATGTCAAGAATGTGATTCTCTGGAACTTGCTCGATTCATGTGGAGGCGGTCTCGCGTTCTGGAGTGTAGGCTATGCCTTTGCC…
59	XLOC_010941	Phatr3_J44041	chr_3	Concordant	775969	776336	775992	776366	+	-	368	375	TTT(3'end)	-3.13358	-1.60037	0.640531	0.697026	0.971894	0.985847	2.40709e-05	0.00126916	GGTTTACTGGACTGGATCCCGTTTTACGAAGTTTCCGGAGTCACTCGCGGGGTGGGGCAATCACGTGAAATGTGTCCGTCCCCTCCACAGTTGTAACAGGCTTTGTTCCCGGCGGGCTTGGTGCACTCCGCCGAGATGTGTCCCATTTTACCGCAGTTGAAGCAACGGCGGTACTGCGATCGCGACTTGTTGATGACGGCACGTTCTTCCCCTTCCAAACGGGGGTTGGGACACTCACGCGAAATGTGTCCAGCCTTGCCACAGTTGTAACAGGTCTTGTCGCCGGGTGCGGTTCCTCCCCCGCCTCCGCGGCGACGGAATCCCCGGCCTCCCGTGGGGGCCGCGCCTGGCGGCGGCGAAGTCTTGGC	ATGTCGGAAGCCGCCGTTGTCGATCCGGACGCCAAGACTTCGCCGCCGCCAGGCGCGGCCCCCACGGGAGGCCGGGGATTCCGTCGCCGCGGAGGCGGGGGAGGAACCGCACCCGGCGACAAGACCTGTTACAACTGTGGCAAGGCTGGACACATTTCGCGTGAGTGTCCCAACCCCCGTTTGGAAGGGGAAGAACGTGCCGTCATCAACAAGTCGCGATCGCAGTACCGCCGTTGCTTCAACTGCGGTAAAATGGGACACATCTCGGCGGAGTGCACCAAGCCCGCCGGGAACAAAGCCTGTTACAACTGTGGAGGGGACGGACACATTTCACGTGATTGCCCCACCCCGCGAGTGACTCCGGAAACTTCGTAA
60	XLOC_009090	Phatr3_J49566	chr_23	Concordant	64990	65334	64902	66452	-	+	345	1551	EMB(fully overlapped)	-3.12806	-2.25267	0.0786279	0.74951	0.735986	0.857896	0.000222376	0.000776453	TGTCCTCGTACTCATGTGACACAAAAGCGCGACCGAATCTATTATGCAGCGGTTTGGCGACTTGACCGGAGCTGATTGTTTGGAACATTTCGCTATCTCCCATACAGCTTAATTCACCTGTGGATGCCAGAGTTATGCGAGCAGTTGACGTACGGAACAGGGACGAAACCGTATTTGGTGCAGCATCAATACTACCGTCCATACAATATTTTTTCTTGCTTCGAATTGAAGAACAGCAATCTGATTTTGCAATGCTGACGACCGAATCCGTTTGCACTCCCTGCTCAACATCGTCAATAAAGTTCGTCTTTGGATGTCCATCGCTGCTATAATGCATGACGCCAA	CGTATTGTCATTCCTCCTACTCACGCGCAAACTCCTTCGCACATTCCTCTTACATTAATCTGCCCATTCAAATTAGCAGAGACTGAGATTGGCGTCATGCATTATAGCAGCGATGGACATCCAAAGACGAACTTTATTGACGATGTTGAGCAGGGAGTGCAAACGGATTCGGTCGTCAGCATTGCAAAATCAGATTGCTGTTCTTCAATTCGAAGCAAGAAAAAATATTGTATGGACGGTAGTATTGATGCTGCACCAAATACGGTTTCGTCCCTGTTCCGTACGTCAACTGCTCGCATAACTCTGGCATCCACAGGTGAATTAAGCTGTATGGGAGATAGCGAAATGTTCCAAACAATCAGCTCCGGTCAAGTCGCCAAACCGCTGCATAATAGATTC…
61	XLOC_003662	Phatr3_J52174	chr_12	Concordant	568324	569014	565796	570702	-	+	691	4907	EMB(fully overlapped)	-3.11997	-1.99297	0.851884	0.46767	0.824079	0.907788	0.0103864	0.00442591	TTGAAGCCACTGTAAAAGGGCGCCATTGCGACAAAATCTTCACCAGCAATCTTACGGCGCAGGTTGCGTACAATTTCCCTTGGATTATAGTTATTGACTGACGTGGACCAGCCCGTACCAATTCCATCAGCTCCGTTGACGAGAATCATGGGGATGACGGGTACATAATACTCTGGCTCGACGGTCACACCGTCGTCATTTATGTAGCTTAAGAGCTCGTCGTCGTCCGGATGAAAGATGGCTCTTGTGATTGGCTCGAGTTTGGTGAAAATGTATCGAGCCGAGGCAGCATCCTTGCCACCCATTCGACGCGTACCGAATTGACCAGACGGCGTGAGAAGATTGATGTTGTTAGAACCACAAAAGTTCTGAGCCATGTTCACTATTGTGGCTTGGAGC…	ATGATGGAAAGCGACGCCGATGTGTACATGGATGATATGGTCAGTGACTTTAGCGACGGAGATGTTTCGTTGGACGATAATTCCTTTGCGGCCGAAAACCGGGCCCCGGTGACAAAAAAGAGCAAGGCAACGGTTACCAAAAAGACAACGAAGAAAGCTCACAAGAATGCTGAGGACGCCCAGTCCATTTCCGTTCTTACTTCTACGGAGAATCTGGCCAATTTGCCAGCTCCCACTTTAAAGGCAGCTGCGGGGAAAAAAAAGACGGTCGAGGAAACTTATCAGAAAATGTCGCAGCTCGAGCATATCCTCATTCGTCCCGACACCTACAGTACGTATACATCTGAAGCAAAAATAGCCATACGCTTGTTTTTATGTTGCTTATTCGCTTACTCGTAT…
62	XLOC_013413	Phatr3_J45070	chr_6	Concordant	111703	112205	110065	111780	+	-	503	1716	HTH(5'end)	-3.11561	-2.50836	0.204268	0.594759	0.790671	0.889197	0.000310138	0.000476456	GCGGTTGCGTGGACACGCTGTCCCAGTGTTCCCATTGTTCGCAGTGTTCGCAATGCGCAGTTGCGGAACGTCGGTCATCACGATACTGTGAACGAAATACGTTCGGAATGGGTACAGCAAGAACGAATTTGAAGCAAATCTACACAACAGACTGGTCAATGGCGAACGTCTGTGTGTGTTGGTGTGAATTGTGGTAATGGAATGGGCCAGGGAAACACAGAACACAATAAAAAGGGATTTGCTTTTGGACTCTTCCTCTGAGGCAGTCGGACCGAACCCACCCAATCCTTGGCGTGAGTTGTGTTGTTGGGTGCAAGCGCTCGAAACGGAACAACTTTCTGAACCGATACAACTTTTTGTGAGTGAGAATGGAACCGACGAGAACTGCAACTGCAACTG…	ATGACCGACGTTCCGCAACTGCGCATTGCGAACACTGCGAACAATGGGAACACTGGGACAGCGTGTCCACGCAACCGCTCCGTCCTCGACTACGACACGGAAGCAGCCTTGTTGGAGGCCTTGCAAGGGGTTCACATTAGTCCCCGCGTCGTTGTCCCGTCCCGCAACGAGGAGCCTGCGTCCACCGTCACCATACCACCACAACCCACGACACTACAAGTTACGGAATCCGCATCCGCAACGCACGTGACGGACTGGATCATGCCCGACCATCCGACCAGCTCGGATCGGACGCGACAAACGCCCGAACACGAGGCCGCCCGTCTGTTGGTGTTGCGCTCGTACGAAATCCTCGACTCGTCGCGGGACGATCCGGCGTTCGACGCCATTACACGGGAG…
63	XLOC_007018	Phatr3_J43423	chr_2	Concordant	424521	426253	421675	427363	+	-	1733	5689	EMB(fully overlapped)	-3.0899	-1.92615	0.1676	0.321612	0.806687	0.898157	0.000352087	0.00106009	GTGAATGCATCAGTGTCTCGTGCTTGGCAGGACACGAATCGCTTCTGAATGCTTCTTGTTTTAGAGAGTTGAAACGTCTCGTCTGACAGAAAACGTCTTTCCAACCCAGTGTGATTTCCTTCGGTGCAAGTCCGCCGACTAAATTCGTATGGTTCTTCCCAATCACATGGACACGGCGCTCGACTTTGGCTATAAAAGGGACAGGATTGATCAGCAAAATAGGTCTTGCATTCTTCTGTTGATGATTTGTCAGCTTCCGTGAAGCTGACCGAACGCCGAATGCCGTCAAACAAGAGCCAACCGGAGACACGAGTCAATAAGTGGAGGTCTCGCATTGGTTCGTACAACACAGTCAATGCCAGCACAGCCTTGGAAGCTACTGTTACCATAAGAGCCTCA…	ATGGTATCGCTAATGCAAAAGCTCTGTTTGAAACCCCAGGACCCTCTGAGAAGGCAACTTCTTGTGAGCTTCGGATCTTCCGCTTTTCTTACCCTTGCTTTTGTAGTCGCTCTTGCTAGCATTACTGTTCATTCTGCCGGACATGCCGTTAAGGAGCGATCCAATGAAGTTATGCGCGATCAAGTCGTTCGCAATATTGTTACTTCGACGAGAAATTTAGCAGATCAATTTACCGCCTACTTGCTGACTTTGGATGGAACGGTGCAGCTCATGGCGGAATTTGCGAGGGATAGGATTGTTGGCTACGGAGAAGAAGGCTGGGACGACGACAGGTATGTTCCGTTCTTTGACATAGAATCTCAGACAAATAAATACCCATTGAGATCGCCACCTTTGCCG…
64	XLOC_003520	Phatr3_EG02057	chr_12	Concordant	8467	9656	8550	9698	-	+	1190	1149	HTH(5'end)	-3.08914	-2.1547	0.0382536	0.959899	0.802583	0.89587	0.000505168	0.000441902	GGAAACCTTTGCATAGAACGATTTTCCTTGCTCCTTGAAAGCTTTCTTAGCCGTGCGGCTATCACGCTTTTTCGCCAAAGTTTCGGCCTTCTTCGAAGCACGAGCCTCGTCATTGCGAGCTTGGGCACGGCGCTTTTCGGCGGCAAATGGATCGAGCTTCTCCAACGCCTCAACGTTACGAATAGCATTTTGCTTGGGAGCGTTGTCCTTCTGTCCAGGTTTGGCGGGGTTGACGACACTCTGTACTTCATCGGAGTTGATGATACGGGCCAAGTCGGCGTTGGTCATGGCTGCTTGGGGGATGCGCTTGCCATTTTCTCCGTAAATAATGTCCAGCTCTTCCAAAGCAGCCTGAGACCAGATGCAGAATCGTCCCATGTGACCACCCGGGGCTAGCTG…	ATGGCCGCCCGTCCTCTCGTCAGCGTCTTTTCTCTCTCCGGTGACAAGTCCGGAGATGTGAGTCTTCCTGCTGTAATGACGGCTCCTCTGCGCCCGGATATCGTTCAGTTTGTGCACACCAACATGAACAAGAACCATCGTCAGGCGTACGCTGTTAACATTCGCGCCGGAAAGCAAGTTGTCGCGTCGTCTTGGGGTACTGGACGTGCTGTCGCCCGTATTCCTCGTGTTGGTGGAGGTGGTACTTCCCGTTCTGGACAGGGTGCCTTTGGTAACATGTGCCGTGGTGGACGCATGTTCGACCCCACCAAGACCTGGCGCAAGTGGAATAAGAAGATCAACATTTCGCAGAAGCGTTATGCCGTTGCTTCTGCCCTAGCTGCCACCGCCGTCCCGGCT…
65	XLOC_009422	Phatr3_EG02578	chr_24	Concordant	151387	151751	145074	154005	-	+	365	8932	EMB(fully overlapped)	-3.08824	-1.25524	0.0191321	0.975709	0.795083	0.891674	0.0120296	0.0477738	TCGTCGTTTTCGCTAACCTCAAGCGATACCATAAGAGACGGAACAACCTCATCGAAAGCTCTGCTTCCAACAAGACTATGTAGACTTTGAAAGCTAGCTGCCGCCATCTGGCGCACAACTTCGTCGTCGTCAGACAGTGCGTCCTGCACCACCTTAACAATTATCTCGATGAACTTGATAATTTGATCTTTTGTTGAACGGTTGATGACTTCGGTTAGTCCAACACAGACGCCACGCTTCGTGTCTGTATCACCATCGTACAGAGCGTTTCGAAGGACCGGAATAATCTGTGGAAGAACAGAGTCGCCTAGCTTGCTAACCACATCGCCCAAACACCTACCAGCAACTTCCGTACGCTCCTCATG	ATGAAGCCACCCGTCGAGTACTTCTCGAATGCGCCAAAGGTAAGACACGTCAACGAAACGTACGAGAATGCTGCGGATATTCGATTCGAAACGCTCCGAGCTTACCATATTGACGGTGAATCCGTATTTTCGCTCCTCTGGTTAGATATCACCGGATCGTCACTTAATGCCTACCGCCGCATCGTCCCTATTTACGCCTGGTGTTTGCGAACCGCCGAGGCGGGTGATCTCCACGCCAATGACGAAGCACGTCTCTGGTCCGCACTCGCACGTTTGCTTGACGAAGCCGGTGACGCCCAGCTGTTGGACGACACTGTGGCGATATTGTCACAGCCTCCGCCGACGGAGTCCGATCGCCAGCGCTGGACGTCCACCCTCTATACATTGGCCTCCACGTTC…
66	XLOC_008355	Phatr3_EG01936	chr_21	Concordant	26409	27390	27168	28314	-	+	982	1147	HTH(5'end)	-3.05428	-1.31986	0.374874	0.366701	0.652012	0.807473	0.0075579	0.0384932	CATTGCTGCTTATCCTTTCCGTTACCGGGATGCGACTGACATCGGCTGGCCCACGTATGGGTCCAAGGTAGGGCATGGAGTAAAAATCGGGCTCCGCTGGAGGTATCAGAGGCTTTCGACTACTCGTACCTTTTAATTTGATGCGCGGAATGTTGGCGGCCAAGTGGGGCTGGCCACGGAGGAAAAACTCGTGGTAGTAGCTTCCCTTGTCACGGCCTGCCATTGTCAGACAGCAAGGTAGCGATAGCGTAGATCATGGTCCAGAACACGTGGTAAGATATTGCTTCGGTGTTTTTGCAATCGACTCTTGTCAAGAAGAGCCGCAGGAACCCAATAAAGAAGTGCAACTCACCTACGGAGATTCGCTTAAAGTTGTAAATGTTCAATTGTCGCTGGAAC…	ATGGCAGGCCGTGACAAGGGAAGCTACTACCACGAGTTTTTCCTCCGTGGCCAGCCCCACTTGGCCGCCAACATTCCGCGCATCAAATTAAAAGGTACGAGTAGTCGAAAGCCTCTGATACCTCCAGCGGAGCCCGATTTTTACTCCATGCCCTACCTTGGACCCATACGTGGGCCAGCCGATGTCAGTCGCATCCCGGTAACGGAAAGGATAAGCAGCAATGCTGGCTTACAATATCCAAAACAGTAGCAGCATTCCGGCTCTGTTCGCGTCACAGCCAAATGATTTATCCAGCGTTGCGTTCTCGGCGTCTATGATTGCACCTCCGGCTTATCATCTTTCTTCGTTCGGAACTTCCGAGCTTGAACTCCTTGTAACTTTAAGAAGCATACTGTCCTC…
67	XLOC_012289	Phatr3_J44627	chr_4	Concordant	1090533	1092648	1091062	1092859	+	-	2116	1798	TTT(3'end)	-3.0492	-1.38359	0.867382	0.475489	0.842039	0.917627	9.39473e-06	0.0288893	GAAACGGAACACGGAAATCTACATACTTCGCGGAAATCCTTTATGAATGAAAGCACTGCCGTCTCAGCTAGCCAGAGAGACGCGGAGCTTGACCCCAGCACTCCGGAGAGAGGAATGACGCCGTTTCTAAAGAACGGCAACCCTCCAAACCGACGCTTTTTAAATTACGTTGGATTGTCACGGTGCTCCAAGCGTTCACTGAAGCCAGTACTTCGATACACAGGCGAATCCAGGTACGGCTAGGCTTTTCTCTGCCCGGAGCCCTCGCGTGGTTTCCGTTGGAGGCGCCGACGAGCTGTCGGTCCAAAAACATTCCGGATGGGATCGAAACGGATTGGTGATGTCCCGTAAAATAGAAATGGATATGTCGGCTCGACCAACAAGCCATGAGTGTTGGCT…	ATGTTGGTGACAGGCACCCCAGCCTGCTCTGGGAAAATTGAACCTTTTACCATCCAATCCGACATTTCTCGGGCATCCGGATCTGCGGTCGGTGATGTTTCGGTCAACAAGAGAATGGGTGTTGCTCCTATTCTTACAGTTGATCCGTTCCAACCTCTACCCCGCAACCTCTCAACCCGTCCATTATGACGATAGTCATCCAGACTACAAGCTGCCCTCCTCAATGGCGGAAGAGACGAACCACGGTAGCCGCTAATGTGGTGTTTGTGCTACTCCTGGCGATGCAGAAAACAAGAACGTGTGCTGCCTGGGCAGTCACGTCCACTGTTTCCTCGCTGGCGTACCCGTGCCACCAAACGGCAAGAGTTGTATCGTCACCGCCGTCGTCATCGTACAGAT…
68	XLOC_014284	Phatr3_J45390	chr_7	Concordant	10273	13154	10431	15488	-	+	2882	5058	HTH(5'end)	-3.02422	-3.65738	0.761726	0.136357	0.727169	0.852742	1.07041e-05	1.58269e-09	GGTGGACGAAGCGGTGGGCATGGGAATGCGGGTCGGGAACCAGGAAAGGGTGTCAGCAACGCGTTCGGCACGTGTTTCCGTGACCCAGACTCGGTGGCAGCGGTAATGGTGCAGGGCGGGGCCGAGGTACCAACCTTCGACAGCATGGGGGGCCCAAGTTTCGCGGACGGACGGCTTGACATGGACGAGGACGCGAGTACCGGGAGGAGCAAGCGGGGTGCGGTTGTAATCGAAAGCACCATGAAGCTGGGCGTGTGCGGACAGCTTGGGATTGATGCGGGAGCGACGAAGAAGATTGAGGGTGATAAGGGCTTGTGGGAGGAGGCGGTCCCAAAGGTGTAATGGAAAATCCGGGTTAGTGGTGCAGAGGCCAGCAATAAAGTGGTTCTTGAAGGTGCG…	TCGTTTTCCTTAACTGTGATCTCCATCGTCGTTTTGTGTTCTTCAATAGAACTACGAAGCAACCCCTCCGTCTTTCAGCTCCCACCCCTGCCCTACCGCCCATCCGCCTTCTCTTCAGTCCTGATGTCGACCTCCGCCCAGTTCAAAATGAGCGACTTCCCTCACAAAGTCCTCGATCCAATCGCCACCACCACCGTTCCGCCGACCTACGCCACTCTCAAAGTGGCCCAACGTCAACTCAGTACCAACGCCGCCGCCATCCCTACGCTCAATGGTGGTGGCGCCCACGGCCACATGGCCCTCACGCTTACCGCCCGCGCCTACGCCGACATCAGCGACGTCCCATTCGACATTCCCGTCGCCCCTCCGGCCAACCCTCCCGTCGGCACCACGCAACCG…
69	XLOC_013276	Phatr3_J44947	chr_5	Concordant	720810	723663	721212	725511	-	+	2854	4300	HTH(5'end)	-2.98912	-2.23207	0.0656849	0.482286	0.748501	0.86516	0.00516605	0.000377441	GGTTGCTTGCGTTGCCGATACGTACAGAGACATGCGCTGGTGTTTCGCGTATGACGTTTTGCGGCGTCGTAACTGGCGCATTTCATCGACATTGTATTCTTGAACTTGGGCTGTGCTTTCACACGAAGCGATCGACATTCTTTTTGATTCGGTGGCTTCGATCTCGGCTACCGCATCAAATTCACACGGCAACAGCGGTAACGATGACGTTGGACTGGGCTCCCGAGAGCCTCGGATCCCAGCCACCTTGCAAGATTCTTCGAAGCGTTCCGTGAGCTCTCGCGATACGGCTTCGTCACACGCCGACGAGGTTCCCCAGTCTCGTCCGTGCACGGGACACGATCCCCATCCCTGGTCTTGCGTATTGAGCGGACTGCAAACACCAAAAACGAAAAATTG…	CTCGAAACACCCCCGTATTACCACTATCCTTCTCATCTTTTCTGGAACTCACTCGGCAATTCCGTTGGCACAACGCTCTACTGTACACAAAGTGGGCGACAGTGCTAGGATTGCCTCGTAAAGCTTGCGTTGGCCGCGTCGACGATGTCGTCCGAAGCGTCGGATGAGACGGTTCTGGATTGGAACGAATCGACGCCATCGCTGACGGCTTGGTCCTCGTCGAACGCTGCTGCGGCTCCCGTGCCCAAAGTCCCGACTACAGGAACGGGTACGCGCCCGCGCCGAACGTACGGGAGTCGCAACGTTGCGGGATTTTTAGGACGGACGGACTTTCTCAAGCCGCGGGCGAACAGCACTTGGCTCCGGGAAGGATCCGCCGAGGCCAGCGGAACGTTGGCA…
70	XLOC_011610	Phatr3_J50516	chr_30	Concordant	287554	288067	285442	288029	+	-	514	2588	HTH(5'end)	-2.97605	-1.55418	0.33751	0.995303	0.904262	0.950927	2.44734e-05	0.00191447	CCAAAGGTGGCCCCCGCCGCAATGGCTGCCTTGATATCGTCGGTTCCGTTGACGAGAATGGCGAGTAGAATTCCGATACCAATCGGTAGCACCGATCCGACAAAGGCAATGAGAAATCCGCGGGTTCCAATCAGTTTGAGTGTGGATACGTCGATATCAATACCCGCTTCGAGTACGAGAATGACGAGTCCGACCTCACCGAGCAATACCCAGGCTTCCGGATTGGGAACGAAATCCGCCAACGGCGGTCCGAGGACGATCCCGACAATGATTTCTCCCACTAAGCCTGGCATTTTACAGTAAGTGGCGATGTGTCCCGCGAGGTAAATGCAGGTGAGAAAGACGACAAAGTCGTACAAATCTTCGTAGGCAATGTGGACTCCGAATTCGGAATGGACT…	ATGTCCACGTCTCGTCTCCCCGCCGCGGTGACGAGCTTTGCCTACCGTTGGCTCGCCGAAACGGAGGCCGACGGGGAAGTCCATTCCGAATTCGGAGTCCACATTGCCTACGAAGATTTGTACGACTTTGTCGTCTTTCTCACCTGCATTTACCTCGCGGGACACATCGCCACTTACTGTAAAATGCCAGGCTTAGTGGGAGAAATCATTGTCGGGATCGTCCTCGGACCGCCGTTGGCGGATTTCGTTCCCAATCCGGAAGCCTGGGTATTGCTCGGTGAGGTCGGACTCGTCATTCTCGTACTCGAAGCGGGTATTGATATCGACGTATCCACACTCAAACTGATTGGAACCCGCGGATTTCTCATTGCCTTTGTCGGATCGGTGCTACCGATTGGT…
71	XLOC_005841	Phatr3_J48435	chr_17	Concordant	465183	465433	463922	465532	+	-	251	1611	EMB(fully overlapped)	-2.9734	-2.34982	0.717969	0.961322	0.731063	0.855022	0.0302563	0.00430742	CCCACTCTCCAGAGTGGTAGATTGTGTACACGTCCCGTCGGTCGATGGTACGCGGCAGCGGGTCGTTCCCGCGTGGCAGTGTGATAGAAGGATCCCTGGAGACTCCGGACCAGCTCCATGCGTTGGCGCTTCCTACCTTCCTCGTCGGGGGCTTCGTTGGAATCGTGGAGTGCCGTGGGGATCCGACGACGACATTCCGGTACGGAGGTGGCGGACGGCAGTGTGGACGGGCAAAGGGATTGTGGTGGGCC	ATGAAGACGCCCTTGGATTCGGCAATCCGGCGGCGGGTGGCGATCCTAGGGGCCTTGTGGCTCGCGTCGCGCCCATTGCTCGCCACCGCGGCCTGGTTGGGCCCACCACAATCCCTTTGCCCGTCCACACTGCCGTCCGCCACCTCCGTACCGGAATGTCGTCGTCGGATCCCCACGGCACTCCACGATTCCAACGAAGCCCCCGACGAGGAAGGTAGGAAGCGCCAACGCATGGAGCTGGTCCGGAGTCTCCAGGGATCCTTCTATCACACTGCCACGCGGGAACGACCCGCTGCCGCGTACCATCGACCGACGGGACGTGTACACAATCTACCACTCTGGAGAGTGGGATGGAACGAAGCACTCGGACGGACCAACGTTCTCAACGTGCACGAAGCC…
72	XLOC_015391	Phatr3_EG02323	chr_9	Concordant	917236	917673	910135	920411	+	-	438	10277	EMB(fully overlapped)	-2.95722	-1.3654	0.00553673	0.66708	0.755208	0.869027	7.17735e-05	0.00841055	TCCGAACGGCCTTCATAACGTCCACCTCCAGGGTAGGATCCGGCACCACCAAATCGACTGGGGCGGTCTTCTCCACCGCCGCCACCACGTTCGCCACCGCTAGCCAAGCGTTGTGATGGAGGAATGTACTTGGCAGGACCTGCCTTTTTTCGACGCTCTTCCTCCATTCGTTCGTCTTCTGCCCGCCGGCGCTCTTCCTCTTTGGCTTCTCGCTCCCGGCGAGCCTCATCTTTCTTGCGCTTCTCCTCCTCTTCCTTCCGGCGAGCTTCTTCCTCTGCCTCACGGGCAGCTTCGGCAGCCATAAGCTTCTCCTCCGCTGCTTTCCGCTTGCGAGCTCGGGAAATTTTGGCCTTTTCGGCTTCCATTTCTGCCTCTTCTTCGGCTCTTTGGCAAATTACG…	ATGCGCTCCATTCCTGCGCACCCCAGATTGGTTTGCTTTCCCGTCCGGTCCGGTGATGGTCCGTCGTCGCTTGCTTCTGCTTTGACTCTTGAGTGAGACGCCGTACCGTATTCTCTTCCTGCCTTGTGCCATCCTCCCGGGAATTCCGGAACCGCGAGACAATCCTACTCCACACACCTACACCCGTGCGTTTTAGTCAAAGGATCCCTTGGTCGTCGAGAAGACTGGCTGGTGTTATCATCGTCGGTGTGTAGTATCGTTATCGTCATCATGGCGACTTCCAACTTTTTCCACAAGCCCGAGTTGGCCTTGCGACGCGCGCAGGAACTCGAAGGCATCCATCAGGACGACGCCGCCTTGGCCATGTTGCACGAAGTGCTATCCTCACGCCGTCATCGT…
73	XLOC_011352	Phatr3_J10299	chr_3	Concordant	821920	822507	821363	823168	-	+	588	1806	EMB(fully overlapped)	-2.95579	-2.14602	0.330457	0.816639	0.813709	0.902058	0.00729211	0.00015198	GTGGGGATGGTGGAGGAGGTGAGGACGTGCGAGGAGTGTCTCCAGTTGTTGGAGGAATGGTCGACCGTGGGTGGTGGATCCACGAGGAGAAAGAGGACGGTGGTTTGGGCTCCGACCAGACTTCCCGCCTCCGTAACAACGTCCTGAAAAATGCCGTCCATGACGGCTTGTCGTTTGCGGACTTGTACTTTCTGCGAGTCAATAAAGAGCAAAGGGAGCATCCCGATAATGCAACCAATGACAATACCGACGGCACAGCCAAACTGATTGGCGAAGCGCACCGAACGCAATTGCCGTTGGGCCGTGGAGAGTGGTGGTGCGTGCAAACCCAATTGATTGGTACAAAAATCTTCAATGACGGTCCCGAGCATAATGCCAGCCACGTCACTGACAATGTTG…	ATGGTGGGAATGTGGTGGTATCGTGTGGGTCACAGTCGTCGACTCGGATCCGTATCGACACGGACACGAGACTGTACCGTCCTACGCACACCGCTGTTGGTTGCATCATCGTCGTCATCGTCCTTTACACACCGTATCCTACCGTGTGCGTCGTGGCACACGGCAACCATTCGTACTTTATGGCGTCATTCGAATCATTGTCGTCGTAGTCGGCACGTCCACGGATCGTTCGGTGGCAACGGCGGCGGTGTCCTTCGCACCTTTTCCCACCACTCTCGGCATTCACATCCGCGTGTGCGTTCCTCGATTACCACCACCAGCACCACAACAATTACCCGTCGCACCACCACCACCACTACTACGGCATCTTCTGCCACGCCCACAACGTCCACCACAAAG…
74	XLOC_001744	Phatr3_J31827	chr_1	Concordant	1032835	1033102	1032941	1033402	-	+	268	462	HTH(5'end)	-2.95458	-2.29931	0.0988003	0.861306	0.832278	0.912292	0.0015696	2.39415e-05	TGTTTTGCCCGTTTCTGCTTCGAGTTTGTCCTTGACGGCGCGAACGTCGTCCGGAATCTTGTCGTCGCTGTCGTTGTCGTCCACGGTATCGTCCGGTACCGGTGCTTCCGGCTTTTTGCGTTGACGCAATGCGTCCTTGTTCGTTTTCTTGTTGTTGCCCATGACTAAATGCCGTCGAAAGGTGCGGTTCCGCCAGAGAAAGAACGAGAAGAATTTGGATCGATAGCGATGTTGCGATTGGAGATTGCCGGGAGGGATAATGATGGGG	ATGGGCAACAACAAGAAAACGAACAAGGACGCATTGCGTCAACGCAAAAAGCCGGAAGCACCGGTACCGGACGATACCGTGGACGACAACGACAGCGACGACAAGATTCCGGACGACGTTCGCGCCGTCAAGGACAAACTCGAAGCAGAAACGGGCAAAACATACCGCTACCGTCCAGCCAAAAAGGATCTTCCGTCCATATCGGACATGCTGGTACACGGATCACCCGAATCGCAGGGACGACCCCGGACTTGGACGGAAACGATTGGTTACCCCGTGGCCCTCGCTGCCGTCTTTCTCATCAGTTTGCTCATCTTCCATCACGCGCCCCACAGTCAATCCAAACGCAACAAATTTGTACTGCCCAAAATGCAAAAACGACCTCCAGGCAACGCCGCT…
75	XLOC_010784	Phatr3_J18475	chr_3	Concordant	224370	224775	223823	225428	+	-	406	1606	EMB(fully overlapped)	-2.92479	-1.41658	0.0591157	0.926315	0.83995	0.916488	0.000289159	0.0144914	CCGGTCTCGACACGGCCGACCGGGACTGTTCCGATTCCACCAATCTTGTAGACATCCTGAAGGGGGAGACGAAGAGCCTTGTCGGTGGGACGTTTGGGCGGGGTGACACTGTCGAGGGCTTCGAGCAGGTAAGGTCCCTTGTACCAGGGCATGTTGGTGGACTTCTCCACCATGTTGTCGCCCTCCCATCCGGAGATGGGGACAAAGGGGATCTTCATCGGCTTGTAACCAACCTTCTTGAGGTAGGCGGAGACTTCGTTCTTGATTTCGGTGTAGCGGTCTTCGGCGTACTTGACGGTCTTGTCGTCCATCTTGTTCATGGCGACAATCATCTGCTTGACTCCCAGCGTGTAGGCGAGAAGCGCGTGTTCGCGGGTCTGTCCGTCCTTGGAGATTCCG…	ATGGGAAAGGAAAAGGTTCACATTAGTTTGGTCGTCATTGGACACGTCGATGCCGGTAAGTAGTGAGAGAATAGATACGGAAAGAGAAAGGGTCATTCTCCCGTTGGACACATGCACGCACACACAAGGCGATTGGAATTGGTTTTACTGTTGAGAGAATAAGTCTGCTATCACCCATGTCCACGGATCGAGGTTCCTTTTGACTGCCTGCCTGCCGAATGCGCCGTTCAGCTTCGAGAGTACTATGCTCGGTACCTACGGTCGTCCACGTCCATGCGGCTTTCGTGATACGTCACGGGAGACACTCACCGTTGCCTTATTTCCTTGCGATTGATGTACAGGCAAATCCACCACTACTGGTCATTTGATCTACAAGTGTGGAGGTATCGATAAGCGTAC…
76	XLOC_002525	Phatr3_J46405	chr_10	Concordant	233970	236825	234493	236947	-	+	2856	2455	HTH(5'end)	-2.92228	-2.64348	0.0787681	0.511927	0.885258	0.940882	0.00125955	5.35105e-06	GACTTGCGTGCCATTATGGTGGTAATCTCAGACACCGCCATGAGGGACACATCCTCTCCGTCAATGGCGACGATGCGATCGCCGGGGGAGACTTTTTCCACGAGGACCGAGGATGTCCGGACGCCCGAGACAATCGTTCCCTTGGCATCGGACCTGTTGGCGAGAATGATGCCGAGTTTTCCGGCCGGCGCCGTCACGGTGACTCTGCTTCGGCGGGGCGCCGCCGTATTGGCCAGAGGCCGGCGCGGTGAGGCTGATGGAGCGGGGCGACGAGGATTCGAACCGTTGGAATGCCTTGTGGCAGCGTCCTCGGTGGCCGAACCTTCGCCCACCATAGCGAGCTGCATTTCGAGTCGTAATAAGTCGTTGGCGACGCTCCGGGATTGTTCCGACATCTGA…	ATGGGATTCTTTGCCAAACTCTTTCGCCGCAAAGGCGGCAGTTCCAACAATGACGAGAACGGGGATCCCCGTTCCTTGCGTCGGGCACGCAAGTCCGTCAAGCCCACGGCGTTGCCGTCGTCTCCCGAAGACGACCACGGAGCCCCGGGTCCCGACGACGCACTCGTCCCCAGCAGTCCCCGCACCGCCGCCGCCACGACACCTCCCGGTCGACATCGACCCGACGAAACGCACGGATCGCAACGTCCGTCGACCGGCAATCGTCACGATCGGATCGTCCTCGGGCCCCGTAACGCCGAGGCGTCGCCCGCTGAGTCCAACGGGAGCTCCGGAACAGGACAGCCGATCGGGAAATACTCCGGACCCGTGGATCTCGACGATACCGACGTGGAAACCGCC…
77	XLOC_005840	Phatr3_J48435	chr_17	Concordant	464052	465094	463922	465532	+	-	1043	1611	EMB(fully overlapped)	-2.89713	-2.34982	0.0455503	0.990547	0.979947	0.989923	0.000448238	0.00430742	AAACTCGCCGCCGTGTAGCTGAGTCGCTTTTGTCGTCGATCTTTGGGATAATCGATTGACACGGCGTGCACGAACTTGTTCGTGTCCGTGGCATCGCCACCGTCATGGTCGGTGTTGGCCTGCATGGCGTGACAAACATGCTGAAGCACAAACCCCTTGGGCCACGACGTAATTTCCGGTGGCAAGAGACCGAGCAAGTGCGAAGAAAGAGGAGCCCGGCTCGTTTTGAAGTATGAATCCAAGACGATCCACAAACGACGTTCCAAATCGTCGAGCGTCAAAGCTTGGAGTTCCTCGTTCAGAAAAGGTTCCCGAAGAATTCCTTTTTGGAGCAGTCTTTGTTCCAGTGTACAGTGGGACGATGGCGTTGGCGCAAGGCCGTGTGCCGAATCGTGAACG…	ATGAAGACGCCCTTGGATTCGGCAATCCGGCGGCGGGTGGCGATCCTAGGGGCCTTGTGGCTCGCGTCGCGCCCATTGCTCGCCACCGCGGCCTGGTTGGGCCCACCACAATCCCTTTGCCCGTCCACACTGCCGTCCGCCACCTCCGTACCGGAATGTCGTCGTCGGATCCCCACGGCACTCCACGATTCCAACGAAGCCCCCGACGAGGAAGGTAGGAAGCGCCAACGCATGGAGCTGGTCCGGAGTCTCCAGGGATCCTTCTATCACACTGCCACGCGGGAACGACCCGCTGCCGCGTACCATCGACCGACGGGACGTGTACACAATCTACCACTCTGGAGAGTGGGATGGAACGAAGCACTCGGACGGACCAACGTTCTCAACGTGCACGAAGCC…
78	XLOC_014643	Phatr3_J45797	chr_8	Concordant	305580	306749	304944	306668	+	-	1170	1725	HTH(5'end)	-2.88286	-1.27895	0.991099	0.532337	0.671048	0.819175	0.000722489	0.0300356	ACTCAAGCTATCTTTGTCGGATAGGCTCTTGGGTTTTCGCGTCATGATGTCATCGTGATCGAGGCTGTCGTCGTTGGCAGTCTGGTCTTTCCACTTTCGGTCCTCTTTCTTGCGATACAGGAGCAACGCTAGAATCAAGGCAATTAAGGTTGCTCCCAAGACGCTTCCCACGATAACACCGTTGGAAGCGGAGTCATCTGCAGCTACCGGCTCTCGTTCTAGACCAACGACCCCGTCACTCGTCGGTCCGTTGGTTCCAGACGAGTTGGGAGCCGCCGTGGGGCCTCCAGTCGCCGTCCCCGAGACAGGGGCCCCAGTGGAGGCCGTTTCCGACGACGATGGAGGCGTTTCCCCTTGGGACGGCGGGGGCGTTTCACCTTGGGATACCGACGGACTTGC…	ATGAGACTTCAATCACACGAACCTGCTTCACCCCGAACGAAGCCTGCTAGTCGACGCCGTTCCACAACTCTGGCTTTAGCAGCGTTGTTGTCATCGGCCCTGCTTTCGGTGACATCGGCGCAGTCGGTTTCGGTGCCATTTGATAGTTTTTCCCTGCAATTGCCATTAACCTTTCGGTGCTCTGTTGCCGACGGTACCCTCAATCGTGGGGATCGGGATTCGGAACAGATCCGCGATGCGGCCGACGCGTGTCTTACAACGTACGCAGTTTCCGACTGCAATCTAACTCCTATCTTGGTCCAACTCGGCGCGACGCGATGTGCAGGAGAGGGTCTCGTTCAGATTGCCGGAGGCTATTTCATCTTTGGCAGCGGTAGCACTGTCACCGAAGACCAAGTC…
79	XLOC_011173	Phatr3_J43839	chr_3	Concordant	198822	199444	198693	200260	-	+	623	1568	EMB(fully overlapped)	-2.8637	-1.82764	0.000887198	0.688198	0.823782	0.907625	0.00847345	0.00102453	GTGCGTACTTGGTCTCGCATGAGGTATCGTCCGAGGAGAAAGCAAACGACGGCGCCGAGTGCGGATCCAGCCATGGATACTGCTGTAGCAATGGTCAAGCCCAGTCTCCATCCGTAGGCTCCCTTATAGACGTACCCGCATCCCAGAGTGAGGGGCGTCCCGATGGGTACCATGAAAACAACGGCCACGGCAATGACAACGAGAAAGGCGAGCAAACCCCGGATGGGATGATCCTGTACCCACAATAGGAAGGTTTCACTGAAATCCGGTTTGATCCAGCGGCGTTCCGGAGGCGTCAAGACGGCGTCCCAAATGACGAGCGCCAGAAGTGAGAGCATGACGATCGAGACGACTTTTTTGCCGTTGCAAGAAGAGACGATTCCACCCCGGTTCGACATG…	TGTACGGCATCGCGTCGCTGCAATTACAGATACGTGCCGATTGTTTCCACACAATCCACAGGGAAAACGGAGAGAAAGCACACCGTAACACCGATTATGAAGAATCGACGCAACAGTGACGAAATAAACGACGACGCAGACGAAAACGGTTCCTTCACACCTCCATTTCTGCCCCTGGAAGAATCCAATCCTGTCTCGGCAATGTCCCTCTCGTCCTCTCTCGCCGCCGCCAACACCACCACCGGTACATCCACAAGCAGTACGACTGGAAATGTCTCGACCAAACACAATCTAAACCAACGCACTAAAGCCCATTCCTCGTACAATAAGGCTTCCCCGTCTCTAACTCGTTCCATGTCGAACCGGGGTGGAATCGTCTCTTCTTGCAACGGCAAAAAA…
80	XLOC_010490	Phatr3_J50304	chr_28	Concordant	242560	243232	242832	245774	-	+	673	2943	HTH(5'end)	-2.83032	-3.32311	0.827616	0.0121873	0.731419	0.85523	0.0304853	0.000434838	CTGGTTGGATCTCTCATCCGCGTAGAACGAAAGGATCGTTGGACCATGGCGCTAAATTGATGACCAGACATGAACGTGATGCGAGTACGCGCACTCAAGGACCATATTATACTGCGCCGGTCGCTTCGATGCTGACTTGCCCGCAAATTCCGATGCAATCGGATCTGCATCCGATTCTGATCTTTTCAGTACTAACTACACGTAGAACTTACGGCATGGCTTGTACATCCACAGGAGCTGACTCGGACGTCGACTCCTGCGGAATGGCACAACATACATCGCACATATTCGTCGCCGTCCATCTCGAGGCTACCGAAGACTGCAGCCGCGTTTGCTCCAAAGCCCATGTCGAAGCCGTTCATAGTCGCCATTTCAAAATTGTTGGTTCGTTGCTTGTCC…	CTGGACAAGCAACGAACCAACAATTTTGAAATGGCGACTATGAACGGCTTCGACATGGGCTTTGGAGCAAACGCGGCTGCAGTCTTCGGTAGCCTCGAGATGGACGGCGACGAATATGTGCGATGTATGTTGTGCCATTCCGCAGGAGTCGACGTCCGAGTCAGCTCCTGTGGATGTACAAGCCATGCCGTAAGTTCTACGTGTAGTTAGTACTGAAAAGATCAGAATCGGATGCAGATCCGATTGCATCGGAATTTGCGGGCAAGTCAGCATCGAAGCGACCGGCGCAGTATAATATGGTCCTTGAGTGCGCGTACTCGCATCACGTTCATGTCTGGTCATCAATTTAGCGCCATGGTCCAACGATCCTTTCGTTCTACGCGGATGAGAGATCCAACC…
81	XLOC_015070	Phatr3_J20342	chr_8	Concordant	787578	788323	786641	788972	-	+	746	2332	EMB(fully overlapped)	-2.81492	-1.12971	0.000420101	0.948404	0.716761	0.846618	0.000238239	0.0240336	GGCATCAGCTCAAAGTTAGTGACGGATTTGCAGCGGTGGCGCATACTGGTACCAATGCAGTCCGTCCCGGTGTCTCCACCACCAATTACTATAACATCCTTACCCGCGGCAGTTATGAAATTATCCTTTTCCCACTTGGATTCCAGTGTTCCTTCCTTGGTCATTAGTAAACGCTTTTGATTGGCCGTCAAAAATTCCTGACATTAAAGCAAAAGCCAGTGTTAGTACGAGAGAGAAGGAAGGGACATCATCCGGAACATTCGACCTACATACCATAGCGAAATGAACGCCCTTCAGTTCACGGCCGGGAACGGGCAAATCACGAGGTTTGGTTGCTCCCATACACAACGCCAATGCGTCGTGATTGGAACGAAGCTCGTTGATATCTACATTGTTGCC…	CGACCGGGCAAAAAATAGTACGACGAAAATATGTTGAGCAGCGTTTCCCGTCGAGTCTTGAGCCACCACCAGGCCCGCAGGTTCAAGAGCACTCACGTCAAAGGCTCTTCGTCCGCAGGCCACGGCCCTATTGGCGAAGATGGGCGTCATGAAATCTGGAGAGAAGGCATTTACGATCACGACAACGAACCAAAGTGAGTATGGGATTCGTCTGTTCTTGCGTTTCGAAGATTTGCGTTCTGGTAGGAAGTCTACGTAGCCCCTACACTGGATTAGGTTATGGGGCGGGTCGAACACAGAAAAAAGGCTCTCCCTCCGACCAGAACTTCTTCCCGATTTGCGGAGGCTCAAGGCGTTTCCATCCAGGCTAGCCTCAGTTAGTTCATTGCTATTATTATG…
82	XLOC_015043	Phatr3_J35766	chr_8	Concordant	701427	704039	702022	704589	-	+	2613	2568	HTH(5'end)	-2.79885	-1.3474	0.587417	0.771805	0.70328	0.838618	0.000858532	0.0127109	TTAATTTCGAGCAAGTAGTTAACTCCCTTAGTGGTATCGACGAAGAGATTGGGGCCAGTTCCTTCGGGTCCGAACGCCCAGATCTTACGAGCTTCCGAGACGTCCCAGCCAAACTCGTCAGCTAGCTTACGCCCCTGGATCTTGGCATCGTTTCCGGCCTTAATGTCACCGTCATCAATGGCCTTACAAAGTTCCGGTCCGAGAGGCTCAGCTTCCACAAACAGACGATTGTGCTTGTTGGCTGACTTGGCGAGACAAGTCTGGCTCGACTTTTCGGTACAGGTTTCGCGGAACGACACAACGGGGTCCGATACCTTGACTTCGGTTCCCATAAAATCATTCTGGAGATCCTGCAAACAAATCTCGAGATGGAGCTCACCAGAGGCGGCGATAATGTGT…	ATGAGGTCCATCATGGACCTCAAGCATAACATCCGCTCAATGAGTGTGATTGCTCACGTCGATCACGGTAAGACCACTCTTACGGATTCGCTTGTGCAAAAGGCCGGTATTATATCCTCCAAGGCTGCTGGTGGCGCTCGCTACACCGATACTCGAGCGGATGAAGCCGAGCGTGGTATTACCATTAAGAGTACCGGGATTTCCATGTTTTTCGAATACGACATGAAGGCCGGTGAGGTTGCTGGACTTTCCAAGGAGGACGAAGAAGCCCGTGCCGCGAGTATCGCCGAGAAGCAAGACTCGGAGGCTAACGTTCAGATTTCCGAGAAATCATACCTTATCAATCTGATTGATAGTCCCGGTCACGTTGATTTTTCCTCCGAAGTTACGGCTGCTCTT…
83	XLOC_011652	Phatr3_J50456	chr_30	Concordant	119710	119934	118895	119948	-	+	225	1054	EMB(fully overlapped)	-2.79474	-1.478	0.0479114	0.848485	0.799986	0.894419	0.0243543	0.0384439	GGGACGGTGTGGCCTTTTTCTTTGTTTTCTTCTTTTTCTTCCGGCGCTTTTCGTTGGTACGCGGTAAATGTACCTCGACGTTCGCTTCCGTGGTTTCGTTGCTCGTATCCGTTGCTGCGGACGTTCCCTTTGGTAACAATGAATGATCCACGGCCAGATTGTCGTCGTCGTCGTCGAAGTTGTCGTTGTTGTAGTCCTCGGTTTCCCCCATTCCCACGTGTGAGG	CACGGTTTTGTGGTTATTCCGTTGTCCATTGGTGATAAGAACCTTTTCACATCCCCCCCTTTTCCAAAACCCTTTTTTGATCTGGAGAAGTATGGAGTCGGTACGGATCCCGCAGCGGAGGAGGACGTCGTCGTCGTGGTGGCGACGGACGTGGGTGTGGGTGGCGACCTTGCCCCGTCCCACGTCGGCCGTGGAGGTTCGTCGACATCCAATCCGGATGCGACGGATACCGTCCCCGTACGTTGCGTACGGTAGTACTACATCAGCGTTGCCTTTTCGCATCGTTCGGGGAGGCGCGCAATCGTCCCGACCGTCGTTCGACAAGAAGGATGATGATGATGACGAATGGGAAGACTGGGATGATCTGGATCGTGACGATTCGGAACACGATACGACGGA…
84	XLOC_008865	Phatr3_J49501	chr_22	Concordant	435910	436119	434564	436137	-	+	210	1574	EMB(fully overlapped)	-2.7905	-3.67785	0.799978	0.298042	0.817665	0.904248	5.10055e-06	2.60169e-10	TCGCGACAGAGAGGCGTTGCTCTTGGCCCGGCGCTCTTCGCAAGGATCTTCTTCCCACTTGGCCAATAACTGATCCAGAAAGTCGGGTGACGACACCGTCACACCCTCGGCATGGACAAAAAAACGACGGATCCATCTCGATGCCTTCACGCCGGTATCCAAAAGCACCTCGCGTAAATGGTCGTACTCGACGTCACAAATATCAATGCG	AGAACGTGACTGTGAACTATTAACGCAAAGTTGTTTTGTTGTGTTATTTCCAACCCGACACATGACCAAAACATTGGTATCCATTCTTCTTTCATGCATATAGGCCATATCACTATCGAGTATTCGAACAAAACAATAGCATTTTGTTTCGTTTCCGCAACTAAAAGTCGAAGTAGCGCAACGAGCCATTGCTCAAGGATGATTGTTAGATTGAGAAGTGGTCGATCTGTCGGAAACGTGCAGATTCTGTCTGTGATAGCAATTGCCTTCCTGTCCTTTTCACAAATGTATGTGAGCATAAACGACGCAGCATTTTTTCCAGAAACGTTTGTCGGTAGGGAGTCAACAGTGTTGAAGACCCCCATTGGGATAGATGAAATCGAGCGCGCTACTAGAAGG…
85	XLOC_006748	Phatr3_J48784	chr_19	Concordant	231559	232577	231122	232880	-	+	1019	1759	EMB(fully overlapped)	-2.77192	-1.26852	0.592495	0.960305	0.691089	0.831317	0.0106376	0.042291	CCAGTCCACAATAGAAAACGATAGCCTCTGACCGTTCGGTAGGTCAGACAGAATATCACGAACGGCTCGCCGATTGCGTTGAGTGGCGTACATGGACTCGCGATCATCTCGAAGGAGCAAGACCAAATCAACCTTTAAAAAGTCTTCTTGCGATGCTACCGGCGAGTACGGTCCGAGCTGGAACGCAATATCAGGCACTAGAATGTGGGTGGCGAAGGGGTACAGCCGTTGGGCTATGTCGTAGCTTTCGTGCTCACGCCACGAAAGCACAACCCGCGAAGCGGTCTGCCTACGACCCTCGCGCGGGTCCACCAACGTAGAACTAGCTCCCAAACCAAGCTCAATGTGCTTCTTCAGTATAGAGGTGAATTCTTGCTCTCTGCTCGACTTTTGGAAGTA…	CTGTACCGTTTGGTTCCAAAGTACTGGCGATTTCAAAGATCTTTCGAAGTCAATCAGCTGACAGCGGTTCCTCGGAACGATTTTCAGCTCAAGTCCCAAAATGACCTCGAGCAGGACCATGAGCCAACTTTCGACAGAAGACGTCAACGAAGAAACTGTGAGTAAAATATTGGCATCCCTTTGCGGCTCCGTCACGACATGACGCCTTATTGTCCAGCAAAAACGTTCTGAAGAAGACATTTGCAATATTTACCCAGTGATTGTATTACCCCGGATACGCAGCGGACGGGTTACCTGGTTTGCTGCATATCAGCTTCGCATGGTGGCAATACTACAGAAACATTCGAGAAATAGCACGCCGAGCTCAAGGTTTCCTCGCGCGGTTTGGCCATTCTTGTT…
86	XLOC_012804	Phatr3_J44743	chr_5	Concordant	104519	107785	103281	107561	+	-	3267	4281	HTH(5'end)	-2.76454	-1.46252	0.240613	0.897423	0.608271	0.779917	7.76366e-05	0.0177537	CTTCGTCTCCTTTTTTCTCTTTCTGTCCGTCGCCATTGGCGGAAGGATTCACTAGTGTCTGGAAACACTTGGAGCATTGGGCTTGGGCGCTACAATACGAGACGCTTAGAAATGTCGCATTGCGAATCTCACGGACCAACGACGGGGCGAGATGTGCGCTTCCGGGCTGGCGAAGATCTCGACAGATGGCCAAGTGCAAGTCGGCCAAGGTACAAGAGGGAATTTCACTGGCGGTGGGTGGCAATAACAGGTCGCCCAAGATTGGCAACAACCGTGTTTCATCCTCGGAGGAGGCTAGATGAGATCGTGTTCGAGTGACTCGACGATTCAACATACCGGTCAAGAACCTTTCTCCCCCAGAAAAATGAAACGCATCCTCCGATAGGTTTGCGTCGGTTG…	ATGGAGAAATCTCAAGTTGGGAAAATCTCCTTTCGGTTGGCTTTAAGTCGCCAAGTTTCCTCTTCTTGTCAAGCTGGTCGAAAGCGGAAGACCCCCACGTCGGTCAACGAAACCAACGCCGAAGCGAAGACTCTCCAAGCCGCGCACGATACCAATTCTGTAGCGATTGTCGGCTGGATTTTTACACCCTTGAATTCCTCGCAAGAATACTTACTTTCTGTTTCGATGACCTTGGCTAAGAAAACGTGCGATGCGGCTCGATTTCAACAAACCGTGCGCTTGGATCGTTACGTTCAATTTTTCCTTGAGGCTCAACCTGCATCGGCGGAGCATCCTGACCCAATGAACGTGGTTCTGCTGGAAGTTCCAGATGATGCCCTCAGCATTGTTGACCCGGGG…
87	XLOC_004907	Phatr3_J47949	chr_15	Concordant	530446	531614	529706	531277	+	-	1169	1572	HTH(5'end)	-2.76454	-1.05915	0.907718	0.930377	0.636148	0.797589	0.00177173	0.0436799	TGTCGGTAGATCGGGAATCGCCCTCGAAAGCATCACCGCTGAATCGATCTTGTTGCTCTGTACCTGATGCGACATTTGGCGAACCTGTCATTACACCAACGCAAAGATCCGGACTACGGTCGCCCCTCTCCAGGGTGCGGAGATCTCCCGAGTCCATACTCGTTTCCGTGGCCACGTAAGAATCTTCCGAAAGGTTGGCTGCCTCGACACCAGAGCCATATTTGCTGCCATGTCTCGTAGCGACAAGCCTGTTTATATCGTCGTCGAAATTCTTGACGGCCGGCATCTCTGAAAGAATTCTATCCCGATTTCCGAGTCGTTCTCTCGTTTGGTGTTTTGTGTGCGATTGGAAACTATGTGCGCGAGAAAATACAGGTGGTCTGGGAGGAGTCGCAAGGT…	ATGGACTTTGCTCGATGGATGTCCTTCCTCGGTGGTTGGGACTGCGTCGAGGTAGAAGAGAAAGATTCCAGTAAAACCTGGACCACGCGCTTGCAAGACGACCTTGAGGCTGTATGTTTCCCCCACAAAAATTTGGACTCTCCCGAACGTATAAAAATTCCAAACCGAACTGTGTCGGAAGAGGAGTCTCCTCGTTTGCGGCCGGCAGAGGTCCGGATACATTCATCGGAAATAGTGAACGAGGAATGTCCACGCTACGGGGACAGTGTACGAAAGCCGGAGACGCACGTACTCACGGTGGACCCGAAAGTGGCAACTCACACCAGTTCTCAACCGCAAAGAACCTTTCCCTCCGCGACACTGCCAACGCCACCCCAAAACAGGCAAAATATTCCGGAT…
88	XLOC_011077	Phatr3_J41812	chr_3	Concordant	1285157	1285660	1284704	1287232	+	-	504	2529	EMB(fully overlapped)	-2.7302	-1.07804	0.56717	0.745956	0.889042	0.94289	0.00169164	0.0423643	GTCGAGTTCGGCAATGCTACCAAAACCAACATCGGAAGGACCATCGGCAATCTTGTCCCCGGGTTTTGCGATTTCGGCAATGCGGTTGGCACAAGCACGCCCAAAGACAACAATGTCTAGCAAAGAGTTGGCTCCCAACCGATTGGCACCGTGAACGGAAGCACACGCAGATTCACCCGATGCAAAGAGTCCCGGAACAACCTCGTCTTTGGAAAAGTTTCCATCCTTATCAAACTTGGTTCGGATAACTTCCCCATAGTGATTGGTCGGGATACCCCCCATGTTGTAATGAACTGTAGGCAAAACAGGAATAGGCTCCTTGGTCACGTCAACACCGGCGAAAATGGCAGCCGTCTCGCTGATTCCAGGCAATCGTTCTGCCAAGAGATCCGGAGGAAG…	AAGTGCAGTGAGTGCTGTACTGCGCAGTGCTGATTCGGTCGTCTCGGCGAATGTATCTGCCGATAAATTTCACGGTGAGAAGCCATCTGGCTGTCGTCCCCCACCACGGTAACATATCCGTTCTGTGCGCACAAATTATAATACTGCAAACGTACATACTTTGCACTAAGAGAAACACAGACTAGTAGCAAGTCTCACACGGAACAGTGGTACAATTGACTCTTCCTCCGTGTCAAAAAGCCTAACTGTAAATTCGAGTCTCCCGATTCCTGGAGTCACAATCGCTTCCCTGAAAAATAGTGTTTGTTGACCGCACAAGGGTACTACATTACCTATCGCCAACATGTTCGCGTCGACACTCCGCTCGTCTCTGCGTCAACAGCACCGACGCGTCGCCGT…
89	XLOC_004236	Phatr3_J47520	chr_13	Concordant	876024	877073	875272	881671	-	+	1050	6400	EMB(fully overlapped)	-2.66359	-1.26342	0.0634184	0.842976	0.719318	0.848126	0.00347917	0.0119232	CGAAATTGTTGAGTGCGACTACCAACGTTTGGTAAAAGGCGTCGTACACGATCTCGACTGCGGTACCGACAACGCGCTGCAATCCAGGTGTAGCAAAACCCCGTACCGTTGGGAGTCCGACGGATAAGGCCGGTTGAATCGACAAGCTCGTTACTTGCAAATCGAAAACAGCCGAAAGGAGACAATTCACCACCGAATCGTCGTTCAGCAACGACCCAAGCGGCAAGCTTCCCAGTCGACCCTGGTCGATCGCCAATAGCAGCGACGTCGATGCGTCGACGCGTCCCAACGGTATTTCAACCTGTACAACCTCCACCAGGGATTGGGTAGAAGCCGGCGGTTGCAGCCGCAATTCCATCTGTATCTCCAACCGAATGTCCTCAATGGCAAAGCCTGTTT…	CTCACAAGCCAAGGCTTCTCCGTTGTAACATACCCTAAGCAAATTGGGATTCTTCACAATTATAGCCCCTTCCTCCACAACATTCCATAAAGTGGACTTTTCCTTACCCCGCACCCTTTCCAACGGTTCCTCCATCTCCCAATCGAGCAGGCAATATCGGACAATCATACGCACCATCATGAGACGACGGCAGCTACTCCCTCCCAGAATTGCCGCGTACGTCGCCTGTGTGTTCTTTTCTTTTTGCAACAGCTCTCTTTTGGCTGCTGCTTCTGCCGAGTTGGCTGACAACGGAAACCACGCTGTTTCGGTGGACTTCCCGGAGACTCTACATTCCTCTGGGGCCTCACTCACACTATCCAGTCGCGCAAGAAGCGATGACTTCCGTTCTCTCGCTCT…
90	XLOC_005224	Phatr3_EG02498	chr_15	Concordant	758097	759131	758072	759257	-	+	1035	1186	EMB(fully overlapped)	-2.65147	-1.55612	0.0140986	0.875895	0.89995	0.948657	0.000192043	0.00729568	TTGACGAATGTTGTTGAACATATGTTCAAGCTCTTCGTCCATTCCGAAGTGGTCGAGATGATCATGTCCTTCGTCGTGATCCAATTCATCCTCGTGAGCAGGGAACGTATGGATCATTTTTCCATGCACCGGAGCCGAAGGGCGATCGAAATAGTTTCGACTGACCGCACCCGAGGAAGGTTTGACACCGATCTCAGGATGCATGAAGTGCTGCGCCGACTGCTTGAGACCAGCACACTCGGCCAAAATACGGGCGCGCTCTTCGCATTCATCCACGTCTTCTTGTTCTGAAGCAGAGGAACGCGCGAAGTAGTTGCGACCAAACATGGTCGCATCCGCAGTCTCGATAGGCTTCTCGGGGTGAGCAAAGATCTCGGCCTGATGCTTGAGAGCTCTGGC…	ATGGACGAGATCTTCAAGGATATTCGCGCTCTTCAGATCGCTGCGTCCGACTACTTGCATCCAGAGCGTCCGCTACTTGTGGATGCCTACGTGTGCGCTCGCAACTACTTCTCCCGTCCTTCGGAGCCGGAGTACGAGACGTTCGGAGCCGCAGAGGAGCGAGCCCGTATCGTGGCGGAAGCCAGAGCTCTCAAGCGTCAGGCCGAGATCTTTGCTCACCCCGAGAAGCCTATCGAGACTGCGGATGCGACCATGTTTGGTCGCAACTACTTCGCGCGTTCCTCTGCTTCAGAACAAGAAGACGTGGATGAGTGCGAAGAGCGCGCCCGTATTTTGGCCGAGTGTGCTGGTCTCAAGCAGTCGGCGCAGCACTTCATGCACCCCGAAAGGTGTCGCCAC…
91	XLOC_015392	Phatr3_EG02323	chr_9	Concordant	917758	918220	910135	920411	+	-	463	10277	EMB(fully overlapped)	-2.64836	-1.3654	0.124221	0.890641	0.828775	0.910371	0.00147015	0.00841055	TGCGCCTTCTCGATGTTCTCTTGTTCGTACCGCTCCTTGTCCAATTTCGTCTTTTCTTCGTACTTCTTCTTGATCAGAGGCAGTTCCTCGATACGAATCGCCCGGACCAAATAATCCAGTTTCTTGGCCGTCTCACGAGTTTTGCGTTCGGCTTCCTCACGTTCCTTGTTGATCTTTGCTTCGTGCTCCCGCTGCAAGGCTTCCGTATCGATCTTGGCGATTTGCTCTTCCGAAATATCCTCCGTCTTTTTTCCCATGGCGGCCAGAAACCGTTTCTTCTCTTGATTGTCCAACTCTTGTTGAATTTTGCGCTGCTTTTCAATCTCGCGCAAGCGCTGTTCCCGCACGATGCGCTGTTCTTCTTCGGCCTTACGCGCTGCTTCCTCTTCCGCCTTGACA…	ATGCGCTCCATTCCTGCGCACCCCAGATTGGTTTGCTTTCCCGTCCGGTCCGGTGATGGTCCGTCGTCGCTTGCTTCTGCTTTGACTCTTGAGTGAGACGCCGTACCGTATTCTCTTCCTGCCTTGTGCCATCCTCCCGGGAATTCCGGAACCGCGAGACAATCCTACTCCACACACCTACACCCGTGCGTTTTAGTCAAAGGATCCCTTGGTCGTCGAGAAGACTGGCTGGTGTTATCATCGTCGGTGTGTAGTATCGTTATCGTCATCATGGCGACTTCCAACTTTTTCCACAAGCCCGAGTTGGCCTTGCGACGCGCGCAGGAACTCGAAGGCATCCATCAGGACGACGCCGCCTTGGCCATGTTGCACGAAGTGCTATCCTCACGCCGTCATCGT…
92	XLOC_010918	Phatr3_J25743	chr_3	Concordant	698637	699489	697884	699615	+	-	853	1732	EMB(fully overlapped)	-2.61317	-1.2802	0.723623	0.205004	0.656385	0.810176	0.00313624	0.0292387	GACGACGACATGGACACCAGCCTGAAGCGTACGGATATCGTCACGAACGGCGGTACCTCCGACACAGGCGTGCACCTGAATGTCCATGTAGTCGCCTAAAGCCAGGACAACCTTTTGAATCTGCTGGGCCAACTCACGAGTGGGAGCCAAGATCAAAGCCTGACATTCGCGAAGCTTGGGGTCGAGCCTGGCTAGGGTGCCGATTGCAAAAGTAGCGGTTTTCCCCTGTTATTCAAAATGACAAAGGATGTGAAAAAATAAAGAAGAAACAACGAACGCTATTCAAACACAAACCGTCGACAAAGTCCAGAGAATCCCCTAAGGTCGGTTTTCAAGTATTAATTTCTCAGACACGTGGAGGGTGACTCTTTTCAGACTCGAAAGATGGTTATGGTTAAA…	ATGAGCGACGAGCAACAATACGAGTACGTAGCCTGTAATTGCATAGCTGATAGGTAGATAGGAGGCGCATGCGAGTACAGATGAGCATTGGTAGAATTGAGCTTCTTAAGAGATATTTAATATTTGAGTTGACAGTGAAACGCTTCATTGTTTCTTGGACGAGGAAGGTTATGAGGCTTTCGACAAACGACGCGTGAAGTTGGCGCTGATTTCGCCGCGCTGGTTTCTCTTTCTCATGCTTGCTTGACATTATTTCCACAGCGATAAACCTCCTAACGATGCAGGTGCGGAATTAGGAGAAGAAGGCCTCGGCGGCCTTACCGAAGCCGATTTTGATTCCAATTGGGACGAAACCATCGAGTCGTTTGATGCCATGGAGTTGCCGGAAGAACTACTTCG…
93	XLOC_001506	Phatr3_J42494	chr_1	Concordant	212715	213057	211490	214274	-	+	343	2785	EMB(fully overlapped)	-2.58092	-1.55776	0.811052	0.735437	0.763072	0.87354	0.00166249	0.00435757	CGTCCCATTCCCGTGCCTTTTGTCGAGCTTGCTCCGCCGCTTGCTGTTCAATCTTTCGACGTGCCGCGTTCTTCTGAGCTTCCCGTTCCGCTTCTTCCTTCGCCGCTGCAATGACAGCTTGCTCCGTCGTTGTCTTCGCTTTTGCAAGTTCCTGGTCTTGCTGCTTTTGGCGCTCGGCACGCTCCTTCTCAATGTCCTGACGACGAGTCGCATCAGCAGCTTCCTGGGCTTTGCGCTGCTCGGCAATCGCCTTGGCGCGTGTTTCCCGTTCCACCTTCTCTGCCGGAGTCTCTACGGCAGGGGTGAACAGATTTTTCACAACCTCCGCTACTTTGACTTTGCT	ATCAACGAGAAGCGCAGAGACGATCCGTTTGTCGCAGAGGATCGGTATCGAATCGAACCTAGACGGGTAGTTATTGTGCACAAAACGTACGCCCACCTCACCCGTTGCTCGACTATCACAAGCTTACAGTTAGTTCCTTCATCCGTTTATCGTCCACCAATAGATACGATTCGCAATCGTAACAAAACACTCTGCAAAAATCCCATTGGTAGCACAGCTGTGATTTGGAAACCTAAAGAATGAAGATTTCGCAATCCGCACTCAGTGTGTTGCTGTTGTGCACTTCGGCGGCGGCCTTCGTGCCGTCACGTCCGACGCTATCCCGCATTTCCACGACGTCTACGATCGCCAACGCGGCGACGAAGCAGGACGCCGATATTGCGGTACCGTACGACGCTG…
94	XLOC_004314	Phatr3_J37861	chr_14	Concordant	247478	248956	247439	248560	+	-	1479	1122	HTH(5'end)	-2.57913	-2.69533	0.559586	0.378611	0.743532	0.862283	2.64055e-06	1.18204e-06	TTTCTTCGCAAGCTCTTTCAAGACGGCACGGCCGCAGTCTCGGATAACGAAATTGCTTGCTTTGTATTTGCTCAATACGAGTAAGACGACCTCAATCCCTCCACGTTCAGCGATGACATTGGCATTTTCCGAGTCTTTTGCTAATCGCGACAAAACACCACAAGCTGCCAACTGCAAGTCTGCGTCTAAACCGAGGATAGAACGATTCCTTCCTGCTTCCATCGCTGCGAGAACAAGATCTAAACCGTCGGACTCCATGATGGAAGCTCTGTTTTCGTAGGTTTGCGCTAAATTTGAAAGCGCAAGACAAGCGGATTCTTGGAGGCTGACATCAGAATCGGAAGCAGAGCCAAATTTTCGCATGACTGCAAGAACAGCCATGACTCCTCCTTGTTTGCC…	ATGCGAGGACTGAATGGATATGACCAAAAGGCTCGTAGCGTGCAAGAAATTGGCTGCCGTGTACTGTGGACTTTGGCACTGAATGCCGATACCACCAAGACCTCCATCGGAAAACAAGGGGGAATTAGAGTGATATTGGCTGCGATGCAGCGTCACAACAGAGTCAATCAGAGCGACGCAGCAGTGCAAGCATCTTGCCTCGGGGCGCTCTGGAGCCTCTCTTTACTCGAGAGTAACGCAATGTGGATTGCTTTGCGAGGTGGAATCGATCTTATCATTTCCGCAATGCTCAGGCACAATTCTGGGACTGATCTAGACGGCGAGCTTCAAAGAGTCGGCTGTCTCCTTTTGACTAGTCTATCCAGAGAGGGTCTCACCAAAAGCGCTGGCATCCGTACC…
95	XLOC_010382	Phatr3_J23959	chr_28	Concordant	301903	302566	300874	302925	+	-	664	2052	EMB(fully overlapped)	-2.57718	-2.00881	0.744028	0.937811	0.891091	0.943976	0.0121075	0.00418389	CCCAACGTAGATCTGTTGGGTAATTTCCTCACCATCTAAAGTGGTGGTGTACTCCTTTCCGTTGAGCGCTTCCACTGCAGCAACGGCAGATTCGTGTTCCGCAAAGTTAATAAAACCAAAACCAAGGGTCTGGTTGGTATCTTCTTCCTTCTTTTCACCTTCCTCTTCTTTGGTTTCAACAAGTTCCTTGGATTCCTTCTCATCTTCATTCTTTTCTTCTTCCGTTTCTTCGCTTTCGGGTTTCTTCTGGACCTTGGGTTTGTGTTTGCGTGTACCGCGAGACACGGTAGCACTCAGAACTTCACCAAACTGGGCAAACTCCTGGTTCAAACGAGCATCATCCCATTCGTAGGGAACATTTTTGATGTAACAGTTCGTCCATGAATCAATATCGGGACG…	ATGGCTACCACTTCAACTCCCGTTCCTGCTGACATTGGCAACGAAAATCCTACCACCGAAGCCCCTGTCGCCGTCCCCTCCGCCTCTACTGCTAGCGACAATCCTTTTCAAACGCCCTCTCTTTACGTTGGTGATCTCGCGCCCGATGTCAACGAGAGTCTCTTGTTCGAGATTTTCAGCGCGGTCGGTCCCGTCGCTTCCATTCGTGTCTGCCGCGACGCCGTAACCCGCCGCTCCCTTGGCTACTCGTACGTTAACTTTCATCAGATGGCAGATGCTGAGCGCGCGATGGATACAATGAATTTCTCGATGATCAAGGGCAAGCCGTGCCGTATTATGTGGAGTCAGCGTGACCCCTCCCTCCGTCGTTCGGGAGTTGGTAACATTTTTGTCAAGAAC…
96	XLOC_005673	Phatr3_J48263	chr_16	Concordant	675431	676564	675825	677345	-	+	1134	1521	HTH(5'end)	-2.57251	-1.33312	0.966462	0.462993	0.83802	0.915434	3.25954e-07	0.0061289	ATCGTGTGGGTAGCGAGAAGGATCATCGTTCTGGAACCAATGCTTGTACCGTGTGAGCTCTTTCTTGACGATCAACGAGTGATTGAAGCATTCCGAGATGTGGCTGACGAGAACAGAGAGAGTGAAAGTTAGAGTTTGTTCCGGAAACAAACCCAACTTCGAACTTGCGGCAACAACTTACTCATACGTCCATCGCGTTCCGGAATTGCGCTCTCCCAAAATGCTGATTTGTCGGATCGGATTGACCTTGCTGACACTTCGCGATGCTGAATTATTGGAGAATTCCGGGAACGCGGGAAAGCTTTCGGTTTCTTGTCTCAGAAAGGCGAGCAGTAGCAAGGCAACGACCGCAAGGACCAAAACCCATAGTTGCGATTTGCGACTGCTGCTCACCGAGTT…	TGTCGTCGCCGGACCCAACCGAAGCACTCATCCACCGAAGCAGCACTGCGGATAGTAACTGTAACCACTCGCACTATCCGTATCAGCTTTTCATCGTTAGAGTCACTAACACACAAACACAGACACTCAAAGTTGGACTAATTGTTCGACGGTAAAGGACTCACTGACCAACTAGCTTGGAATCCTTTACCCTGTCTCTTTCTTCCATAAAGCTCCTTGGTTCGCTCATGAGAATGTCCGCTACAACAATCAAAAACAACCACAGCAGCAGCAACGCCACTACGAAGCACGCTGCGCAGAAGAAAGCGTTGCTAACTGTGAATCGCCAGCAGAATCGACCCAACTCGGTGAGCAGCAGTCGCAAATCGCAACTATGGGTTTTGGTCCTTGCGGTCGTTG…
97	XLOC_011212	Phatr3_J43891	chr_3	Concordant	347206	347423	345880	347712	-	+	218	1833	EMB(fully overlapped)	-2.52834	-1.69486	0.945693	0.0672284	0.674138	0.821059	0.00680178	0.00172115	GGAACGTGCTCCTCTTCCATCTGTTCCTCTTCGACGGCTTGTTGTTGCTGTTGCTTCTTCTTCTCCTTTTCTTCTTCTTTTCGTTGCTTCTTTTCGAGTTTTTCCAGAGCCTTTTGCTCTTTGCGGTCCTTTTTATCTTGCTTCTTTCGATCCGCCTGCTCCAAGCTGGCCGAAATGCCGCTGCGCACCGAAGAAGCGGGAGCCGAAGACCTTCGATG	ATGGAAGACGCCCGGGCTAGATTCTTTTCGTCGATGGAAGGGGAAATGGAAGTCCACGAGTCGGAACGCACCAGCGACGGTTTGGACATTGACTTTTCCATCACCGAATCTGGTCGTACCGTAGCTCATATGGTGCAGCAGGACCACAAAACGCATCACGACGATATGGACTTTTCTATTACGAGCTCGGGACGTACGCTGGATCACTTCGATGCCATCCAAGGAGAGAACAACACTGCGCACACGAACGATTTCAAAAACTTTCATCTTCCCGAAGGCTTCTCCACACAACACGGTCGTCACTATCCAGCAAGTACTGCATCGAACCCTACACCACCCGCACGCTCCATTCCTATTCCTCAACCACACCAAACGTACCCACCCGCGTCACTTTTGCAA…
98	XLOC_001379	Phatr3_J43207	chr_1	Concordant	2311710	2312666	2311736	2314626	+	-	957	2891	TTT(3'end)	-2.5281	-1.65643	0.374902	0.664341	0.933286	0.966067	0.00452499	0.00418389	GGCATCGTGTGTGTGTACGTGTCCAATTAGACGCTTTCCTTGACGATAACTTCCGTGGCGGCGGCGGCTTCGACGACTTCCTTGGCGACTTCTTCCGCGGCCGCCACGGCGTCGGCTTCTTCGTTTTTGGCCAAGGCGGCTGCCTACAATAGCGAACCAAACGGTTTTCGCAACAAAAAAGGGATAGTTGGTGTGTGAGAAAAGGAGAGTACCATACACACGGTTGTACCGGGTACCGCAAGAAAAAGAAAAACAAAGCCAGTAGTCCGAACTGCGGTGCAGTTGTTCTATTGGGCCGCCGCGCAACTCACGGACGCCTCTCCTTCCGTGGCGTCGTCACCAACCTTTTCGGCTTCCTTCTTTTGCCGTGCTTGTGCGGCTCGTTCGCGTCGTTTGCGA…	ATGGTACGAATCCGCCGTACTCCAGTCGTACCGTCGGGAGAGGACAGTGCTACGGCGAACACCAATAGCAGCAACACCACTACCAGTACTGGTAGAACTCACAGCAATCCCTTGGAATACCTGGACGAGCACGAGCAGGACGCGTTGATCGGTCGCATGGAAGCCGACGTGGATCGCCAACGCACGTTCGTGTTGCAGTGTTTCCGGGGAGTCGGAGCGACGGCTGCCGTCACGTCGTTGGTGTGGTGTTTATGGACGGAATACCGGCTAGGATCTCACGAATTGACGTTGGCATCGGCCCGGACCATTCGTTGTACGCGTTGGGGACACACCGCACTGGCGTTGGTACAGAACGGGTGGGTGTCCGTCCAGTGGTCGGCATCGGGGTACACTCCGTGG…
99	XLOC_004429	Phatr3_J47727	chr_14	Concordant	656669	658723	657270	659566	+	-	2055	2297	TTT(3'end)	-2.52069	-4.43656	0.00381463	0.759092	0.839235	0.916098	1.76186e-05	7.55653e-18	GACATTTTGGCAGTGCCGTTGGCAACGTCGAATGAAATAATAAGGAAAAGAAATCCGTCATGACGTTCGTGTACCGGCTTGCTGCCGCATCATCACTGTGGGTAGGTGCTTATTCTTCGCCCTTGTCCGCCAACCTCGATTCTGATGCCCCATGGATTACTTTTTTCATTTTTTGAGCTCGTAGGTCATTGTGAGGAAAGGCAATGATGCCACCCTGCGATTCCTTGAGATAGGATGGTTTCCGCTCTGCCACAAAGTAGAGTTTCACCATGCCCGAACAAGAAATCCGAATGGTGACATGCCGATAGTGACCGTGTTGAAATGTTCCCCTCCCCAATTTCTGCACCGGAGCGGCGACGAAAAGAACGTTAACATCGCAATTTCCTACTCGATGATACT…	AATGACCGACCCCGCCTCCCATTTTCTATCGCCAGACGTAGACTACCTCACAATCATGGTGGCTCCACAATTTGCAAATCAACGAACTTTTGCTGCCAGTTGGCGAAGAAGCAGCAAAAGAAGGGACACGACGAAGTTAAGTGTCTTGCGTATTTTAGGACTTACGGCTGTGAGCTTTGTTGCTACTAAGATACCTGTTTCGTTTTTCTCGTTCGAGAGCGAACGGGGCCTCGTGGAGCTCACTGTCGATCCGCAACTGGTAACAGAGTTAGCGTCCTCAATAGCGTCATATGAGTCTCCTCCGGTACCTCGGGAAACTCCTTGGACTGTATTTTATAACGTCTACCTGCCTCGTACGAACCTCACTCACGCCTTGACAATCGTTGAGGAGCAACTGGA…
100	XLOC_012153	Phatr3_J44464	chr_4	Concordant	642175	643069	641265	642874	+	-	895	1610	HTH(5'end)	-2.49316	-3.11585	0.00137743	0.667588	0.74801	0.864876	0.0140325	5.53979e-08	TCGGATCGTCTGCCAACCACTTGGAGAGCTTGGCCACCGACGCGTAGCCGTCATTCGTTGCCTGTACGTCGTCGTTCTTCACTTGAGGTTTGATGCGGATAGGAGTTTGGCGGAACCGAGCCATGTGTGCGGCGTCGAGACGCTTTTGCAACGCGCTCGCGGAAGTGGGTGGCAATGGAGTCGGTGGGACGGAACTCGCAGTGGTCCGAGGAACACGAGATCGTGTCGGTTTCACCAGGGAACTTGGTTCTGGCTTGCATGACGTCTTCTCGTAGTGCTCTCTTTGTTGTTTGCCAAAGTTATTGAGTTTCGAGCGCAAGAAAGCTACCGAGGACATCGAAGCCTCCGTTCCGCAGTCCGACGCATCGTCCGTTACGGGAGCGGCCAATGGACAAGTCG…	ATGAGTCGACCGGGGCAGTCCCCTTTGTCCGGAGAGCGCTCACATACAAAGTCTGCGGCCCAAACAAGCCACGCGCAACCGTATCTCGCAAAATTTGGTGCCATCGATCACCGTCACAGCAACAACAAACGAGACAATCCTCGAAAGCGGTTCACTTCACCCAGGACTCCAGAAATCAACAAGAGAATGACGGTTGACGTTTTGTCTACTCCCAAACGGAGCGAGGTGCTGAGCGAAGAAATCGACACCCGCCATTTGCACTCGTTCGGTAACGCGAGCTTTGATTCCAAGCAGTCCGAGTCGACTTGTCCATTGGCCGCTCCCGTAACGGACGATGCGTCGGACTGCGGAACGGAGGCTTCGATGTCCTCGGTAGCTTTCTTGCGCTCGAAACTCAAT…
101	XLOC_006915	Phatr3_J43310	chr_2	Concordant	86751	87625	85996	87426	+	-	875	1431	HTH(5'end)	-2.47992	-1.34456	0.391269	0.0960373	0.669567	0.818271	0.00291617	0.00955509	GGCAGGCTTGAAAAAGCAAACGCATACAAGGCCGGACACCTTGATTGAAGTCTCGACCGAAATCGTTAATGTTCGGAAAATTGTGCAGAGCTGCCAGAGCACGCGCTACTTTCGGAATTACTCGCTGATCCACAATACCTCGATTGAATTGATGAGCCCAGGGTTCCTCAGCCTGAGTCCATTCAATTAAGAGCAGCTTTGCTTGCCGCACGCCTGTGTCGGTGTTGAGGCCATCACGGAATTCGCCGGATGGTACGGTGAGATCTAAACAGGCCAATGGTGTGGCAACCGGTGCGTTTGGTATGTATCGCTGGAAGGCTACCATGATTCGATACTCGTTCACGGTGCGTGATAAATCGTAGGGCATGGGGTGTTGGGGATCCCATAAGGCGTGGTCAA…	ATGAGCGCCAAGGTAACTGATCCAAACCGCCAGGCTAGCAGCCAAGTCGACTTCGAATCGCTCGTGGTCGCGGCCTTTGTGTCCCTTTGTGTTGCGGATTCGCCGCACGCACGTCTCCGGCAAATGCACCGGGCCACTCAAAATGGACGCAAAGTCCATTGCCGAGCCTTGTCGGGAGGTAAGACAAACCGCTGCTTCAAAATTTACGTTGCCTATGAAGATGGCGATGATGATGACGACAGCAACAACAACTTGGCCGTTTTTGGCAAGCTCGCGTTTGACCACGCCTTATGGGATCCCCAACACCCCATGCCCTACGATTTATCACGCACCGTGAACGAGTATCGAATCATGGTAGCCTTCCAGCGATACATACCAAACGCACCGGTTGCCACACCA…
102	XLOC_004237	Phatr3_J47520	chr_13	Concordant	877154	877533	875272	881671	-	+	380	6400	EMB(fully overlapped)	-2.46713	-1.26342	0.0129655	0.906157	0.689319	0.830252	0.00476348	0.0119232	CTCGCTTCATTCGTGAGGGGGTCAAGCAGAGCCAACGGCTCGCGAATAGTGTCCAGGTTCTCCACCCGTAGGTCAGCAATGCGGAATCGAACCTTGGCGTCCAACCCATTGAAGCTGATCCTTTGATCGAATGCAAGAAATTCTTGCGCCAACAGGAATGTGCCCGCTATTCCTGACTGCTGTTCGGTCAAGGGCTTGATGATAAAATTATTCATCTTTGGTACACCCGAGGCGTCATTGGCCACAAGCTCGTCGTCGATCAAACTTTTGACCACAACTCCCAGACTTCCGTAAGGGTTTGTCCCGTTACCACCGTACGCTTCCGATTCTTCCGCCGACAACAAGAGGTCGCGAAAATCAATGAGAGCTGTCTCCGAGCC	CTCACAAGCCAAGGCTTCTCCGTTGTAACATACCCTAAGCAAATTGGGATTCTTCACAATTATAGCCCCTTCCTCCACAACATTCCATAAAGTGGACTTTTCCTTACCCCGCACCCTTTCCAACGGTTCCTCCATCTCCCAATCGAGCAGGCAATATCGGACAATCATACGCACCATCATGAGACGACGGCAGCTACTCCCTCCCAGAATTGCCGCGTACGTCGCCTGTGTGTTCTTTTCTTTTTGCAACAGCTCTCTTTTGGCTGCTGCTTCTGCCGAGTTGGCTGACAACGGAAACCACGCTGTTTCGGTGGACTTCCCGGAGACTCTACATTCCTCTGGGGCCTCACTCACACTATCCAGTCGCGCAAGAAGCGATGACTTCCGTTCTCTCGCTCT…
103	XLOC_012159	Phatr3_J10835	chr_4	Concordant	669654	671156	668070	670998	+	-	1503	2929	HTH(5'end)	-2.43	-1.33502	0.444866	0.81401	0.961936	0.980783	0.00131942	0.00418349	ACAAAGAGGGAATAAGTTAGAAATCATCCATGTCCTTCTACTAACTAGCCAAAGCCACCTGTGATATACTTACAGATCGTCTTCCATATCCTCCGCTCCACCAACAATCTTTCCGAAACCTTCCGCAACCGCCACGCAGGTTGCTGAATCGAGATTCTGAGTCATGGAAGCCATGACGCCCAGATCAGTCATCAAAAACTTGATCACCGACACCGGTTTTTCCTCAAGGATTTCGGCCAAATCAATGACCGAAAGAGGGCCATCCGGTAGCATCACTGTTTTACGTTCCAGAGCAGCTTCCAACCTGGCATATTTTTCCGACGTACGGTCTCGTTTTTTCAAACTACCACGGCGTTGGGTAATCTCCGCCGCTCGTCCCTTCTTTCCCGTTCCAATGCG…	ATGAAGACAGATTCATCCTTCGCAACGCGTCCCGTCAATCTCCCATGGGGGTACGTTCTGTTGTTTCCTCGTCCGCGCGTATTTGTTTGAAACACTTGTCTCGAATCGGCATTCCCGCTCACCTTTGTGTCTCCGCCAATTCCCTTGAACAGAACATTAGTATTGGCGAGCAGTGAGGTCAAGACGGACACTGGTCGTCCGGAAAATCGTGGTCGTCGAGACAGTCGTCCGGCACGAGGCCCGAACAATCCGAACGGACAACGGGGCCCCCGCCGCGAAGGTGCTGGTGGTGGAGGAAGTCGTACTTTCAATCGCGGCAATAGTGGCGGGGGTAATGGTGGAACCGTGCTCAAACTGACCAACCCACGCAAGCTTGTCCGCGTCGTAGAACAAGAACCT…
104	XLOC_008863	Phatr3_J49501	chr_22	Concordant	434700	435202	434564	436137	-	+	503	1574	EMB(fully overlapped)	-2.42418	-3.67785	0.19691	0.364703	0.645299	0.803305	1.22847e-05	2.60169e-10	GACAGAGTCTTTAGTACCCGTTGTCAGTTCGCAGTGTTCCTTATCTCTCAGCATGGCTATTTCGTCGTGCTGGCCGAGATAGCGCATCATGAAGGATGTGCCGCATTTGGGGAATCCCAACAAAGCAAACTGAAGGAGCCACGCAACATCACCCGTGACTTTTGGTCCGTCAGCGAGGTCTTCGATTGAAGGTCTAGGAGCAGGTTCCAGTGCAGTGCGCTCCGTCGAATTCTCGAAAAACCTTCTAGTAGCGCGCTCGATTTCATCTATCCCAATGGGGGTCTTCAACACTGTTGACTCCCTACCGACAAACGTTTCTGGAAAAAATGCTGCGTCGTTTATGCTCACATACATTTGTGAAAAGGACAGGAAGGCAATTGCTATCACAGACAGAATCTG…	AGAACGTGACTGTGAACTATTAACGCAAAGTTGTTTTGTTGTGTTATTTCCAACCCGACACATGACCAAAACATTGGTATCCATTCTTCTTTCATGCATATAGGCCATATCACTATCGAGTATTCGAACAAAACAATAGCATTTTGTTTCGTTTCCGCAACTAAAAGTCGAAGTAGCGCAACGAGCCATTGCTCAAGGATGATTGTTAGATTGAGAAGTGGTCGATCTGTCGGAAACGTGCAGATTCTGTCTGTGATAGCAATTGCCTTCCTGTCCTTTTCACAAATGTATGTGAGCATAAACGACGCAGCATTTTTTCCAGAAACGTTTGTCGGTAGGGAGTCAACAGTGTTGAAGACCCCCATTGGGATAGATGAAATCGAGCGCGCTACTAGAAGG…
105	XLOC_011757	Phatr3_J31339	chr_31	Concordant	184749	185556	183603	185290	+	-	808	1688	HTH(5'end)	-2.4038	-1.18787	0.0288121	0.978478	0.884042	0.940235	0.0205962	0.0301362	TTCGGACTGCGAGAGAACATCGTCGTTGGCTTTGAAAAAGATCTCCTGGGCTTCCGGGCCAATGAGGAAGGTCAAGCGTTTGTGGAAGATCTGTGTGGGAGCGACCAATGACCAATCAGTGGTGAGGCATAGGGACAGATTTGGCCACGTTCGTTTGCGGTGCGCTTGACGGCGAGTGCGTTACAGTTGAATCGGATTCAGTGGGACGGGAAAGACCGCGACCGGCGATACAAAAGCCAAGACCAAGCAATGTGGAATCTTTGCCAAAAGGACAACTCGATACACACACACACATATCGAGTAAACACACGCAATCCGTAGATACGTACGGGAATGGTAAAGACCTTGCCGTGATCTTTCAAGCAGCGCTGCATCATGAAATGGGGGGAACGGAAGAAC…	ATGATTGTGGCACTTGTGGTAGTTACGGGCCTGACGGCGTTGTGGTTCTTCTTGCTGCGACCTCGCACCGGCGGGAAGCATGCACCGCCCGTCGTAACGTCTTCCCCCTTGGTGCCCATTCCCGTCATTGGACACATTGTGGAGTTCTTCCGTTCCCCCCATTTCATGATGCAGCGCTGCTTGAAAGATCACGGCAAGGTCTTTACCATTCCCGTACGTATCTACGGATTGCGTGTGTTTACTCGATATGTGTGTGTGTGTATCGAGTTGTCCTTTTGGCAAAGATTCCACATTGCTTGGTCTTGGCTTTTGTATCGCCGGTCGCGGTCTTTCCCGTCCCACTGAATCCGATTCAACTGTAACGCACTCGCCGTCAAGCGCACCGCAAACGAACGTGGC…
106	XLOC_014020	Phatr3_J45412	chr_7	Concordant	86905	88976	86870	88640	+	-	2072	1771	HTH(5'end)	-2.39885	-1.5015	0.542802	0.668044	0.689559	0.830397	0.00020229	0.0473714	GGGGTCCCCCCCGGATGGTGCCCACCGCCACCGTCGGAGTGGCACCCCGCGACGTGTCCATCCGGTCCACGTCATCGACCGCGCGGTCCCGCAAACCGTCCTTTTCCGGCACGCGTGATTTGCGTTGAGCCGGGACGCAGGTGTTTTGCAAGCAGGCGTAAAAGACGGTAAAAGGGTCGGCCGACAACGTCTCGCGACAACACACGGCGCCGGCCGCCACGTTGCAGAACTGATAAGGCGGTGTGCAGAGCGGAGTGGGCGCAATGGAAGGGAGGGATACGGTGGTGGGAGTAGTGGTCATGGTGGCTGGGACGGGTGCCGTACTGGGACGGGCCGTGGCTGTATGGGTGGTGGAAGGCACGGGTGGAGTCGTGGGAATAGTGGCATTGGTGGAAGAAA…	ATGGGACGCGAGGGGACCACGACACGATGGGTCCGATTCCTACGGGGACTGTTCAGCTTGTGGGTTTGTTCGAGTCGTTGTCGTCCTTTCTACCTAGTGTCCGGATGTACATCCGGAGCGTCGCTGCCGGACGAAACGTCGGCCCGTCACCTCGTCTCCCCACACCACACCTCTTACCCTCCCCACCAACCCGCTTGTCCTACGGAACCACTCCACGCCTCCGAAGTCGACGCCACAACGGTCCGTGTCCAAGCATGGACGGATCGAAACGGACACCGCAATCTACAAACCGCCGCACCCATTCCCATTCCCGTCTACGTCACCTACATTTCCCCTCCCAACACGACGCCTTTCAATCCCGTGGAACAGCGCTACTTCGAGATTGCCGTCAATCTACTC…
107	XLOC_009421	Phatr3_EG02578	chr_24	Concordant	145837	151251	145074	154005	-	+	5415	8932	EMB(fully overlapped)	-2.37906	-1.25524	0.0810359	0.996325	0.976157	0.988007	0.0255196	0.0477738	CGCCATGTAAAGTCCACTGTATACGCGCCGTCGTGTCTCGGGACCAAGCGCAAGCGCGATTTGGGCTTGAGCGCGCTCGGCTTTTCGAATGTCATCTTGTGTGTCACCGTCTCCCTTAACCATTGAAGTGCCTCCGATTGTACTGAGAAGATCTCCCAGAAGCGAGAGGGACGAAACACGAATGCGGTAGTCCTCGTCACGAAGACCCAGTTCAAGGCTTGGCAGGATCTTATCGACATGAACTTTACCGTGACTACGGATAAGAACCCTTCCGGCTCGCATTGCAACATCTCTAACAGGCTCGCTGTCATCTGACAATCCATTGATTAGTGCAGGTAAGGATACATCAATGAGAGGAGTAAAACCTTGTCCTAAAGCGGGTGGAAGAAATGTCAACAT…	ATGAAGCCACCCGTCGAGTACTTCTCGAATGCGCCAAAGGTAAGACACGTCAACGAAACGTACGAGAATGCTGCGGATATTCGATTCGAAACGCTCCGAGCTTACCATATTGACGGTGAATCCGTATTTTCGCTCCTCTGGTTAGATATCACCGGATCGTCACTTAATGCCTACCGCCGCATCGTCCCTATTTACGCCTGGTGTTTGCGAACCGCCGAGGCGGGTGATCTCCACGCCAATGACGAAGCACGTCTCTGGTCCGCACTCGCACGTTTGCTTGACGAAGCCGGTGACGCCCAGCTGTTGGACGACACTGTGGCGATATTGTCACAGCCTCCGCCGACGGAGTCCGATCGCCAGCGCTGGACGTCCACCCTCTATACATTGGCCTCCACGTTC…
108	XLOC_002345	Phatr3_J20857	chr_10	Concordant	575746	575956	573788	576009	+	-	211	2222	EMB(fully overlapped)	-2.37051	-1.69625	0.17662	0.948555	0.925739	0.962154	0.00329755	0.00418389	TCTTTTCCGATGGACTCTGGGATTTCGTTCGGTCGGTGTCGTGCTGAGCGTCGCGGTCGCCGTTGTCTCCCTTGCTTTCGCGGCGGCTCTTCCGTTTCGCTCGTAACACCTCACGCAGGCGTTCTTCTTCGGTTTGACCACTGCGTGACTTTTCAGGGGACGGACTCGGCATGTGAAAGAGAAGACAAAAGAAGGGTTAGCGGTATGGGCA	CGTTGCCCAAAGCAGCAATCGAAACCACACTAACTGTGCATGCACTGTGCCTTTGCCCATACCGCTAACCCTTCTTTTGTCTTCTCTTTCACATGCCGAGTCCGTCCCCTGAAAAGTCACGCAGTGGTCAAACCGAAGAAGAACGCCTGCGTGAGGTGTTACGAGCGAAACGGAAGAGCCGCCGCGAAAGCAAGGGAGACAACGGCGACCGCGACGCTCAGCACGACACCGACCGAACGAAATCCCAGAGTCCATCGGAAAAGATCAAATCTACAGATCGGGAATCTGCCAGATCTCCTGAAAATCTTGATCGATCGCAACCAGCAAACTCGAATGGGCACGCGGAACCGCAATCGAACACTCAACGATCCCGTTCTCCCGATCACCGGCGTGAACGCC…
109	XLOC_012754	Phatr3_J44695	chr_4	Concordant	1303161	1303986	1303331	1306959	-	+	826	3629	HTH(5'end)	-2.36888	-4.58822	0.0657666	0.886946	0.689917	0.830612	0.00459101	6.70753e-25	ACACTACCAGTAGGACAGGACGTGGTGGGACTATCGGCACTCATCAGGTCGTCCACTTCACCCACCGACGGAAGATCCCGAGTAGCGTGATCGCTGAACCGCATAAGGACCACGAGGTTCTTCAAAGTTCCCTGGAGCTTGCGATGGCTGCCATCGATCTCTTCTTCACCCAAGCGGCGACCGTTTTCGTCCAACTGACAGTAAGGCCCACATTGCGCTTCGAGCTGATCGCTCGTTATTTCAATATGTGCGGGGAGGCCAGAGGCTTGGGGATCGCTCTCACCCACTTTCAGATCCGTTCTGGGTACCGCGTTGCCGTTCTCGTCCTGGTCGCAGTAGTAGAAGGTCCTTTCTGGATCAGAAGAGGCTAAATCTTCCTCGCTTGTCCCACCAGTGAAC…	ATGAAGTTTCCTTCGCAACTCGGAGCCACGGTCGCTTTCGTCGTCGTTGCCACAACGACAACTAAAACGGTGTCGGGCAATCTAGCCTCTCCGTTCCCTTTCGAAGAAACCAACGCTGATGGAACCCCCACAGGTGAGATGTACATCCACGGAGGACCTGGCGAAAGCTGGTTCGAAGACAAGCAGGGATTCACTATTTGTCCAGTGGATGAGCAGCCAACTAGACGTAGTCGACGTTTTCTTGGTGTCTTGGACTGGTTCACTGGTGGGACAAGCGAGGAAGATTTAGCCTCTTCTGATCCAGAAAGGACCTTCTACTACTGCGACCAGGACGAGAACGGCAACGCGGTACCCAGAACGGATCTGAAAGTGGGTGAGAGCGATCCCCAAGCCTCTGGC…
110	XLOC_013711	Phatr3_J45061	chr_6	Concordant	86197	86822	86366	87529	-	+	626	1164	HTH(5'end)	-2.35679	-1.35548	0.0109108	0.843636	0.844634	0.91904	0.00692685	0.0247299	TTTCTGGACAAAATCCCGGTATGATCGTTCCATCCGACGCAGGCTTGATGGTCGGGATTGATAATTTGTTGGACGGTCCAGAGTCCGATGGTGTACTGCGGGGGGTCTGTGACTAGACTACTACCCTGGACGGATAAGAAGGTGCAAGCAAAGGCCGCGTACCAGGTCATGATCGTAGCCGTCACCGTCAAGACAGTCGTGAGAAGAACCCATTGTCGTCGATACGGGACACGATATCGATGGTGATGGTGAGGCCTGTGGGAGCCACACGGCAACATCCGACGTATACATGGGCCTACGTGTGAGAAAGAGGCAACGCGCCTGAAACTTCGTCCCCAAATGTCTGTATTCAAACTTACACAACCTTGATACTGGTCGTGGGCATCGCCGTAACAACGG…	AAGTGATTGTGATCTGTCTCGTTCCCCATAATGCAGCAAAAATTGCCCTTAACTAGCTCCGTTGTTACGGCGATGCCCACGACCAGTATCAAGGTTGTGTAAGTTTGAATACAGACATTTGGGGACGAAGTTTCAGGCGCGTTGCCTCTTTCTCACACGTAGGCCCATGTATACGTCGGATGTTGCCGTGTGGCTCCCACAGGCCTCACCATCACCATCGATATCGTGTCCCGTATCGACGACAATGGGTTCTTCTCACGACTGTCTTGACGGTGACGGCTACGATCATGACCTGGTACGCGGCCTTTGCTTGCACCTTCTTATCCGTCCAGGGTAGTAGTCTAGTCACAGACCCCCCGCAGTACACCATCGGACTCTGGACCGTCCAACAAATTATCA…
111	XLOC_007315	Phatr3_J43760	chr_2	Concordant	1404599	1405237	1403862	1404929	+	-	639	1068	HTH(5'end)	-2.33083	-1.33963	0.125919	0.483088	0.663108	0.814314	0.0383265	0.000763921	CGAGTTTGGGTGGCAGCGCGGTTACCGGAACGGATTGTCTGGTGACACGGTTGACTTCGGGAGGCGTGGAAGGGCTGTCCTCACGCGGCCTCCGGGTGGGCGGATCGTCCGAAGCCGAACGTATACCGGCATTGGGTGTTTGCGAAAGCGTGGCGATTCCGAATGGGTCAAAGGAGTCGTTACTGTCCATTGACGGATTCGAGTTAACATCATGGGCATTCGTCGAGCTCGCATTTCGCGGCGTAATATTCACTGACCCTGAACGACTAGTGTCCCAATCTTCTTGCGACGCGCTGAGATCGAACGGGTCAAACGCTTTCTGCGTGGACATAGTTTGTTCTAGTACAGGAAAGCGAAAGCTTCTCGTAGACCACACAGAAAGGCCAAAGGGCCCTTACC…	ATGTCCACGCAGAAAGCGTTTGACCCGTTCGATCTCAGCGCGTCGCAAGAAGATTGGGACACTAGTCGTTCAGGGTCAGTGAATATTACGCCGCGAAATGCGAGCTCGACGAATGCCCATGATGTTAACTCGAATCCGTCAATGGACAGTAACGACTCCTTTGACCCATTCGGAATCGCCACGCTTTCGCAAACACCCAATGCCGGTATACGTTCGGCTTCGGACGATCCGCCCACCCGGAGGCCGCGTGAGGACAGCCCTTCCACGCCTCCCGAAGTCAACCGTGTCACCAGACAATCCGTTCCGGTAACCGCGCTGCCACCCAAACTCGTACTGAAGCTTACGATGTACGAAGAAGTATCTTCGCAAGCGAGAATCGAAGCCGATGGTACCCTTTCT…
112	XLOC_011641	Phatr3_EG02617	chr_30	Concordant	70707	71243	70800	73130	-	+	537	2331	HTH(5'end)	-2.32377	-1.51285	0.10378	0.94997	0.848289	0.921026	0.0195509	0.0499814	GACGAGAGTACGGACCCGGGGCTCGTCGTGTTCCAAATGTCGCAAAGCGACGTCGTGAAGGGTCTGACAAAGGACCAAAGCCTGGTTTGTGTCGAGGACGGGTACGACCGATTCCAGAGGTGTTCCTTCGTCGCGGGTGGATGGGACCCGTGGACCTTCCAGATACACGGACGGTGCCGCGTCGGGGGTTGACGACGACGACGACGACGCGGCGAGGGCTTTTCCGTGCTGCGTGAGGGCTTCCGTCGCCACGTAAAGACCCACCGCGAGTGGTTCCCAACGAGACGATGTAGACGAGACGAGTGACGTAATGGAGGATAAAAAGACGTCCGCGGACGGGTTCGCTACGAGGGCTCGTGTGGGACGCAACACCGTCTCCTCGTCGAGCGGAGGCTGACG…	ATGGACTTTTCGTCGATTCCTCGTGCCTTGGAATCTCTCCAACGCCGTCAGCCTCCGCTCGACGAGGAGACGGTGTTGCGTCCCACACGAGCCCTCGTAGCGAACCCGTCCGCGGACGTCTTTTTATCCTCCATTACGTCACTCGTCTCGTCTACATCGTCTCGTTGGGAACCACTCGCGGTGGGTCTTTACGTGGCGACGGAAGCCCTCACGCAGCACGGAAAAGCCCTCGCCGCGTCGTCGTCGTCGTCGTCAACCCCCGACGCGGCACCGTCCGTGTATCTGGAAGGTCCACGGGTCCCATCCACCCGCGACGAAGGAACACCTCTGGAATCGGTCGTACCCGTCCTCGACACAAACCAGGCTTTGGTCCTTTGTCAGACCCTTCACGACGTCGCT…
113	XLOC_008030	Phatr3_J7359	chr_20	Concordant	303877	306259	303279	306041	-	+	2383	2763	TTT(3'end)	-2.29575	-1.9259	NA	NA	0.879866	0.938012	0.00259705	0.000186577	ATTCGAAAGGCTGCTTTGTTGTCATTGTATTCCATTTATCCAAGAGCTAAGCTTTTTCTTCATCAATTCAATTCTACCTTGCTTGATCCCGTGTAAAGGCAGTGAGTGGGATACATTTTATGACGATATACCTACCAATCAATTTCATTTTCTTTTGTTCATACATAGGAGAGGTGTGCTGAGGTAGGTTTGGAGACTGCAGAACTATGTTATGCACGTCAATGTGGTACGAAGGATAAACGCCACGCTCCTTTATGTTCGTCCCAACCTTGAACTCCCGTTGGAGCGCGACCACGAGGACGTTGGTATGTACCAGACTTTGGGCACTTAGCAGCTTTTTTGGTTGGTTGAAGCCATTTGGAAGGACCAAAACTTTCATCGCTGGAAGAACTTGTGGAT…	ATGGAAAACGCCCTAGATAGTAGTATGGACAACTGGAATGGTCAAAACACCGCAACGGAAGCCGAAGTATCGTTCGCTGTGAACAATAACGAGGAAGGGGAAGAAGACCTGCACACAACCTTATCGGTGACAATGGCTTTGCGAAAAAACTTGGAACTGGCCTTTGAAGAAGAAGCTATACACGCACCAACAGCCGCCAGCGCACAACAAAGCATCGGCCAATATGAGCGAGCCTCGGTGGATCTTGCGTCTGCGGGGTATTCTAGACCTCCCTTGGCGCAACAATCCAACGGCAACACCCATACCCGGGTGTCAACGGGGGATCGCAAGAAAGGCCTCCCCGTTTTCCTACGTATTCGGCCTTCGCACACCGACAGTACCGTAGAAGTTGTAAGCAAT…
114	XLOC_010687	Phatr3_J31156	chr_29	Concordant	225029	225684	216577	231397	-	+	656	14821	EMB(fully overlapped)	-2.28892	-1.50217	0.177375	0.550724	0.779568	0.882931	0.0120607	0.0222877	GCCGCGTTCAACGCGGCGTGTATCCTTACTGAGCCAAGTAGTATAAAACATGGGACGGGCAAGCGCAATTTCAAAATCTACTCCAGCAAACCACTTTCGCGCAACTTCATCAAGCTTGCTGCTGCACCACTCTTTGTCTTCGACATCTACTAGTCGGTCCGCGAAAAGTCGCAATCCTTCATGGGTCCACACTCGAACAAGCTCCTCCCGTGTTAAACCCTGGTCACTATTGACGACAGATTCGTAGATTGCTCTGACCCATCTGCTCAGTTCCCGAGGGGAATAAAAATATTGAGGCTGCATAGCCGGAGTAAACTTTCTCTGGTTTTCCGTATACAGCTCCACCATTGCCTCGGTCATTGCCTCTGTTTCGCCCTTGAGGTTTGGGAAGAGCTTCAT…	CCTCTCCTTCGACCAAGCAACGGGTGCGGGATCGTGTTTTGTGCGAATCTACCCAGTACGAAGGAGGACCTGTGCTCTCGAGTCCTTGCCGATCGTCGTTCGCAAAAGTATTGCTGGTAGTGTGAATCCTTGATCAACACATCCTCAACTACTTTTCTTGAACTCTTGGGCAACGAAATCGAAAGCTGCTCAGACCCAGCAACGAGGTTTTCATATTCAGCGCAACAAAAAACATCATGAGTCCTCCCAGTCCTCGTGATTACATTCGGTACGTTGCATCACATCCTGCCTACCCAGCACATTCTTTCCTGCGCATCCGAGCTCCCTGTTGAAACAACGAACGGCAACCGACGTCTGACACTGACAATGACATTCTTGCTCTGAATTTTCGGACAGGTT…
115	XLOC_004224	Phatr3_J54751	chr_13	Concordant	837995	839012	838076	840632	-	+	1018	2557	HTH(5'end)	-2.25108	-1.70692	0.00435791	0.448723	0.684104	0.827106	0.0146698	0.00121755	TGTCCACGATTAACGACAGCTATATAACCCTTGCTGAGTGGGATGACCTGGTTGGTTAGGATACTATGCAAAGCAGCAATGAAAGGTACGTGTAAGAAACACAATGGTAGGGCAAAGCCATAGCGGCAGTTGCCATGTCCGCACGACCTACTTACTCGACGCAGTCGGTACCCTCGTCCATGAGATCCAATTTGGTGAGCACCCCTACCGTACGGTGACCACCCGGATCTACGGACTGAGCCAACTTGAGGGCGTCACTGTTCGCCAGATCCGTATTGGCCGACGTAACCGCGAGTACAATTGCATTCGGGTTGCTGATGAAGGACAAGCACATGTCGTGAATCTGCGCTTCAATATCGTCTGGCTGATCTCCAACGGGAACTTTGGCAATTCCCGGCA…	CGCTGTGTATTGTTCCCAAAACGACAAGTGGCAATTCTTTCGTACAGAGGGCTCGCCATCGTCGTCGTTGTTTCCTTCGCAATGATCATGGAGCAACTCATCCCCATCGCATCCAAGCTACAGGACGTCTTGGGAGCGCTTGGGCAGAGCGCGTCCCTGGATCTTCCGCAAATTGTCGTCGTTGGGGGTCAATCCAGCGGCAAGAGCAGCGTTTTGGAGTCTCTCGTCGGTCGATCCTTCTTGCCCCGCGGTACGGGGATTGTCACCCGTCGTCCCCTCGTTCTGCAGCTGTACAACACACGCCAAGACACTCTGGAGGACGGCGATGAGGATGAAGAACCCGACGAAGTCGTGGACGATCGCGAATGGGGAGAGTTCCTCCACGTTCCAGGCAAAAAG…
116	XLOC_013251	Phatr3_J11403	chr_5	Concordant	634815	635785	634067	637852	-	+	971	3786	EMB(fully overlapped)	-2.24616	-1.25791	0.175192	0.872073	0.850015	0.921963	0.0213384	0.0136077	AATTACTCTTTCTTGAAGTGGAGGCAACACAACAACCTCATCATCGTCCGTGTTCCGTTTAACAAGGAAGGGATGCTTGATTAAATCGCTAGCAGATGGCCGAACAAACTTCCCTGCTTCGTCTTTCCGACCTAAACAGAGTCTTACAAATTCCCGAGCATGCCGGGACTGCAGGCGCGATAAGACCTCCGGTGGTTCTCCTGAAGACACCCTTTTATAAATTTGGGCCGGATTATTACACTCCGAGTAAGGAATCTCCTGCGTCAAAATCTCCAACATACACATGCCAAACGCATAGATGTCAACCTTCTCGTCGTATGAATGCTCCTCGTACATATCGGGAGCCATAAATTCTGGTGTGCCTAGAACTGACAATACACGACCGGTCCGATGTACAGT…	ATGAGTAGCGACAGTGTCCAGCGTTCTCGCTCACCTGTTGTGAGCTTGAATGCGATTCGTACGGGTTCAGACAGGTCCGATCTCGCTGATTCTCCCATTCCCGTAAAGAATGGTACTGGTTCTACAGCAGTTAATGCTTCCCAAAAATCTGAAGCAGGACCCTCGCTAGCGAATACTCGGGTTCAATCCACGGCAACACCAATTGCTGTTGGTCCGTCTCAAGGAGACCGACAAGATGTTTCTGTCATATCTGGCATGACGGATCCCGCCTCGTTGGATGGAAATCAGATTAAGAACTTGGTAGGGGCAGATTTGAGAATGTGTGTGGGTGCCCGAGTTCCCCTCGATGTTCCTTCCCAAGTAATCCTCCCCGAGACCGGAGTTGTTGCAACTTACCCG…
117	XLOC_006522	Phatr3_J39269	chr_19	Concordant	81897	82944	81845	83509	+	-	1048	1665	EMB(fully overlapped)	-2.23967	-2.74267	0.831185	0.0134347	0.849299	0.921574	0.00250609	3.8863e-10	TGATATCGATTTTGGTAAAAATTCATCGTCTCCTGAGATCCTTTGGTGTACACTACCGAGTTTCGGTATCCGTCCCGTCCCGTTGCATCACACTGTTCTCCCAACGCCATTTCCGTCAACACCACAAACAAGGCATTAGACCATTCAAACCAATTGCGCGTCATTCCCGAGCCACTGTCCGTGCAACCGCTATTACTATCAACGCTTTCGTGCGCCGCATCCTGACAGGCGGCTTGTAAGGATTGTCGTAGTTGAAATGCCACGGCATGGGCACGCTGCTGGGGAGTACCGGATAACGTCAAAGCTTCCATAGCAAAACTCATGGGCCAGACATACTGATGGGGCGTATGGGAACTTCCCATGCCGCGAAAGGCGTGGTTGGCGTAATAGTGCTTGTTG…	ATGACGGCCCTTGTTTATATGAATTCGTCACTCGAGCCCACATTAGGAAGGTCCAACGCCATTGTCAATATTCCAAGCACTCTCGAAACCATCGGAGGAAAAGGAGCTTCCTTCTTGCGCGGAGCAGGAAATTTCGCCGGCTCGAACCAGGCTGCATTGAAGAAAGCTGCCTGGGCTCGCCGCCTACCACCATCGGTATGGACCCGAAAAGCCGATCCGCACCCCACGGCGGACGCCACCGCGATACAAGAATTTGTCCGCCAGAATCTCACCGCGGCCGAAATGGACCGCGCTCGCAAACTGTGCGGCCAATTCCTCTACTCTAGTTTGACGCGGGCTACCCAGGTGGGTGACCTGGGCTCACAAACCTTTGTCGCCACCGGCGACATTCCCTACATG…
118	XLOC_007170	Phatr3_J43598	chr_2	Concordant	918050	918427	917159	919579	+	-	378	2421	EMB(fully overlapped)	-2.22054	-1.30146	0.0890623	0.982873	0.958123	0.978837	0.00491521	0.00592093	GCGGGCGGTAGGTGATGTGGAAGTCGTTTGTGCCGTGTCGTCTTTTTCCTGTTCATCTGTGTCGACTTCTTTCTTGATTTCTGTTTTGGCCTTTGACTCCTTCTCCCTTGACAATTTTTTGATCCAGTACTCTTCTTGTGCTTTCATCATGTCTCGCATACGTCGTTGCTGTGCCTCTTTCCGCTCATTCTCTTCTCTAGACAGGTTATCTTGGTCGCGACGGCGTCGCTCTCTGATTTCTGCTTCGCGTCGATCCAACTCTTCTTCACGCCTTTTTGCAATTTCTGCCGCTCTCCTTTCCTGCTCAAGTCGGAGCTCTTCTTTCTGTTGCCACTCCCGCTCACGTCGTTCTTCTTCGGCTTGCTGTCGGAGGCGTTC	ATGTTGCGAGCTCAGGAACTGGGCCCTATCTACCTCCCAACGACACTTGCCGACACTACACTACCATTCAAACTCTGGAGCAAAATGAATTTTACACAATTCTCTTCCGTACAATTCTCAAGAATGGTGAACATGCGGCGCCTCATCGGCCTTTCGCTACTCTTCTTTTTGTCAGCGGCAGCTTGGCTGCCGCCATCGACTGTTATTTCCCGGAAAGCACGATGTGCAGCCAGAGTTAGCTCGGTTGAATATGTCAGATTTACAAATGCAATACGGAAAAGTCGGTCCTCGCCTAGTCGCCCAAGCACCGAGATGTTCATGGGCATACGCGACTTGCTTCGCAAGCGCGCCAAGGACGATGATTATGATCAGCCAAAAGGCGGCAGCCCGTCCATACAA…
119	XLOC_011020	Phatr3_J25840	chr_3	Concordant	1056318	1057116	1055221	1059009	+	-	799	3789	EMB(fully overlapped)	-2.21604	-1.23537	0.240197	0.909799	0.943578	0.971379	0.0127173	0.024426	AATACTGACTAGATTTGTAGCCAAAGAGGGGTCAAGAAAAGCAGCGAAACCTAGAACACAAGTCGTAATCATTGCAAGGTTTAGTTGGTCGCGCCCAGGCAAGCGCAATGGGGACGAGCCCATGATACCGGCAAGTTTACTGAAGGCAACTATCGAACCAGTAAAGGTAACGCCTCCGATCAGGATGGCAAGATAAATCGCCGAGAGAGTACCTGTGGTCAGATCGTCACCGGCAAAGAATTCACCCGCGGCTCCAGCCATGGCTGCTAGACCGACAAGAGAATGGAAGGCGGCAACGGTCTGGGGGAGCTCAGTCGGTCCGACACCTGATGCAAGCTTCAATCCCACCCCACCTCCAAGAGCTCCCAATAGCCCGACTTGCTGAAAAGCAGCAGGGGC…	ATGAGAATCACCAACTTTTCCATCGTTGGGGCCGTGACTGCGACAGCCTTGGTTCTTTCTGCTTGTAGTATCAGCCAGGCCTTTTCCCCTCCGTTGCGGTCTGTTCCACGAATCCGTATCAATGGTAGACCTTCGCCTTCTTTCCGCTTTGCGATCATTCCCGACAAGGAAATCCAACAGAAGACGAAAAAGGATACGACTCAAGCGTTTTTCGATGAAGAGGCCCCATCACCTCACGATTCGGGTGCAGGAATTCCTTACGAGCGTCTTACTATAGGAGTACTGAAAGAATCTTTCCCAGGCGAGTGTCGAGTGTCACAAACACCTGACTCGGTCCGAACACTGGTCAAAGAAGGATTTACCGTCGCCGTCGAATCTGGAGGTATGTATTGATCTAAA…
120	XLOC_012175	Phatr3_J44485	chr_4	Concordant	706421	706935	705372	708493	+	-	515	3122	EMB(fully overlapped)	-2.20622	-1.13642	0.637515	0.852362	0.717333	0.846955	0.0477927	0.0272501	CGCTGGCGTTGAGTGTGGCTCCTTCGAGCTTGTTCTCTAGCTCGTGCACCATGACAGCGTTGCTTGGCATCGGCGGAATGCCTGTAAGGGAGAGACCAGGCGGAGGTCTAGCCGGAGACGCCGCCGGTGCGGGAGGAGCGATTTCGTTCTCCGTTACGCTGGCGTTCACCTGGTGACCTGGGCCACCCGCATCATCAAAGGAGCCGAATCCAAAGTCCAAATTAGCGTCGTCGGCATCAGTTGTTTCCCAGCGACCCATATTCAAGACAGGTCCAGGTGCCTTCGGCGGTTTGGTCTGTTGCTGCATTTCTAGAGGGGCGGCCGGAGCTGGAGGAGCAGCCGGTGACATGGATCCAATATGTTTGCTACCCACAGCTGAGGGTGGAAGGTCTACTTTGG…	ATGCGCGCAAATTACGTCGCGCGTCGCGGGGAAAGCCTCCACACCCTTGACTCTGTCCTTCGTCCGCTGCGAGAGCAAAATCCTCACTTCGCACCAAATGTTGGTCTGGCCGTATACCGTATTCCGCTGGGCCCGCTATCGACGAACACACCAACAGCAGGTGTCATCCACGAGACGGCGACAACGGTACAACTCTGCGCGTTCCGAAACATACAAACATACTCACATACTTTATTCGCGTACAGACCAAACAACACGAACGAACGAACAGACAAACACACATACACACGCTAGCACTAGTAGAGAGATATCGCCACCACCAACAATAACGATAGCAAATAGTATCAAGTGTTTCAGGGTCATCACCGTGGTTAATCTTCGGACAGCTTTCACACCTAT…
121	XLOC_002248	Phatr3_J46406	chr_10	Concordant	238559	241052	240082	241338	+	-	2494	1257	TTT(3'end)	-2.20542	-1.23096	0.193837	0.634883	0.755829	0.869384	0.000142617	0.0310544	AAAGAATCTAGCGGCGTGCTAGAAGCGTCGTGAAAGTACGAACGCTTGTCAATTTGCTGCAATGGCGCAGCGGAGTTTTTGTGTACGCCTTCTACTGCAGCATTTACAGTGGCTCCTTCTGGCCTCTGTAATGTCGCGAATCTGTGACAAAATAGAACGAAAAGCAGTTCAACGTGAGTACGAGAGCAAGTAAAACATTACTGTATTGTAACAAAATATTCCTTCTCGTCGTCCCGGGACCAAGCATGGTTCCAACACGACGATTGCTTGGTCCAAACAGCTCACTTCGATTTCGGGTCGCACCGGGATACACATGGTCGACTCTGGAAGCTGTATGCGTATGCTGTCTACGAGGCCGTATATATAGAGTCGCACGACTGACTGACCTGAAACTCGGTT…	ATGAGCGCTAGCCATCCTCCTCCCCTGGGTCCTCGCAAGGCCCCTCCTGTTGCCAGCCGCAGTAGCGAACAACCGAGTTTCAGGTCAGTCAGTCGTGCGACTCTATATATACGGCCTCGTAGACAGCATACGCATACAGCTTCCAGAGTCGACCATGTGTATCCCGGTGCGACCCGAAATCGAAGTGAGCTGTTTGGACCAAGCAATCGTCGTGTTGGAACCATGCTTGGTCCCGGGACGACGAGAAGGAATATTTTGTTACAATACAGTAATGTTTTACTTGCTCTCGTACTCACGTTGAACTGCTTTTCGTTCTATTTTGTCACAGATTCGCGACATTACAGAGGCCAGAAGGAGCCACTGTAAATGCTGCAGTAGAAGGCGTACACAAAAACTCCG…
122	XLOC_005580	Phatr3_J48162	chr_16	Concordant	388005	390049	388301	390057	-	+	2045	1757	HTH(5'end)	-2.19117	-3.56557	0.415605	0.961951	0.896474	0.946823	0.0331551	6.31206e-07	TGGATTCGTCGTACCGCGAAAACTCGGCTAGGACCCGCCGCATCACGTCCTGGGTGGGTCGGCCCGAGGCGGTCCGGGTGCTCGCCAGGTAGTCCGGCGTCGTCCCACCCATCCGGGGGACGCCGTACACATGCCAACCATGGCCTTCGTCCAAATTGCTCTGCCATAGGGCGACCCCACGGTAGCGGGCGTTTCGAGTCACCGGTAGCGCGTTACCGATCCAACTCAAGACGGGCGGCGTAAAGTCCCGGAGGACCCAAGGGGTCGGCCCTTTCGGGGGTTCCACACCACCGTAATAGCCCGATTGTTGGAAACCACTCTGCTCGTAGGCTTCTTCCGGAAAGTGTGGATGTTTGAGATACCTTGGAGACAGAACAACAGTGGGGAGTTGGTAAATGG…	GCAAAAGGATGGGTCAGGCAGGAACACATCCTGTGCCTGCCTACCCCGCTGTGAAGGTATAGCAAGCATAGCAGTATTGTACACGCCAGCCTCGTCCCCAATATTCGCGTATACCGTGTTGTGTACGGTGAACAAGGAACCACATGAGGCGGCGAGACCGCACGTCGCAGTGGACTAAACGACCAATCGGATGGCCCAACGTCACCTGGGGCTTGTTGCTTTGGTCGGCGACTCGGCGTAGTCCGCCCGTGTCGCAGGCGTTCGTGTTCCGTTGCCGACCATCATCGACGATTATACCTTCTTTCGAGCTTTCCTCGTCGGGACTTCGCTTTCGACAGCGGCAACTACAACCTAAGCCATTGCAATCGTTACAACCTCGATCGGTTCGTTGTCCGATAT…
123	XLOC_003322	Phatr3_EG02526	chr_12	Concordant	186060	186654	184708	187954	+	-	595	3247	EMB(fully overlapped)	-2.17272	-4.67574	0.432587	0.246756	0.725187	0.851579	0.0290045	5.60449e-16	CTCTCAGAGGACAGGCAGGGTCTAGTCCGTAGCAATCCGCATCCTCACAGTCTATTTGATCGTCGCCATTGTATCCCTCACGATCGTTGTTTTCGCCATCTGTACACATTCCTTGTTCGGACTTGGCGTATGTACGGCAGGCATTGGTCGAAAGGGGTTCGCAATTGCTGGAGCAGCCTGCAGAAGAGCTGTCAAAGTTGCGGATCAGATATCGGTCACCGCGGAACAGAAATGGATCAATCAAAACGGCCAGCTGACTGACGGCGTTGTCAGCCACGCTTGTGTCCGGGCGATCATAGTATGTAAACTCGACGCGCTGGAAGCTCTCTGAATCGTCTAGGTATCCAACGTATCGACTATGTCGCCCGATTGGATAGTTGTCCGGTAATGCTGTGGTGG…	ATGTCGATTCGTCTCTTCTCTACCGCCTTACTAGCTGCTTGCTTAGCAAAGGCAACTGCCCAAACTTGCCCCACTCTTATCTGGAGTGACGAGTTTGACGGTTCCAATCTCAACGCCGACAACTGGACTCCGCAAATTGGTGATGGTTGCGATATCTCCGTAGACCTCTGTGGTTGGGGAAATAACGAAGCTCAGTTTTACCGTAGCCAAAATATTGCAGTGGCGGATGGTTCACTCAAAATCAACGCCTTGCGACAAACTTTCGGGGAGAAAGAGTTTACGTCCGCACGCATCCGTTCCTTCGAGAAGTTTGACATTGATTTGACCCAGCCTTACGTTCGCATCGAAGCGCGAATCAAAGTCCCCCTTGGTCAAGGCTTATGGGGTGCATTCTGGATG…
124	XLOC_010686	Phatr3_J31156	chr_29	Concordant	218841	219745	216577	231397	-	+	905	14821	EMB(fully overlapped)	-2.14098	-1.50217	0.609054	0.704665	0.747471	0.864564	0.0337697	0.0222877	AGAAACCTTGGTGGTAATCGATTCAGGAAAAGGAATATCTTCGACAACAGCTGTCTCGATCAGCTCCACATGGTCTTCATTGTTGCTCTCTTTTGTCACCTGCAACGTCTGGTTCCATCCCTTCAAGGCAAATTCCAGTCGCTTGGAGAGTACCTTGCCCATCTCGGACGAAATCACCCGAACCCAAGAATCCAAATCGTTGTATCCACTCAAAGACATGTCATCTATCGTCTTTTGTATGCTCGCTAACACTGCACGAAACTTGTCAGTGTTGTAATCAACCTCTTCCAGTAAATTTAATGCAATGTCCACCTTGTCACAAGCTCGAAGCAATTGCTCTACACGATCTTCAAATTTGGAGATAGATGTAGTCAACTGAGCCACCCATTCCGATATTTC…	CCTCTCCTTCGACCAAGCAACGGGTGCGGGATCGTGTTTTGTGCGAATCTACCCAGTACGAAGGAGGACCTGTGCTCTCGAGTCCTTGCCGATCGTCGTTCGCAAAAGTATTGCTGGTAGTGTGAATCCTTGATCAACACATCCTCAACTACTTTTCTTGAACTCTTGGGCAACGAAATCGAAAGCTGCTCAGACCCAGCAACGAGGTTTTCATATTCAGCGCAACAAAAAACATCATGAGTCCTCCCAGTCCTCGTGATTACATTCGGTACGTTGCATCACATCCTGCCTACCCAGCACATTCTTTCCTGCGCATCCGAGCTCCCTGTTGAAACAACGAACGGCAACCGACGTCTGACACTGACAATGACATTCTTGCTCTGAATTTTCGGACAGGTT…
125	XLOC_009624	Phatr3_J49933	chr_25	Concordant	338089	338516	337742	338279	+	-	428	538	HTH(5'end)	-2.09819	-1.63731	0.677353	0.0152594	0.760874	0.872281	0.0263311	0.00362541	GAATTGACGGAAGGTAACCGAGACGGTCTTCGTTGTTTACGACCCATCATTTTTTTGCCTAGTTTCCTCTTGGCCTGTAGAAGATCTGATGACTGGCGAACAACGTTGAGACTTCCAGCTGCCGCCATCGTGTCGACCAAGGTCAACATAACCGCAAGGACTTGAATGAGAGCAAAGCGGGAAAACTGCATTGTGATGAATGAAAAATGAGGTAAAGGAATGGAGTGGACTGTGAAGTGCTTGTAAGAGAATTTGTGAGTGCAAAGTGGGGTGGTCGGAGGTTCTAGACTCGAGGCACAGGTTTTCCCGAATTCTTTTGGGCGATCGTCGCCAGTCACAACAAGCGATAACGGTCGACTCCGAAGGAGGCATTCTCAATTTTGCCGAACCATTCCGTAT…	ATGCAGTTTTCCCGCTTTGCTCTCATTCAAGTCCTTGCGGTTATGTTGACCTTGGTCGACACGATGGCGGCAGCTGGAAGTCTCAACGTTGTTCGCCAGTCATCAGATCTTCTACAGGCCAAGAGGAAACTAGGCAAAAAAATGATGGGTCGTAAACAACGAAGACCGTCTCGGTTACCTTCCGTCAATTCTCCGACCCTTTCCGATGTTTCTTCTATGGTACCTTCTGATGCTCCCTCTATGGTACCCTCTGATGCTCCTTCTATGGTCCCTTCCGATGCTCCTTCTATGGTTCCTTCAGATGCTCCTTCGGGGGTCCCTGCCTTTATACCCTCTCTTGTATGTTTGGAAGAAGGCAGTTTTTGTTCCGACACCGTCGCTTGTTGTGGCTCACTGTCA…
126	XLOC_007017	Phatr3_J43423	chr_2	Concordant	423837	424461	421675	427363	+	-	625	5689	EMB(fully overlapped)	-2.0959	-1.92615	0.0372454	0.738177	0.831609	0.911926	0.0356315	0.00106009	GACATCCAAGGTTGGGTATTATTTGGGGCAACAACCGTATCCCCGCCAAAAACGTCCTCCGTGGGTGTAATTATAAAGGAGGTTAAATCGTTCAGTGTGGCCAGTGACCGTCGAAGCATTTCTGGATAAAAGTCAAGACCAGCCATGCCAGCAAATTCGTCGGTGTTTGGATTTACCACCGGAGCCGTGACAGTTGTCCCAACCTTTGTATCACCTAAGAAAAAATAGGGTGCAGTAACGTGAAGCATACTCCCTGATGATAAATACTGAGCCTTACCCGAGGCATACCATGGGCGGCATCGAGGATCGTATCCGTATTTACCCAGGGGACACAAGTCTGGTGCAAGCTCTGAAGCCTGATTGGTCTTGCGAGAAGAAAATGAAGAGAGTGCCGTTTGG…	ATGGTATCGCTAATGCAAAAGCTCTGTTTGAAACCCCAGGACCCTCTGAGAAGGCAACTTCTTGTGAGCTTCGGATCTTCCGCTTTTCTTACCCTTGCTTTTGTAGTCGCTCTTGCTAGCATTACTGTTCATTCTGCCGGACATGCCGTTAAGGAGCGATCCAATGAAGTTATGCGCGATCAAGTCGTTCGCAATATTGTTACTTCGACGAGAAATTTAGCAGATCAATTTACCGCCTACTTGCTGACTTTGGATGGAACGGTGCAGCTCATGGCGGAATTTGCGAGGGATAGGATTGTTGGCTACGGAGAAGAAGGCTGGGACGACGACAGGTATGTTCCGTTCTTTGACATAGAATCTCAGACAAATAAATACCCATTGAGATCGCCACCTTTGCCG…
127	XLOC_002356	Phatr3_J46530	chr_10	Concordant	617728	618335	616497	618245	+	-	608	1749	HTH(5'end)	-2.05954	-2.99992	0.0264154	0.0752031	0.664722	0.815305	0.0412612	9.15022e-10	GGTTCAGGGAAGCAATGCCTGGGTGGCACGAAAGTTTGTGTTGAATACGAGAAAACGCTCGACTCGGTGTCCGTCGACTCGGACGCACCAGTCTTTTCTGGCATCGAAGTAGGAGGCTTGCTGGCTGCGGCCTTTGACTGTGCGCTTGTGGTACTGCTGTCCTCTTCTTCGGATTGTGTTTTACCCTTTATCTGCGGGGCGCCTTCCCGCAGTGCCTGACTGGTCTTTTCGCTAGCCTTTTGGTCTCCAATATCGGACCATAGATTTGTGTTCGCATCCTTCTGTAAAAAGCGCCCGGGAGGATCTTGATTGCGCACGGCGTTGACGACGGACTTGCTCAATAGCATTTTTTGCCGCTTGGGGAGAGAAACGTAGAGTTCCTTGTTCGCCGCCACCAGC…	ATGACCCGGGATAACTCCCATTATCCTTTCCAAGATATCCAACATCCACACGCACACGATGTCTTGTGCGGACGTGGTGGCGGGACGAACAATCACGTGGGGAACCTGCATTGGCGCATGCTGGTGGCGGCGAACAAGGAACTCTACGTTTCTCTCCCCAAGCGGCAAAAAATGCTATTGAGCAAGTCCGTCGTCAACGCCGTGCGCAATCAAGATCCTCCCGGGCGCTTTTTACAGAAGGATGCGAACACAAATCTATGGTCCGATATTGGAGACCAAAAGGCTAGCGAAAAGACCAGTCAGGCACTGCGGGAAGGCGCCCCGCAGATAAAGGGTAAAACACAATCCGAAGAAGAGGACAGCAGTACCACAAGCGCACAGTCAAAGGCCGCAGCCAGC…
128	XLOC_012646	Phatr3_J44577	chr_4	Concordant	954268	955418	954167	955339	-	+	1151	1173	TTT(3'end)	-1.9874	-1.27065	0.997728	0.836503	0.92271	0.960578	0.00258263	0.034642	TATCTATGGTACTCAGCCTGTCTGTCCGAGTTGATGTAATTCATAGTGTAGCCATTTTGCCTTTGCCTGTGAGGAAAAATTATCCCGCACGACGTGTTCCGCCATTGTCACGGACAGTGTTGTAGTGTGAGTCACGACCTTCAAAAATCGGTGTTTTGCGTTCCCTTGGGCTACGCGTGTCCACTGGACTTGCCGCTCCCACTACCCCACAGTTCCATAGGTTCCAGGCATGAGTCCAGTCAGCTCCGTCGCTTGTACCACGAACGTGGCTGGAATCCTCAAAATTGTTGCAGGAGTGCATGCGTGGTCCAGGGTATTCCTCCCGACGCATAGTCTGTGTGTCGCGTGGATGTGATTTCAATTTTGGCGGCGCTGAATACGGGATCCCAGTCACCTGCA…	ATGGATTTCGATCGATTATCTTCGACCGCGGAGTATCCCCCACGTCGAAACCAGAATAAGGGACACAGTCAAACCCAAAAGAGCGAAACCTTTCGTCAAGACACAGAGCATCCTCAAGCGAGAGATCCGGATCACGAGCGCAACTTTCTCAAAAAAATCAATCCCATGAATTGCGACGCGCGGGATGAGCCAGTACCGATCCAAGCAACACCTCCCCCGCCGTCAAATGCCGTTCGGCAGCGATGTTACAAGTTAAACTTAGATTCCGAATTCACAAATCTCTCAAGCTCACAGCGGCAGCAGCTATGTTTGGGTCCATTTTCTGAGCCTCCTCCGATGCTCACGTACAGTTCGTCTGAAGATTCCAGCACCGGGGTCGACGATACGATTGTGGCAATG…
129	XLOC_004194	Phatr3_J28794	chr_13	Concordant	739844	740615	738189	741224	-	+	772	3036	EMB(fully overlapped)	-1.98097	-1.04823	0.156488	0.938669	0.735509	0.857618	0.0238234	0.00355904	CTGGCAACCATCACCAGAACCACCATAGTTGAGAGGACATTTCGTCGCCGTATCATCGTATCCGGTGCAGGACATTCCCCATGGTGTACAGGTTCCGTCCCAGCCATCAACAGCTCCATCGCACTGCTTCCATGTTCCAACGTAATTGGACGCTCCCCATCCAGCGCCATTAGGATCAACGCAAGTGGCGGAAAGCATCCGGCTATTCCAGTTGATGCACCACTTCAGAACAATGAGGATAACCATGTAAACAAACATCGAAGACGCAAACGCAACCATGGGAAGGAACTCAAACAAAAAGTCGAGTCTTTCGCCAAAGTAGACGGCATTCGCTCCCTTGAGGCAAGTACCACAAAACATCTGGATGATACCAAAAATGACGGAAAGTTTCATCTTGAA…	ATGGCGCGTTGGTTTCGTTCCGAACCGATGGAGTACATCTCCCTCATTGTGAACGAGGATGCCGCTCACGACTGTTTAGCGGACCTCGGAAAGCTTGGGGTGATCCAGTTCACGGACGTAAGTTGCACGTAGATCGTTGTCCAGCCACAGGCGGGAGTTTGAAAACGCGAGTTGGCTTCCCGCATTCTGTACTATAAAGATTCTTGAATCGAAGTACTGCTTTGTCGGAAGAAAAAGTCGGCAGATTTACTACGATCCTCTCGGGTCGTGGTCATCGTCGAACTTCCATCCGGCGCCGCGGCTTTTCGAACTCCGTTTCTCTGGTTGAAAACGTCCTTCCGATGTCGTATGCGGAGTTTTGTCCCCGTCAATTTTGGAATCGTCCTTTCTGCTACCTGT…
130	XLOC_004700	Phatr3_J54791	chr_14	Concordant	708884	709837	709419	710567	-	+	954	1149	HTH(5'end)	-1.97832	-1.6886	0.266896	0.840455	0.825014	0.908303	0.0306194	0.0127109	GCAGCGTTGGAAATGTAAGACATGGTCAAAGGCAAGAGTCCCCATACGCAAGGGGAAAAGGAGGTCAACAAACCGGCTCCGTACATGATGGGTAGAGAGGTGACGAGATTGGCGGGGTCTTCGAGACTGACGGAGGCGAGGTTGGTAGCGAGCGACTGTGCGTGATACACCACGTCTTCCCAACTAATCATACTAAGAGACGTCGACGTAGCAGGTCGAGTAAGAGGAGGAAGGTGCGTCTCTATCCGATGGTACTCGGGAAACACGCCGGGAGTGTATGCAGTCCTACCAGTCAGTGGAACAGTCGTCGGAGAAACAAAAGCCGATGTCAGTCTTCCCGTCATGCTGATTGCAGCAACGACAAAGAGCAGTCTCATTAGGCTCGCCTTGCTGGTTCCT…	ATGACTGGTATTGTACGGACAGGAACCAGCAAGGCGAGCCTAATGAGACTGCTCTTTGTCGTTGCTGCAATCAGCATGACGGGAAGACTGACATCGGCTTTTGTTTCTCCGACGACTGTTCCACTGACTGGTAGGACTGCATACACTCCCGGCGTGTTTCCCGAGTACCATCGGATAGAGACGCACCTTCCTCCTCTTACTCGACCTGCTACGTCGACGTCTCTTAGTATGATTAGTTGGGAAGACGTGGTGTATCACGCACAGTCGCTCGCTACCAACCTCGCCTCCGTCAGTCTCGAAGACCCCGCCAATCTCGTCACCTCTCTACCCATCATGTACGGAGCCGGTTTGTTGACCTCCTTTTCCCCTTGCGTATGGGGACTCTTGCCTTTGACCATG…
131	XLOC_013171	Phatr3_J44828	chr_5	Concordant	348921	349332	349090	351568	-	+	412	2479	HTH(5'end)	-1.9443	-1.15872	0.41975	0.876909	0.79412	0.891134	0.00264148	0.00738439	ACGATGCTTACCTCCATGGTAATGCCCTTCTTCCTCTGATGAAGCTCCTTCTTTTTATTTCCATTGTTGGTTTTGGTGAAGGTGCCTTGAGGGATGGCCCCCACCCGGGGAGATGACCAGTACGGCATCTGTGTGACGTTGTCCAGCGCCCCCGAGGGCGATTTTATGATTGTGTTGGATTTGGTCGAGTGTAAGAGAAATTCGAGCGATCACGGAACGGGTGAATTTCTATCGCGGGAGCCGAGCGCGCGATTTCTGCGCTGTGGACGTGTGTCCCATTGGGGTTCGGCTCGTTGCAGTCGTGTTGGTTCTTGTCGTTCGTGGATGGCGGTTGGCAGGACTCAGGATGACCGCCAAACAGGATTCCTTTCTGTCAACGTGTGATGGGAGTTTTCGGCA…	CGGCTCCCGCGATAGAAATTCACCCGTTCCGTGATCGCTCGAATTTCTCTTACACTCGACCAAATCCAACACAATCATAAAATCGCCCTCGGGGGCGCTGGACAACGTCACACAGATGCCGTACTGGTCATCTCCCCGGGTGGGGGCCATCCCTCAAGGCACCTTCACCAAAACCAACAATGGAAATAAAAAGAAGGAGCTTCATCAGAGGAAGAAGGGCATTACCATGGAGGTAAGCATCGTCCGCGAGGCCTTTTCCCAGACAGATCGAGCGATTACGTGGGTGTTAGAGCGCGTGTAGATTTGTACGCAAAATCCATACCAGATCCTTTCTGCGAAGGCAGGGAGTTGCACGAACGTTGTTCCGTGGCTATGTTTTTAGCCTTTGCAGTCATTATA…
132	XLOC_013707	Phatr3_J45059	chr_6	Concordant	81200	82888	80219	81706	-	+	1689	1488	TTT(3'end)	-1.91725	-1.62502	0.105957	0.753606	0.785091	0.886054	0.0362308	0.0177797	TTTGTGATGGGTCTTCGCTTCGGATCGGCTCGGGGTGTTTGTGTGTGTGTGTTTGTGACTGTGTATACTGTTAGACCGGACAGCTGCTGCTGGTGGCGGGGGGAATTGTTTGTGCGGGGATGGTTCCCAAGAATTCCTGCATGGGGACGTGGACCAGTAGGAGCGAGCAGAAGGCCTCTCGTGGGAACAGCGCAGATGGCTGTTCTCTCGCGGGATGTCGTGACGTCGAAAAGGATTCCGATACGTAGAAATCCTACCAATCCCACAGGTTGAACCCAACCTGGCATAGACGGTAGTCGGCGTCGTCATTTGACACTCGGCATCGCCAATCCATGTCGGAGCGTTAATTCGAAACCAGGCCTGTATCCATTTATTTAGGGTGCCATCTGGCCCATCCCG…	TTGCTGCATCAAATGCGAGGCTACTAGCTGTTAAGAGGTATCCGCTTCACAGGTTCTAGGTATACGAGACCACGCACGAGAGCTGCACCGTGCGATGTTGATGTTGCGGTAGGGAGCTTGCAAGCTGGCTAGGAAATACCCAATCCATCGGCAGTAACGGAAGAATACACCAAAAGGGTGTTGTACCGCGTCGTCCCTTCTTCGTGGCGCACTGACGGATTATTCCTCCACCGACTGCTCCATCCCGCTGTATGCGTTCGTATGCGGATGCGTCATCGGGTTTTCCTCGTAGTCACGTTGTGTACCGTGTGTGCAATATGGCACGTACGGTACGGGTTCTTCATCCCTACCGCAGCGACCAACAGCAGCAACGGTACCAGCACCGAAATGTCGTTCAAG…
133	XLOC_012755	Phatr3_J44695	chr_4	Concordant	1304170	1304831	1303331	1306959	-	+	662	3629	EMB(fully overlapped)	-1.89512	-4.58822	0.124628	0.820741	0.658981	0.811777	0.00541692	6.70753e-25	TTCGAGAGGTTTCCGTCAAGACTGTGGGAGTGACCCAACCTAGCTGGATTTTACACCAAGGATCCATGAGAGGCGGGTACAGCTGCGACCCGTCAAATCCCCAACTGTTGGCCATCAGACTCCAGGAGTTTAGCCCTTGTCCGCCTCCATCGGTGTCGTAGAGATCAGGTAGTCCCAGAAAATGGCCGGTTTCATGAGCTGCAAGGACAGAGTGATTGAGAAATGTGTGAGTTCGTCCCAACAGGAAGTTACTCGGAGCAAAAGTCGAAGCGCGACTACCACAGAGCGCCAGTTCTCCTTGTGTGGTGCCTTTACGCCACGTACCAATGACTCCGATGCGACCAATTGCGTTGCCACTAGTGCCCCACAGAGACGGGCTGATGTGGTAGGTGTACACGC…	ATGAAGTTTCCTTCGCAACTCGGAGCCACGGTCGCTTTCGTCGTCGTTGCCACAACGACAACTAAAACGGTGTCGGGCAATCTAGCCTCTCCGTTCCCTTTCGAAGAAACCAACGCTGATGGAACCCCCACAGGTGAGATGTACATCCACGGAGGACCTGGCGAAAGCTGGTTCGAAGACAAGCAGGGATTCACTATTTGTCCAGTGGATGAGCAGCCAACTAGACGTAGTCGACGTTTTCTTGGTGTCTTGGACTGGTTCACTGGTGGGACAAGCGAGGAAGATTTAGCCTCTTCTGATCCAGAAAGGACCTTCTACTACTGCGACCAGGACGAGAACGGCAACGCGGTACCCAGAACGGATCTGAAAGTGGGTGAGAGCGATCCCCAAGCCTCTGGC…
134	XLOC_006262	Phatr3_J15140	chr_18	Concordant	593175	596747	593793	597500	+	-	3573	3708	TTT(3'end)	-1.87342	-1.67618	0.837949	0.0014082	0.617777	0.785988	0.000758883	0.000281917	CGCTTAATTAAGTCATAGCTAATGCAGTTTTATGATAGACGCTGTAAAGCAAGCTCTGGATCACGGTTCGCCCTCAGCAAGAGAGCATGGGAATGATGCGGACAACAACAGTCGCGTCCGAGCTACTGGAACCAATTTATAACAGCGAGCGTGAGCATTTTCCCCTAGAACCACGAAAATGGCACCCGGGCGACTCCAATCTTGTTCACCTGACTTAGGTGTGAAGAGTACTGCGAACTGCTCGTTTTGGACCCCTTGTTTCACGTGATAGCTAAGTTTGCGCGACTTTAAATAGTCGACGGTACCTTAGCTTCATCACAATCCTTATTATCTTCCGAGAGGAGCCCGTTTTGCCCAAAAAACGGACGTTTGGTCGTATGACGAAGCATTAGCAGAGTT…	ATGGAAGACTCCGCAGAATTAACGGGACGCGTCGTGCGTTTGCACTTTCGCTGCAAGGCCGCGGTTCCGATTGGAAGTTTCCTGCGGGTGACCGGATCTACCCTATGGGCTCCAGGTACGGCAGCGACGGATCCGGCCGACGCGGCTCCTGCAGTTGGTCGTACAGAACAAGCCGGGTTTCCCACATCCGCCAACGAAGAAGAAGTGACAATGATGCCAATGCAATCACCAGTCTCGAGTCTGTATACGTCTTCGGTGGAAATGGTTACGACACCCGAAGAGTACCCCGTCTGGCGGACCCGCAAACCAGTCGTCCTCGTGATTCACAACGGCAAACGAAATACGCAACATCACTACTATCGATATTTGGTAGTGTCTCCGGGCGGAGGAGGCCACATG…
135	XLOC_012176	Phatr3_J44485	chr_4	Concordant	707474	708180	705372	708493	+	-	707	3122	EMB(fully overlapped)	-1.84469	-1.13642	0.459785	0.84154	0.711906	0.843745	0.0461795	0.0272501	ACCTTCCGCGTCCACGACCCCCACGAACTTCGGGTTTCTTCTTGGCGATGCGCTTGTTGACGTCCTCCCATTCTTCTTCGGTCGAAACGGGCTGTTCCTCCCACCATTCCATAATCTTTTGACGGATCTTTTCCTCGTCACCCTTGAGCGATTTGACCAGCGCCGCGAGGTCTTTGTGTTTGTGTGGAGGACAGGCTTCCCGAAGCTAACGACATACGGGTTGGTATTTGAATGTTGTGTTGTATTGCATGCCGCAAAAAGAAAAGGGTGAGAGAATACATTTATAAGGTTGATGTGAAGCGAAGGTGTCGTCGAAAGCAGAGTAAACAAGATCCGGATAGACCAAGGAGGGTCACGAAGAGAGCAGCAAGCCCCGGTGAAACTCATTCCAGAGGCGTT…	ATGCGCGCAAATTACGTCGCGCGTCGCGGGGAAAGCCTCCACACCCTTGACTCTGTCCTTCGTCCGCTGCGAGAGCAAAATCCTCACTTCGCACCAAATGTTGGTCTGGCCGTATACCGTATTCCGCTGGGCCCGCTATCGACGAACACACCAACAGCAGGTGTCATCCACGAGACGGCGACAACGGTACAACTCTGCGCGTTCCGAAACATACAAACATACTCACATACTTTATTCGCGTACAGACCAAACAACACGAACGAACGAACAGACAAACACACATACACACGCTAGCACTAGTAGAGAGATATCGCCACCACCAACAATAACGATAGCAAATAGTATCAAGTGTTTCAGGGTCATCACCGTGGTTAATCTTCGGACAGCTTTCACACCTAT…
136	XLOC_009059	Phatr3_J16105	chr_23	Concordant	453343	454635	453012	455673	+	-	1293	2662	EMB(fully overlapped)	-1.83374	-1.16809	0.315718	0.624614	0.723088	0.850346	0.00906525	0.0263863	TCGGGATCTTCGTCGTTTCCTTCGCTCTGACTACAGGCATCGTCGTTTTCATCTTCATCGCCGTCTTCCTCATCAAAGTCTTGGACGGGCGCTAAGGGTCTCGCCAAATCCTCTTCCCAGGCGGGTATAGGTGGCCCAACGACATTTTCTTCGTCCGTGTCTATGCTACTTGCCCGCGACGTCGTTGGAACCTTCGAAAGAGATGGATGTGCGTATTCGTCCCAGTGATCAGCCGTATGCAATGAGTTGGAATCTAACGTGACCATTTCCATAGCCCGCCCATCCGCACTGGAGCCTCGCAAATGTCTACCACCACCCGACGATTTGCTCGTACCGTCGTCCATTTGAAAAAGTGCCTGTTGCCGGTTTTGGCGTCCCAAACGCTTCATGCCGGCAAGG…	ATGTTTAGGCGTCAGGCAATCGTCGATACGAGCGACGAAGACGTTGTGACGGAAGGCAATCCGCAGGACGATTCCGTGGAAGCGGCGGAGAGTCTGAGTCTGAATACGTCTCTCTTACACGATCAGCAGCAACAACAACAACAACAACAACAACAACAACACCCCGAAGACGACGAGGACGACGTCTTGTTACAGCGTCCCCTATTGTTACAGTCTTCCGAATCGCCGCGACTGGACAGTGCTGCGGCGGTATCGGTCCCGTCCAACGTCTCCAACCCCACCGGGAAAACGAGTCTCTTTCGTTCGCGCAAAACACCGTACACGTGGTCGGGCGGGACCGGTGCCGGCGGTAGTAGTCACGCAGCGGCACACAAGGCTCGTCGAGGGCGTCGCAAACGC…
137	XLOC_003471	Phatr3_J47174	chr_12	Concordant	713450	714451	713392	714291	+	-	1002	900	HTH(5'end)	-1.78535	-1.16717	0.53532	0.786479	0.912033	0.955004	0.00760937	0.00988187	ATCCGTGTGGGTTTCTGCAGAAGCCACGATCGGTCCCCTCCGTTCGCAGCGTAAACGACGGAAAACGTAAGACCCTTGTCGAGCGCGAACTGTTGTACCGCGCCTTTGACCGCTCCGACGTTTACCGTGCCATCCATGCAAACCGACCAGTCTTGACCTGGGTCCGCAGCCTTTTGTTCAGCAAATGAGAGATAATCATGCCCCGCCAGAATACCGCCCGGTCGAAGCTTTGGGTAGTACGCCTGAATGTCTTCCGTGGCACCGCAATAGTCATGGCGGGCGTCGACGTAGACGAAGTCCAGTGACTGATCCGGAATTTGCTGGGCCGCTTGCGTCGAAAGCATCCGGTGGAAGGTCGTAATATTTCGCCAAGGCTGCAGCAGGTCTTGCGCCCCTTGA…	ATGGTCAAGGTATTGGCTGCTCTCACAAGGATTAGGGCGAGCCGAAACGATTCCGTATGGAAGCTTCTCGTGATAGTACTTCCCGCTTTGGCTGTTCTGTTTTGGCTGTTGCTCACGGTTCATGGACAGCTAGGCTGGATGAGGACGCCCGTTGTTGACTGTAAAGGTGCGGCGACGACGACTCCACCGTGTGAGACGGACGTCGTCTACCGGGGCCCGGCGGGCATCCCCGCCTTGCGAACACGGGCCGATCTGGGAGCACTGATGCAAGCGCGCGGATTCACACACGGTGCCGAAGTTGGTGTACAGAGTGGCTCGCACGCGAAACAAATCCTCCAAGCCTGGATCAGCTGCGAACGCTTCCATCTTGTCGATTTGTGGGGCCATCAAGAAAACTGC…
138	XLOC_008142	Phatr3_J49128	chr_20	Concordant	677024	677454	675965	677461	-	+	431	1497	EMB(fully overlapped)	-1.74846	-1.42473	0.0171431	0.914908	0.863581	0.929291	0.00629326	0.0301362	GAATCCGGGTGAGGATGGTGCTGTAAGCGTTCCAAACGTCGCTTGACCCGGGCCAGCGTACGCAGCGTACGCCACCGCTGTACATTGTACGACGGTGGGTGCTCGGTCGGTGAGTGAGGTCGAGGATCATGTGCACGGGTCTGGGCCTCGTCCAAAATACTCCACACGTCGCGTTCCAAATCCTGCGTGAGAATGTTGAGATCGTCGCAATGGTGTGGCGGCACTAAGCAGGTCGTATCGTGATCCTCGTGATGGCTGTTGTGACTGCCACTGGCAAGGCACAATCGATCAATCATGGTGTTGCTCCGACACGACGATTCCAAAATCTTGAGACATATTTGTGCGGTAACATCTTCTTCGCGGAGGGCGGCGTGGGATTCGTTATCTTCATCAGCATCT…	ATGCCAAAGGCAACCGAGACAAAAGGCAACTTGGGTCGTCGGCGATCGCGGGTTGCTCAGAGCAGCATCAGCAGTAACCGAAACCGAACCAACAATGGTGTACGGGTTTGGTTCTTGATGGCGATTGTGTTGCTCGTGGCTACGCTCTACGTGACCGACACGATTGCCTTTGCCCCGCCATTGCCGTTGCAGCAGAACCAACGACAAGAACAACACCCACTGCAACTGTCATTGTATTCCAAGAACGATCCGACCCACGGACCCTATGAACCGTCTTCTTGTTACCACAGTCGGCGGAGAACTCGCCAGGCATCTTCAACCTTCACAAAATCATTTACAAGCACTTGCGGCAATTCGTTGGGCTCGGCCTTGCAAGCGTCTTGTTTGGTACCGCCACCG…
139	XLOC_013645	Phatr3_J8270	chr_6	Concordant	875545	876606	875314	876643	+	-	1062	1330	EMB(fully overlapped)	-1.74107	-1.44235	NA	NA	0.710814	0.843098	0.028513	0.00830875	GATCACGGTGCCGAATTCTTCAAACAGCTCCTGCAGCGTCTCTGGGACGGTGTAGAAAGAAAGATTACCAATGTACATTTTGGTGCGATCCGCGTTGCGGGGACCGCGTTTGCCGGCGGCCTTTTTCCCGGGCGGCAAGGGCACACTCACCACCATTTTGCGGCCTTCGTATTCCATACCGTTGGTGGCGTCGATTGCCGCCTGAGCGTCTTCTTCCTTCATGGTGACGAAGGCAAAACCCCGACCGTTACCGGTCGCGGCGTCGAGCGGAATGTACACTTCGATTACTTCCCCGTAGGCACGGTAGAATTCCATCAGAGCTTCCTTGGTGGCTTCGAACGGGATATTACCAACATACAGCTTCTGTGCGCCATCCTGTTCCCTGCGTTCTTTTTTGGG…	ATGACTTCTAGTACATCAGCTATTTCTACTTTACTGTTGCTGGTGTTTGCTACATCGGCCGAGGCCTTTGTGGCGCGTCCGGCCGCGTCACGCCTCTCTCGGCTTTCCTTCGGGGTATCGGTCGCCAACACTGCTCCCCGACAGCCTCTCTTCGTCGCGAGTGAGATTGATTCCTCCGCCGAATCACCGGTAGTGGATGAAGGAATCAACAATGAGGAAAAGGAAGCCCCCAAGCGTGTGGTCGAACGCGTACGACACACTCTGTTTGTTGGAAACCTTCCCTTTGGTAAGCCGCCCGCCGATCCGAGCCGATCCATTTTCGTTAGCCCGAGGGGAAAAGTGGTTTAGTCGCAAACGAGTTGTCTTTGAATTCCTTTGTGGAGCAGATAAGCTTGACTG…
140	XLOC_002174	Phatr3_J36270	chr_10	Concordant	24712	29334	22669	30385	+	-	4623	7717	EMB(fully overlapped)	-1.72998	-2.84314	0.785338	0.842333	0.840697	0.916895	0.00857631	6.39881e-06	GCCCCCCAATAGGAACCATTCTTCCAGGAGTCTCCGGTTCGAGTATGCTGGGGAGTCGATAAGAAGGTGCCTTTCGCTTCCTCCGAAGGTCGTGGCCGTCGCATTTCCCTTCGGTGCTTTCTTGTACGACAAACGATTCTATCGCCGAGAAGTCTGATGAGTCTAATATAACACGAGCCTGCCGCCAAGGCTGGTGCTACTGGTGCTGCTGGTGCTGCTGATGGATTGCAACGTTTGCGGCAAGCAAGAAAATTGTCTGCGTGGAAGTGATGAAAGTCTACGGAAAGACGGGGACGAACGGGGCCACGTCCAACAGCTTGGAAAAAGAATGGGCTGTGACCAGGGGAGGTATTCTCATGTCAGCTGGTTTCATTGTCGATCGGATTCGAGACGACGGAC…	ATGGTGACGCAAGTCCTGTGTCCGCGTAGAATCCAGAATCCTACATCGACGAAAACCTGGGCAAATGCTCGTCAGCTATCGGCTGTCTGGGCGTCGCCTCCTGGAGCAACACTGATTTGTGAGGAGTGAGGGGTCGTATCCCGTTACTAGACAGGCCGCGAGTGCCGCACTTCTCCGGTCCACGTCCGTTGCGGAAGGTAGAATGTATGCTACAACTGCTGCTGCTCTCTCTCTCTATACATGTTGGTGGATTTGCAAATCAACCCCTGACAGGCTGAGTAAGCATTTGTATTTGGTAGTCATCCCCAGACGAGCATTGTCGCGAGTGGACATGAAAAGTAGTAAAAAAGTTCTTTTTCTCCAAGCCCATGGGAATGTTACGTGCAAAATAGTATCAAT…
141	XLOC_003196	Phatr3_J46869	chr_11	Concordant	668848	669703	668919	672931	-	+	856	4013	HTH(5'end)	-1.71087	-1.5353	0.855851	0.459475	0.65117	0.806951	0.032008	0.00052346	CCGGAAATTTCACACGTGCGCTGTCCCGTTCGTGGATCCACGTAGCTACTTTGGGCGCACAAGGCTCTATAGCCGGGCAAGTTGCGAACCGTATCGAGTGCAGTAAATACTTTGCGAGTCTGCGCTTGCCCAAGGACATTCTCTGTATTGGCGTGGAAAAAGAGTAGCATATCCCGATTTTCTTCCGGGTAGCCTGCAGTCGATATCCAGGCGCCTTGTTTCACGGGACGAGCATTTTCTGGGGTCCACAGGACGTCTTCATCCACGTCGACCGAAAAATTAGTCAAAAATCCTACAATCAAAAGGAAGAACGACAAGAACGTTACGCCGGCCACCGTTTTGCGGGGATTGCGCGCCGCAGTTCCGCTCGTCCAGAGCAAGCCTTTCATTATGGGACCG…	ACTGTGAAAACATGTTGCTTCCATTTCTACCTATTGGACTCGGGATCGGCAACAAGAAAAGTAGCTACACGCAAGGAGCCTTTTTCTTGGAGCCGAGTAGTTTCCTCCAAATCTTGTTTAGCCTGGATTGATACCATGACAACGACTCCGGAGAATCCGCCAGTCCCACGAACAGAAGCGCAGAAAGATTCAGTGATCTTTGCTACACCCGAGATTGTTGAGGATCCGCACCGGAACGATCCTGTACTGCATATCGCCAGCGATAGCAAGCCTAAGACAACCAAAACGAATGTCACTCAGAATGCGGAAGAAAATTTAACAGCTACAACCGGTGGTGAAGGTAAAGGATTCTCGGCAAGGTGGACCGGTGCCATCAATACTATTCACGGTCCCATAATG…
142	XLOC_007462	Phatr3_J43421	chr_2	Concordant	415552	416996	415458	417082	-	+	1445	1625	EMB(fully overlapped)	-1.59427	-1.16996	0.737711	0.9151	0.608179	0.779858	0.0146946	0.00570374	CTCCAATCAGTCGCAGTGCCTTCCGGTAGGAGCCCATTGGTGGCTGGACTAGCCGTTGGTCCAACCGGTGCCAAGCCGCAACGTGTGCTTGCCTTTGTTCTACGATCCAAGCGAATCCTTGAGTTGTGTTGTTACTCAATGGAAAAGAAGTTGTTGGTCTCTTTGCAATGCTCTCCTCTCCCAGGAAACGAAGCACTAAGTCAAGCCCTAATATACCGAGGGGATACAAGTCCACGAGACCGGGACACAGGCGCGCTGAACTACCTTCTATTCTGCGAACACGACAGTATTCTTGTTGCGCCGAAAAGTCACGGGCATCGGGATCATCCGCCACGAGACAGGCCAAATCGGGCAATTTTGGAAGGTGAAAGCGCTTCATATCGTAGTACATGCCGTGGA…	CACGAGCGAAACCGAACCAAATAGTATGTGAGCAACTCATTTCCTGCGTTGATGCATGCGATCGGTGCGCAACTTACTGAGTTCAAACCATCAGTAACAAACGCCGTAAAAACCGCTGTCGCGGCAAGGGTCGATTGTTCTTAAAAAGGAAAAAGTGGTCCGAGAGGTGAGTGAACATGGAGACGTTCCGACGCACTTTTAAAACTACGTCCTATCCAGCTCGAAATATGCTATCAAACAGTAGCTCCGCACTTTTTCGACGCTCACGCCGAGCTGGCATTGATGGTGCTGACTGTGGCGTCGTTCCTAGTGAGGACGAAGAAAATCAGTTTCATTCATCACGGAAGGAAGGGAATGCCCAATGTCCACGAAAGCCTTCCTACACAATCCTCTGGAACT…
143	XLOC_012174	Phatr3_J44485	chr_4	Concordant	705345	706337	705372	708493	+	-	993	3122	TTT(3'end)	-1.57411	-1.13642	0.935809	0.359498	0.695298	0.833845	0.00937673	0.0272501	GGAATAAATTGCCGAAATGACGTATGGTTACTTGTTTTGTTGCCAACTTGGCGTACCACCGCCCCATCCACCAGTAGCTCCCTGTTGATTGGACCAGCCGCTAGACGGTTGGCTTGAATCGGCAACTTGTCCTTGCAAGCCAAATGTCTGTTGTCCAGTGCCCAGAGCCTGAGGCGGACCCTGTTGTTGAAAGGGGCGGTTGCCACCCTTTTTACCCTTGTACTGTTCGTCGTCTTGGAAACCTCCTCCGTAGTTTCCCCCTCCCTGGTGCTGTTGAGGTTGCTGTTGCATGTTGTACGGATCGGGCATGCCTCCGTGCTGGCCGTATCCTCCACGTTGTTGAAAATGATCACCTTGGTAACCCATATTGTATGGTTGGCCGCCATAACCACCATGCTG…	ATGCGCGCAAATTACGTCGCGCGTCGCGGGGAAAGCCTCCACACCCTTGACTCTGTCCTTCGTCCGCTGCGAGAGCAAAATCCTCACTTCGCACCAAATGTTGGTCTGGCCGTATACCGTATTCCGCTGGGCCCGCTATCGACGAACACACCAACAGCAGGTGTCATCCACGAGACGGCGACAACGGTACAACTCTGCGCGTTCCGAAACATACAAACATACTCACATACTTTATTCGCGTACAGACCAAACAACACGAACGAACGAACAGACAAACACACATACACACGCTAGCACTAGTAGAGAGATATCGCCACCACCAACAATAACGATAGCAAATAGTATCAAGTGTTTCAGGGTCATCACCGTGGTTAATCTTCGGACAGCTTTCACACCTAT…
144	XLOC_011680	Phatr3_J50497	chr_30	Concordant	220188	223756	219236	223093	-	+	3569	3858	TTT(3'end)	-1.52629	-2.01039	0.88406	0.961794	0.794933	0.89159	0.00277249	0.00185669	CGTGCCATGGAATTGAACCACGGAGCGCTATCCCCAAATCACGTCGTTTGACCTCGTCACATTTAAGGTATATCAAGCATATTCACTTATATCTTGACATCCTCCCTGCTTGATATTCCTTTGCCCTTGAGCCATCCTCCCCACACGCTGGAGATGACCCCTGCCCCTCCTTTCTTTATCCACCCGAGTAAGGTGTCGACAAGTTACTTTGCCCCTGAGCCATCCTCCCCACTTAGGAGATGACCCCTACCCCTTTCTTCTTTATCCACCCCAGGTCAGGTGTCGGCAAATCAAGACTTTTTCAAATCGGGTATCGAACTCCCGGACGTTACCATGTCAAAATTAACGTGCCATGGAATTGAACCACGGAGCGCTATCCCCAAACCACGTCGTTTGACC…	ATGGGCTCTTTGGTCTTTGGCAGTCCAGAGGGAAGGACCACTGAATTGAAAAGACAACTCCATTGGGACGAGTCGTCCACGGATATTTATTCCGCCGCGTTTCCTCCTGAGGCAAGTAAGTCTCATCCTAAATCAAGTGAACATTCAAAAAAGGATGGCTGGGACCTCGAGAATCTGGCACCAAATATCATCTTTCGGATTCGCTTGTTTCGGTTGGTAGTGGTGTCCACCTTGCTCATAGCAGGTGTGATATGCTCGACTCTCACATATAACTTTCTCCGTCAGGAGGAGCAAGACAACTTCGCCAATACCGTAAGTAAACGAAATGAAATATATGCTTCTTACGAGCACGCCGTCCGTCGTTTTTCATCAGATCTTCGTTTCCTCTGCAGTACTTCT…
145	XLOC_002291	Phatr3_J46458	chr_10	Concordant	394599	396304	394801	397035	+	-	1706	2235	TTT(3'end)	-1.40756	-4.54984	0.139993	0.631552	0.656373	0.810168	0.0286417	6.27239e-24	TTGTGCTGCAACAAAGACATTATCTGGAAAGGATTCCCATATCATAGATACACAGTTCGTGGAGCATACCTAGGAGCACCGCTCAAGAGGGTACAGCCTAGCTTTAGAACTTGAAGTAACAGTAAGGTAGTCAGTAAATACCAATACCGCTGTTGCAAGGAGTTACGTACAGCCTTCAATCCTTTACGGAGCGCACCTTACATTAGGAGAATTCGTGCTCCGCCGGTATCATATGTCCCTTGGCGAATCTCATGGTAACCTGCGAGAAGTCAGGTTCACTCTCCAGTTCTCCATCCTTGTCGAGAAAGGTTTGCCATAAATTAGGTAACTTGTAGTGTGGAACGGTCGTAAGTCCTAGTCGCTCGCGAAGCCGCATCATGCCAACCCAATGAGCAAAGG…	ATGGGTACAATCCAATCTCCATGGAAATCGCATTCGTCGCCATTTTTTCTGGAAGATTCAGCGGTGGCGAATGAGCGCTTCAAGTCCCTCGGACAGGAGGACTGGTCGTCAGCATGTCACTCGGCTTCACTAAACAAGCACAGTGTCGTATTAGTCACCGGTATCGCCACGCACGCACTAGCCGCTGCTTTTGCCTTGCTGATATCCAAGCAATGTCATGTCGAAAGAATTGTGGGGACGGACTCGCTCTTTCCCAATCTGCAGCGGAAGCGTGCCCAACACGTTGACGCTTTGAAACCTCTTTTTCGATTCATTCCGAAATTTCAATTTGTTCCTACGTCGCATGGTCTGGCAAAGACCGGCCCCGGGTGTGAAAACGATATCAGTTGGATCCGAAAA…
146	XLOC_006734	Phatr3_EG02239	chr_19	Concordant	189400	191017	188356	191058	-	+	1618	2703	EMB(fully overlapped)	-1.29626	-1.36449	0.18176	0.758682	0.700081	0.836708	0.0419535	0.0183073	CAACCTGATTCACGCGTTGTGCAAATCGAAGTGAACAAAGGCTTTCGTTACTACTTGCCGTAGTTGGACTCAGATTCACAAACATGAGCGCTTTTCCGTCCCCGCTTAAGCAATCCTGGAGTAGGTAGGTAAGTTTCGAGTTTCGGTAAGGTACATGACTTGCCCCAGTAGCCAATGCGTTGAAAACATCACCCAGACAACTCAGACTCTTGTTGATAGCTTGAGTTTCTCGCAAACGCTTCGCATCCGAACTGGCTCCACTTCGGTCTAAACGTTCACTTCCAGCCAGATCGCAAAGATTGAGAGCGCCGCTGACCTCCGCTCCAGTCTCTTCGTTGTATCCGTGAAGATTCAGCATAAAAACTGAATGACTGCGAGAGCTTTGAGAATTCATCTTGG…	ATGAGTTCACGACTGTCGCTAGGCGGCAAGGCTACGGCATTGCGCGATGTTTCGTCACATCAAAATTCCCGATCGTCTTCTTTCTCCCGCCGCATGTCCTTCAGCGGTGACGCACTCAACGCGTTACGGGCTGAAACTCCCAAAAAAGATCGCCATGCCATGCTGGACGAATGGCGTCGTCAGTCTCGAACCCGTGACTTCTCCAGTAGCGTGGGTATGCCCACGGATCATGATTCGTCTACGATCACAGATGGAGCAGGACCGACAGTCCCCACCGGCAAACGGTTGCGTACACGTCATCCCGACGGAGTGCCCCCTCTACCACCGTCAAACATCTCCGCAGCCGACTCAGGACTTTCGGCTCTGGAGCGCATTCGTCAACGTAAGGCTGAACGGGAA…
147	XLOC_011726	Phatr3_J50544	chr_31	Concordant	71708	72450	72313	73251	+	-	743	939	TTT(3'end)	1.00553	1.27876	0.703112	0.082819	0.875132	0.935485	0.0461277	0.0129493	CCCCGTTTCAGACGGGAAGAGAACTTCTTGTCTCCGTGTGCCGCCGAATGTACAGTTCCTTTGACGCTCTTCTTGACAACACCCATACTCTGTATTTACTGTCACTTTCACTTGTGTGGGTTCGTCCTGGAAGAGTACACTCACGAAGAATGAGCCTCCTCTCGAAATACTTTACTCCGTCGATTTCGGCAACGCTGTGTTGTCTTTTGCTGTTGTTCACTGAGGTTGTGGCGCGGCGTGCAGTTCGTAACTCTCTCATGCAACTGAACGCCCGCTCGGCCTACCACCCTTTGCACGACCTTCTGGCCATTGGCGATAACCCGAGTGAGGACATTCGAGCCAACATATTTCTCAACATGGAGGGTCTTTAAACCGAACTCATGAGAGGTTTCAACGGCA…	ATGGCACGAGGAGCTCAAGCCAAGCTGCGGCGTCGAAACCGCAAAGGGGACGATGAGGAAGCAGTGATTGACATGTTTGGTCCCAAACAAGGCGGCGCCGAAGCCACAGGAACGAGCGATTTCGACGAAATTCCCATGCCACCTGGACTCGCGAGCGGTACCACGTCCGAATCTCCCGTCGAAGCTGACAACAGCGAAGAAGAATCAAACCTGCCCAAAAAGAAGAAGAAAAAGAGTAAGCCGACGGCAAAAGAGCCGCTGGCCGGTACAGCCAGTAGCGCCGGTAGCACCAATGGCATTAAGCGTACCCCACTGATCCTACTCATTCTCATGACGGGAACCACCCTTTTACCCGCCTTCATCTATGCTGGTGACTACTTGAGTACCTTTATGGCCAAG…
148	XLOC_013739	Phatr3_J45087	chr_6	Concordant	164742	165404	164057	164825	-	+	663	769	TTT(3'end)	1.24389	1.47659	0.112833	0.95347	0.887394	0.942016	0.0480719	0.0181261	TCGAGAAGCATTCCCGCGGATCCGAAGCAGAACGCTTCGCACGATAGTATCGAAGCCGTCAGATCTTCGATCGCGCCAAACCATGAGGGTCAATCGTACAACGGGTAGAAAATCGGTCCCACGTAATTTGGCTTTTTTGAGTGTCCCTACTAGATTCGAAATGTGTACATTCGGAAGGGCGTTATCCGAATGAATAAGATCGAATCGGTCTAATAGAGCTGGATAACCATTGATCCTGATTGTTTCGGTTAGCGTTCTGTAACAAGATGCTTCCGCAAATGACCGTTCCTATTACTGGATTCGCGAATGGTTTTCAAGACGAGCTGAACACCTGTAATTATACGGATCTTACGTGGAGGAGACTCCTACCAATCCCTTTCGTGTAACCCCAAAATCGTC…	ATGCCTCATCAAAGGGCACGTTCAGTGGTACGTTTGTTTACGTACAACTAGGTAGGCTAGACATCGCTCAAGACCAGAGGAATCATTTTTCTATCCGAATCATCCCGCACACACAATTACAGAAACGGTCTTCGCCAGAAAGCAAACACGCGAAGTCCTCACCAGCTTGCCACTAATATTAGACACCAACGATGACGACTTCCAGCCCTTCACAGTCAATATCGGTCTCTGAATCTCTATCTTCGCTGTCATCACGTATACATTCGTCCAAGGCGCAGGCGGAAGTCTCTCTGAACAAGGCACAGGATCAGCTGTACGTTGCCAGGCCATTTTTGCCTACCAACTGCCTGAATCACATGGTGTCGAACCATGCAAGTCTAAAGGCTGCACACGCGGCGT…
149	XLOC_011456	Phatr3_J44178	chr_3	Concordant	1214439	1215215	1215000	1216297	-	+	777	1298	HTH(5'end)	1.31838	2.33576	0.637977	0.431365	0.716768	0.846621	0.0344139	0.000149651	CCAGATCGATGACCGGAACTTGTTCAATTGACGACAACCCATGCCCGGTATTCATGATTTTGACGTTACGTACGCTCGGTAGTAACCTTGCGTCTTCCGGAGATTTTTCGTTTTAAGATTGTATTTAATGTGAGGTGAAGTGTAGGCTAGGTATGATGAGAGCCTGCAGCGTTCAAGAGTAGCACCAGCCAGTGGTTGTACGATAGCATGCCATGGTCCTTGCACGAACAAAGTTTGTGGATTCGCTACTGTACCAGGCTTTCCCAAAATACTACGTGTAATATGAATCATTTTTTCGTTCTCTGACAAGCAGGGTCAGGTCTCAAATACGATGAACGGACACGCAGACAGGCTAACGCTATATTTTCAAGAATGTGCTGCGCTTTTCAAGCTGTCATT…	CCATGGCATGCTATCGTACAACCACTGGCTGGTGCTACTCTTGAACGCTGCAGGCTCTCATCATACCTAGCCTACACTTCACCTCACATTAAATACAATCTTAAAACGAAAAATCTCCGGAAGACGCAAGGTTACTACCGAGCGTACGTAACGTCAAAATCATGAATACCGGGCATGGGTTGTCGTCAATTGAACAAGTTCCGGTCATCGATCTGGAAGCCGAAGAAAAAGTATTAATAGATCAAATATACGGTGCCTGTTCCAGATTCGGATTCTTTCAGGTAGTAAATCATGGAATCAACGCAGACTTAATTGACAGGTATCGCGAACAGTGTCGAGAATTTTTTGAGGGTTTGGATTTGAAACATAAAAGGGCTTCGAAACGCAGCGCCGACAACG…
150	XLOC_007326	Phatr3_J43771	chr_2	Concordant	1430292	1430746	1430284	1431429	+	-	455	1146	EMB(fully overlapped)	1.36669	2.17687	0.309975	0.952839	0.828914	0.910447	0.0489366	0.000186577	TTGGGGAGTTACTTGCGTATTTTGCACGCTTTGATGCGCGCTCATCTGGTGTATTGATCTCTCGAAGTGTCTGACTGGCCTTCTTGCGAGCGACAATGTTCTCGACTTCGTACCACCTGTCCAAAGATTCGTCCATTTTTAAGAAACGGCCACCCCATTCATGAACTGCGTCAACAAGCTCTTGACTTATTCCCGTTTTGTCCTGCTTGGACGCCTCCATGTAGCGTTGTTGAATCTCTTCCTTTTTGGCTAGGTACCTTTTATTGCCACCATGGTTGTTGGTTCGCCCACCTCGTCCCATCAATACATCCAAATCTGTTGGTAAAGTATACACACGCTCTACTGTCTCGTTCCGCTTCCGCTTGTTCGACATTTCTTTGGCCTTGTTATTGGCCGACG…	ATGATAGAAGTCATGCCATTAACCAGTATCGTCTCCTCACAAGCAAAAGATGGCGAAAGCGGCAAAGACACGCGTCGAATGCCCGACACGACTAGTTCCGCATCAAAGGAATTTTCCTCAGCCGTCCTGAGCAGATTATTTCAGAGCAACGACAGTACCACTGAACTTTTAAGAGATCAACTTTTTAAAAGTGGCGACTCTGCAGAATTCTTGTCGACTTCGTTGAAAAGTGAAGATCCTTTCAAGAGCGGAACGTACGTGAGCAAGCTCTTGAATAGTGGCGAAAGCAAGAAACTGCCCCCGCCATTTGGCTCGTTCGTGAGAACGGCTTCGGATATACTCAAATCGACCGCGAGCACCGTCACGTCTCGAATGCCCGATATTTTTGCCAGCTCTGAC…
151	XLOC_013618	Phatr3_J45310	chr_6	Concordant	801420	803004	801504	803913	+	-	1585	2410	TTT(3'end)	1.38222	1.83756	0.0378242	0.0669517	0.621474	0.788336	0.0105443	0.000213547	ACAATCCGGGATCGCAATCAGGCACTGTTTCTAGGAAGTACGAGGAAAGTGTGGTCATCAAAGCGCATCTCCTTTCATTGTACATCAATCTTTCTCCGACGAAGTATTTGCTTGTGGAAGAGCTGCATTCAAATCGCCGGTAGTTGCTGATTCCGCGTACCTCAAGCTATCCATAAGCTCTTTGAATCTCATTGCATCGATTTTGCTGTTTTTGAACTCATTTGCAGTAAAACGTAGATGCTGGCTCTCTGAGGCGTCCTCGACATCATGATTACTAGAAATTCCTGTAGACGTCGTACCAAAGTCCGGCGGCTCGACCCAGTACGTTTGCATCATTCCCTTGCCCTTGGCCTCTACAAGTTCCTCGCGAATCTTCATCCAGCTACCCTTACCAGCCTT…	ATGAAGTGGGAATCCGATCATGTTAACGACACTCATACCGATGGTGATCTAGCTAGTGAAAATGGCTCAGTCTGCAGCGCTACGGACGAGAAAGTGCTTGCTCACAAAGAAACGAAAGCAGTGAATATATTACGCGCAGTCACATTCTTTGTTCTTTTGTTGGCGACTGCGACTGTTTCGCTGTTGGTCTTTTTTTATGGTCGCGACAAGGAAAATGACGAATTTTTGAAACAATTCGGCTACAACGCGGGAAAAGTAGTCGATTCCTTCCAGGTGAACGCAGAGAAGCGGTTGTCCGCGCTCGAAGGATTCGCCACTATGATCACATCTCACGCACTTTTCGCAAACGAAACGTTTCCGATGGTGACGTTGCCAGACTTTGAGCGAAAAGCGTCCTAC…
152	XLOC_004869	Phatr3_J47911	chr_15	Concordant	413761	414641	414555	415172	+	-	881	618	TTT(3'end)	1.39266	1.27534	0.0701746	0.025254	0.874893	0.935357	0.0182758	0.00656815	ATGAAGTGATATTCATAGATATAGTTTTCTTCTAAGTGTAAACGATTTTGCGCTGGAGATACCAGCTTTTTGGTCAGCGCCAATCATTGCTCTGCGCAAGCAAATCAGTCGAGCCTTATGCTATCAAGAATGATCGGTTTCTCTGAAAATAAATAAACAATTTCTACTATTCCTCTGTCATTCGCTGCTAAGTACGAAAAGGCCACGTCGGGTACATCAGGCGCTTCTACAACCTGCAGCAATCCTTGTGTATGCAGGCCTTGACGTCATCGGCCTGTCTCGAATTCCCTTCTTAAACATGACTTACAGTTAGCCAAGTGCCCCTGACAAAAATATCTGAGACCGAAGAACCTTTGCGACGACATAGATGATCGAATGTTGTTGACGTGATACGTTGAG…	ATGGCGACGGTGGCTCCCACGGACAGAAGTAGCCTGAGCACCAAGGAACATTCTGTGCATTTTTCGTCTTTCCGGTACGAAGCCGAATTGCCTTCTACACGCAAAAATGAACAACGACCATCTTACAAGATTCAAGTATTTCGAGTCGAGGATTATGACAACGTAACGCATGATTGGAAATGCGGAAAAATCTTTCAGCAAACGAAAATTCGAGCTATTTTGGGCATCGTGCGGGAGGAACTTATGGACCAAGCGTACAAGACGCACCGCCGGAGACTTTCTGGACAAGATGAAACTTGGGATCCTGAGGGGCTGGTTTTGTCAACGATCGACCGCCCATTTACTTCCAAGATGCTTTTCAGCGTTGCGGACGCTACTTCCATCGATCCAAAAAGTACA…
153	XLOC_014365	Phatr3_J35200	chr_7	Concordant	316997	318203	317463	318326	-	+	1207	864	HTH(5'end)	1.39779	2.72269	0.670622	0.751256	0.898785	0.948043	0.0144759	2.93586e-05	GATCGATTCCAAAGATACATCGTCATCGAGTTCGCGATGAATCTCTCTGTCTCTGCCACGTGCAGTTAAACCGAACTCGGAGAATGGAAGGACAATGCTGCTAAAGGTGTCGCTAGAGGCCGGTATTTCAACTGTTCCTTGGTAGATGTCATCCGGTATCGAGCTGGCTACCTTCAAATTGATCGTGTAGGACCTTCCATCAGTTCGACAAAGTAGCTCCAGCGCTGAATACAAGCCGCAAAGGTTGGCTCCTCCATAAAAGAATTCAGGCGAACGTAACGCAGCAAAGCCCGATCTCTGCGCATCGCTTTGTAAACCAATTTCTGTGTCAATTGTCCCTTGCCATCGAAGAAAAGAGGTAAGGGGCTTTTTATTTTTGCTTGTGCTTTCGTTCTTATT…	ATGAAGTTCGGATTCCTCACGAGGCAGGGCGGCGGCTGGATGCGTCGCTATCTACGCGTCCGCAAGGATATCTTACTTGCACAATGGACAACACCCGATCGCTATCCCTGTGCCCCCATAAGCTTGTTTGACTTCAGCAACCACGACGACTATTTGGATGCCATCAAAGTTCACGAAAAGGATCAAGATGGCTGGAGAATTTCCGATGATCGGGTGATTGGTGGGTTTTCTGAGGCATCCGCCTTTATGGTTCGGACGAACAACGACCTGGCCACAATTGCGTCAGGAGAAACCCCGAATCCGGTTCTAGACGCTCAACAATTTTACGATGAACAAGACGTGAATAAGAACGAAAGCACAAGCAAAAATAAAAAGCCCCTTACCTCTTTTCTTCGATGG…
154	XLOC_012675	Phatr3_EG02391	chr_4	Concordant	1053026	1053605	1053004	1054968	-	+	580	1965	EMB(fully overlapped)	1.40427	2.38155	0.0678123	0.535915	0.71818	0.847455	0.0392742	3.14451e-06	TGGTGTTTATCAATGTAATGGGAATCCGATACGTTAAAGGTCCAATCAAGGTTGACGCAATTTGGAAATACACCACCACAGAGAGCTTCGTCTACCGGATGCTTCTGAAAAGTTCGAACGGCCTTGGGAAAGGATGTTGTCTTGAAAATCCCAATAATACTGTGCTGACGCAAGGCCGTTTGAATTTCTTGTTGAACCATGGGACTTCCCAAATTGTGCCTATGGATGCCGGCATTAAAGACGAGAAACTCAGGTTTAGGAGCAAGCTTGGCGATGTGCTGCTGAATGAGATCCGTCCAATTGTAATCCCAGGCATGTGGTGGAAATTGCTGACTTCTATTTGTAATTTGTAGCATCCTCACTTCCCGCCGGTTGACACGCTCCCACGTGTAGAAACCG…	ATGCGATCATCATGGAACGACTGGTTGAACTACTCCAATACCCTCTTTAGTCCGCACGAACAGTGTGATTGCTTTCGCTTTGACAACTACAGGTCCATCGGTAAGCGCTACTTGACTGACACAATAATAGAAAATCGGTACTTTCAAGACAATCGCAACAATTCTGTCATCATGATTGTCAAGTTTGGATCAGCAAGAGTCCACGGTTTCTACACGTGGGAGCGTGTCAACCGGCGGGAAGTGAGGATGCTACAAATTACAAATAGAAGTCAGCAATTTCCACCACATGCCTGGGATTACAATTGGACGGATCTCATTCAGCAGCACATCGCCAAGCTTGCTCCTAAACCTGAGTTTCTCGTCTTTAATGCCGGCATCCATAGGCACAATTTGGGAAGT…
155	XLOC_014726	Phatr3_J35721	chr_8	Concordant	604148	604545	604195	604713	+	-	398	519	TTT(3'end)	1.41437	2.42635	0.394895	0.747909	0.615477	0.784523	0.0361285	9.36928e-05	CTCACAAATTGATACAGAATGGAGCTGTTTGCTTTGTTTTCTCTTGGCTATCCGAAGGCCAGTGCATCTCGTGCTTTCTCAATGGCATCCTTGGGCTCTCGCAGGATGAGCAATCTATTTTCTTCTTCCACGCTGTCATCAAAAGCACACTGGTGTAACTCATCTAGCAAACCCTGTACAATAATAGCTTCTTGCATCAGGTATGCTGTTGAAGGTGATGATCCCACACGAAGGATAGAAATTTCTTCATCTTCTAATTCTATCGACAAAACGGCAGTGTTGTCTTGGTAATATAAGTCGACAACGTATTCCTCCGTCGAGGGCTGATTAGCCTGCCAGGATCTTCTATCGGGGGTGTTCTGCATTCCCATAAAATAAAACATCACGAACAGTCGCAA	ATGGCTGATTTGTTCGGAGACTTGAGGAACTTCTTTGGTGGCGAAAACAACGATAGAGATGCGAAGCAGAGAAAGACCTCCTCTCTCCCCATGGAAGGCGATGAGAATCTTCCTGCAGGCACCTACCGCGTGGCTACGATTCCGGTACAATCGATAAAACTTGGAGGATTGCGACTGTTCGTGATGTTTTATTTTATGGGAATGCAGAACACCCCCGATAGAAGATCCTGGCAGGCTAATCAGCCCTCGACGGAGGAATACGTTGTCGACTTATATTACCAAGACAACACTGCCGTTTTGTCGATAGAATTAGAAGATGAAGAAATTTCTATCCTTCGTGTGGGATCATCACCTTCAACAGCATACCTGATGCAAGAAGCTATTATTGTACAGGGTTTG…
156	XLOC_000780	Phatr3_J42502	chr_1	Concordant	237055	238606	237300	239003	+	-	1552	1704	TTT(3'end)	1.51763	2.9437	0.789942	0.605609	0.689241	0.830205	0.0300905	1.38357e-06	ATAAAACAATTCAGTCGACAAGGAGCTGGGTTCTCAACTCGTCCAAAGATCGACTGAACCATCCGGTGTGCGAACATGATTGATGCAATCCATGTCAAGAGTTTCTGTAGTACTCCAAGAACGAGCCTGCTCTCTGTACTTGATGTGACAACTTTCTGAGCAGTGAATCTGAAAGTATAACACACATCTCATTCGTTTTCCTGCCGCATTCCGAGTCCTCAATCGAACGAGCACGCCCATTTTATCTATTTCAACGCTGCGAGATTCAACTCGTCTCGAAGAACGGATATTAGTACCTCCAAGTCTTTTGATGTATACATCGTCTGTATTGGAAGCCAATGGGTGCGAAGATACCCTGCATTCCCAAACAGATCCCATTCTTGCCTAGCTGGTTCTATA…	ATGACAGCGCTCAATGATCGGTCTACCGACCGGAATGAGGCGATTGAGATTGTGGGAGTTTCTAGTCTGTGCGAGAAGAGGACTTTAGATACAGTCGCGAGGGTACGATCTTTGGCTCCGCGGTCAAAGGAGAGCCAAAGAAGAGTTGCAAGCTTTTCTCAGGAGAAGCAAAAGCCGACGTTTGCGAATCGCAAACGTTGTAGGGATGCAGTTTCGAAAGAATGTTCGGTGTATCTCTACATGGTGGCCGTAGGCATTGCGGTTACTGCCCTTTCGCAACACTACGCATTTCCTATTTTCTCACAAAGAGATGGCGGTATAGAAGGTCAAGCTGCTGTAGGGCTGTCTCGCACACCGGAAAGTTCAGCGAGTACTATAGAACATTCCCAACCAGATGGG…
157	XLOC_008373	Phatr3_J49148	chr_21	Concordant	67542	68390	65744	70277	-	+	849	4534	EMB(fully overlapped)	1.5191	1.47002	0.75354	9.33885e-05	0.65658	0.810296	0.0420774	0.000363551	CTCCCATTCGGAAAACACCAACTCACTTTTTCTCCTTGTCTACAAGCGGAAAAGTGTGGAGACTTGGTTGGCTGGATCGCTTGGGCTTGTGCTGAATGCGGATACCCTTTCCATTTGGGCCATTCCAAGCAATCAGGTACTGCTGCGAAACTTGATGGACAAAATTGTAAATGGTCGATAGTTGTGGTTCAATGTTGAGCGTTGGGTCGTAGGATTCGCCGTTGGAACCATACCGGAACCCAGCAACGGTAGCGTGAAAGGGCATTTGGTCCTCACGTTGGATCGCAATAGGAATGTCAAAGCGATGCAGATGCTGGTTTAAGTCATGATTAATTCGCATAAGTGTTTGCTGCGAAGCTTCATCAACCAGCACGATCGTCGTCACGGAGTTCGGAGATT…	ATGAAACGCCTTGTAACGGGAGCACTTGTATTTGGTATTGTGTTTCTGGTGGTACTAAACGACAGTATCACCAACAAAGCGCGGTCGGAAGCCTTACGACGACAGTCGCCATTTCCGCAGTGGAACGAACAACTGCTGCACGATCAAGCCAAGCCACAGAGAACGGTCCACTTTCCTTTCCGCGACGGATGCCCGCACGACTGTCACGAATATCGCCGGGACGGTGCTCTCATGACCGATGAGTATTACCGCGTAAACTTGGAATGGTACTTGGGGGAACCTGAGCAGTACAATCCCCGTACAGACTGGAAACTTCAAAAGAATTCTTCCTCTTACAGCATGGGACTCAATTTCCAGTGCCCCGAATCGTTTGTACGTACCTTTCAAAAGGCATCCCGC…
158	XLOC_006617	Phatr3_J39402	chr_19	Concordant	409449	409762	409446	411910	+	-	314	2465	EMB(fully overlapped)	1.53817	1.64658	0.000588444	0.0732975	0.706406	0.84048	0.00458951	0.00010005	AACGAAACGACGCTTGTCCGATCCTGGCTTGGTATCATCCAGTCTAACGTCTTCCAATCCCGTTTCCGTCCCTTGTTCCATATTCATATCGCCAGTGCCGTCACTGTGGGTTCCGTCACGACGGTACGGCATGGGACCACGTTCTTCCTGATCCGGGTCCAACGCTGGCATACCGTACAGCTTACCAGTTTCGCCTGTAGTGGTATCGAGCTCGCCATCTTCAATATCCACCGTGGCGGCCACCTCGAGCGACAGATTGGCCAGCGGTTGGATAATGTTTCGTTTCAAGACCGCTTGCATGATAATGGTCCCCA	ATGGACGAAAGTTCGAGCACGGAAGTAGTCATTTCCTGGTCGGGTATCTGGGTGACAGGCCTGGTAAGTTTCGTCCAAGGGCTCGTCTTTTACAGCTTCTTCCGCTACCGGCGCGGCAAGGACGCTCCGGCGGAACAGTACGATTTGTACGAACCCCGGCAACACACGCGACAACATCGCTCCCCGCCTCCGTTTGCTGGATCCTGGTATAAGGCTGCGTGGAATGTCTCGCAGGAAGAAACTTTGCGCTGCGTGGGGTTGGATTCCTACATGTTTCTGCGCTTTTTGCGCTTGGGAGCCCGGATCTGCACCATGGGATGCGTGCTGGCGCTCGTACTCATCCCAACCTACGCCACGGGCGAAGAGCGGGGTAGGAGCACGCAACAATTTAATCAACTC…
159	XLOC_003164	Phatr3_J46817	chr_11	Concordant	544678	545925	544375	545367	-	+	1248	993	TTT(3'end)	1.5411	1.43146	1.28221e-06	0.438887	0.719908	0.848474	0.00209985	0.0117956	ATGTCGACAGCTTGCGAGAAATGCTGACAACTCTTGTCGTAGATGGTCCACTTTCAACTTGCAAGACTACATGGAGCAGAGGCTCCCTTTATCATAGCGCAGTGATGGCGATGATCCCGGTGTCCGATGTTATTACGATGAACAATGATTCACGGACAACGGTCCTCACATGTCACTGTCAGCCAACGTTCCTCATCTCTCATATCCGGGTACCGTCACGTGTTTAATAGACACGAAGTGATATACCCAACGGTCTGCTGCCTATAAAGTGTCGTATACTTTGGCTTCCACATATATCTTCCCTGCACTTCATTCAAAGATTCAAGATGGTATAGACAATCCACGGCACCGACAAAAGCAAATTCCATGCAGCTCAATTGCAGACAACTTGGGTTCCAA…	CGAAGCTACTGCTTGGGATGTCGATCGTCCAGAGCATATTTTGTTTTGCGCTACCTCTCTAGTTTTGACCAGTTTTAAAAGCGAGATTTGCCGAAAGGTAGATGTCCACGGCTTCTCAATGTGATTACCACACGTAAAACAAACAGGACGTTCACGGGCTCAATCTTGTAGACACTATTAGGATCAGGCTCACTCATATTTCCGAATCGATATACAAGTCGCCGACCGTGCTTATTGATCTTCCTGACGAAAGCAGCCAATATAATATGAAAACGGGATTTCGAACGAAAACAAAAGAAAAATGTCGACTTCGACAAGAGCCTGAGTGGCCCCCATCCTCTATTTATATTGCAGTATTCTGAATGATTCCCCTTCTTCCAACCTCAATCGCGATTATTC…
160	XLOC_000807	Phatr3_J42530	chr_1	Concordant	322745	324496	323982	324575	+	-	1752	594	TTT(3'end)	1.54599	2.93466	0.16178	0.673561	0.851868	0.922967	0.0159607	1.91339e-06	CATCAAGCGGGTACAAGTTGTTATATTCTTGGTAGTTTCGTGCAGCATTACGCCTGTATTATTACACAACAACCATTGTGTCTTTCCTTCCTCCTTCACCATACTAAGAAACCGATTCTGTGCCCCCTGACATAGTCGATTAATTCAGCTTTTGCATTTCGCGCTCCATCTTGCGTTCCTGGGAAGTCTTGGTATGCTCAAACTTGGAAGCTTCCACAATGGCTTCCGCACGCTTCGCAAATTTCCAGTCGGCCAAATCAGCAATAGTGTGGATGTGCATGGCCTTGAAAGATTCGTTAGCTTTATGAGTCAGCCCTTCGAGAGCAGATAAAGGGGCCTTTGCAATTTCCATTAGGCTCTTATGTTCCCATTCCTTATCGACAGCTTTATCGATGTTCA…	ATGACGAAAAGAGAAGGAAAAGACCTTAAGGTTGTCGCTCAGGCTGCTGTCGATGAGCCCCCCAGCAAACAGCGAAAGACGGGATGGGAAAACTACGAACTAAACTGCAACAGTCTTTTGAATACAAGGGAAGCAGACATGCACTTTGCAGCACTCGTCAACGCTCCCGTAACAGTCCTTGAAGGTGTTGGTCAGTATGCAGGCTTGATTCTCAAGGCAATGGGGTGTGAAACTATCAAGGCCCTGGCAGAATACAAGTATTTCCATTTGGCCAGGGCTCTGACGGTTCTGTCTGAAAGAGAACAGCCTGGCCAACGTTCTCCGACAAGCACGATGAACATTGACAAGGCTGTCGTGAAAGGATACGAGCACAAATCATTTCGCGATATTGTTGAAGCA…
161	XLOC_008941	Phatr3_J49576	chr_23	Concordant	91303	92524	91309	92895	+	-	1222	1587	TTT(3'end)	1.56836	5.71562	0.48993	0.159897	0.840321	0.91669	0.0143202	1.34578e-22	ACGCTCTTATTGCTTTCTACTTTTAACAACATTTGCAACCTTGGCAATACTGGGGAACAGTCCCAATTTTGGTCGTTGCAACGGCACCCAGTTCTCGAAAGCAAGACCCATTTTCAGATCCTGGTTGACTTTGGACAAGATGTAATACCAGTAGTGCATCGGGGATTCTTCCGACATGGCATCGGATAAGTCCACCGGAGGCTTTCGCATCCATGGCTTGCTCGTACCGGTGAAATGGATAAAATCGTTGAACGGTGGTCGGCACTGAGCGCCCTGCATGGACCCCTTGTAGCACTTGCGATCGTTCTCTACTTTTCTCATGACGCGGCTTAGGATAAGATTCTCCTGTAACACGACATCGGTCCCTTCCTCGCTATCAACACCCCAGTTGTGTACGCG…	ATGCGCCAGCATTCAACTGCGATGAGTTTTACCGGCCTCTTGGTCTTTGGAGCCTTGGGAGCGATATTGATGAATCTGATTTCAATACATCAACATTTGGAGAAAGATGAAGGATCGCGTAGAGAGCAAGCGTCTACTTCTCTCCGAAAGGCTTTTGCACGGAATTACTTCACGCCGGTTAAATCAATAGAGGTGCCCCCTAGCGCCGACAAAATACGTGGATCTTTATCTTCGGCGGAGGAGCTGGGGGAAGCAGATCGCTTCATCGCGCAGGAGCCATCCAAACGAACTCTCCTAGAAGAAGTTCCACCGCTTCTTTCCAGAGAAATCGACTTTGCGAAGCAATCCAAAACTCTTTCGACAGCCAGCAATCGCGAGACTCAAAGAAACGATACTACA…
162	XLOC_010200	Phatr3_J50111	chr_27	Concordant	68044	68274	67710	68507	-	+	231	798	EMB(fully overlapped)	1.63432	3.2927	0.56362	0.937096	0.773236	0.879338	0.0438726	1.29335e-07	GGAACCGAAACGGCGGTTGGATTTCGAGAACGGAAGGGTCGTCTTCAAAAGGAACAGCTCCGGAGCTGAGCCAGAGTTGGCTTTTCCCTAGAATACCACCTGTCAAGCCTTGCGCAATCCGGCCATCCCCGACTTCTTGTGCCGCCGCCGATCCAAGATACTGATAGGATTCTGGTCGGAAAGGCTCGGGAAGTTTGAGTAGTGGAGAAAATGCTTCTGCCTTGTACGACC	ATGAATCCGTCTAGTTCATTGGCCCTAATACTGCTCATTCTTACACGAAAGGAAACACTTGCGTTGCAATCAATACCAAGTGAAGGGCTATTGAGACCCTCGGCAGAGTTGTTGTCGAGAAGGACGCTAATTTCATCCGTGGCTTCTACCGCAATTCTTTTCACTTCAACTATATCGTATGCGGAAACCAACGACAGGAGCGATTTGCTCAGAGCCATATCTCGAAAAGCCTCTGACGAGGAGGTGATCGGCATCATTGAAAACCTACAAGACCCCTCGGGAGGGAAAGCAACATTTTATCCTGATCGTTTAGAAGGACAATGGGAACTGATTTGGTCGTACAAGGCAGAAGCATTTTCTCCACTACTCAAACTTCCCGAGCCTTTCCGACCAGAATCC…
163	XLOC_010457	Phatr3_J16707	chr_28	Concordant	143271	144442	143736	144547	-	+	1172	812	HTH(5'end)	1.65104	2.81282	0.0172658	0.800222	0.850101	0.922009	0.00718207	2.34093e-07	AGTTTTCCCTTTACCCAAACGGGGATTGCTGTCAAGTTCTTTCTCAATTGTACTACTCGTTCGACCTTTGTAATCGTGGGCAGGGTAAACTATTGTTGTCGGGGGCAAGCTGAACAGTTGGGACTGTACCGAATCGAAAAGGGTAGATGCTGATCCACCTTGAAAGTCCGTTCGACCACAACCTCCAATGAGCAATGTATCTCCAGTCAAAACAAATGATTCATCGTCCGCAACATAAGACGTGCATCCCTTTGTATGGCCGGGAGTAGAACGCACACTGAGGAAACGACTTCCAAAAAAAATTCGATCTCCAGCGACGACGTGCAAGTCTGCTTTGGCTCCAGAGGACTCAGCAATCACACTCTTTAGCCCAGATATCTTTTGCTTCAGCAAATGTGT…	ATGATGGGCGGAAGAATTGTGAAGAAGGACGAAACGATGGGCGTCATGCAGCTTTTTGATGCCGAATCTTCGACGTACACGTATCTTCTCTGGGACAAAGACACAAAGGACGCTATTCTTGTGGATCCGGTGGACACTCAAGTCGATCGTGACATCGACGAAGCCACAAAACTCAACCTAAGCCTTGTTTATGGTGGTAAGTTTGTAACTGCTGTTTAATCGAAAGCAGCAATGGAATTGGCGCTTCTCATTGTATGCATCTCTTCTTCGAAGTGAACACGCATGCGCATGCGGATCACATTACTGGAACACATTTGCTGAAGCAAAAGATATCTGGGCTAAAGAGTGTGATTGCTGAGTCCTCTGGAGCCAAAGCAGACTTGCACGTCGTCGCTGGAG…
164	XLOC_009143	Phatr3_J40368	chr_23	Concordant	223486	224439	223961	224449	-	+	954	489	HTH(5'end)	1.66294	3.12328	0.801232	0.944872	0.952267	0.975842	0.0295913	0.000111326	AACTGCGAATCTGGAAAGTCTTTGAGATGCTGAGTCAAAGCCTTTTCGGATTCTTGCAAAGCTTGTTCAGCCATCTCCTCAAGTAAATCAGCTTCCTCAGCGGCCTGAAGCGCTTTACTGACCATCGAGTTGGCTTCGATATTGGCCATAGTCGCTGCGTCCGCCTCCTGTAGCTTTTCCATCGAAACGGATCCTTCTTTCATCTTTCGCTCCACCTCAATAGCTTTTCCCGATGCCGCTTCAGCTTCTTCGGAAGCCTGATCGGACAACGCGTTGGCCCTTTCGCGGGCATCGTGCGCCTTGGTCCACAGAGCCTCCGCTTCTTCAACCTTTTGAATCACGTCGTCTTCCGTCACGAGGTTTAACAACGTGCGACATTTTTGGTTGGTGGATAGCGGT…	ATGGTGCATCGACGACAAAGACTCTGCATCCCAAGGATTTTCTTCCTGGTTTTCGTCGTCGCTTTCGCACACGGATTTGTACCGCTATCCACCAACCAAAAATGTCGCACGTTGTTAAACCTCGTGACGGAAGACGACGTGATTCAAAAGGTTGAAGAAGCGGAGGCTCTGTGGACCAAGGCGCACGATGCCCGCGAAAGGGCCAACGCGTTGTCCGATCAGGCTTCCGAAGAAGCTGAAGCGGCATCGGGAAAAGCTATTGAGGTGGAGCGAAAGATGAAAGAAGGATCCGTTTCGATGGAAAAGCTACAGGAGGCGGACGCAGCGACTATGGCCAATATCGAAGCCAACTCGATGGTCAGTAAAGCGCTTCAGGCCGCTGAGGAAGCTGATTTACTT…
165	XLOC_011032	Phatr3_J44140	chr_3	Concordant	1104184	1104908	1104416	1105504	+	-	725	1089	TTT(3'end)	1.68801	2.87687	0.579177	0.725666	0.811104	0.900613	0.00898435	7.06263e-06	GTCGATTCACAGTCAACCATCTGCAACTGTAACACATGTAAGATCACGTGTACTTCAATCCTGACGTCACATGCGATGGATTCATAAACAAACGTGACCGGCGCTCGTTCATCGCAGAACTACTGATGTAATGTGGTTGTATCTTTACTCTAGCACAACTCACCCGAGAACGAGAAACAAAAGAAAGGGAGCAAATTACTCTGAGAAGCACATGTTCTATGTAAAATCTAAATCACATCCTTTGACTCTGGTACTCAGCTTCACACATCGGTACATGAGGGTATTTGTGACAAATAATGAGAGCTGTATGCTCGCTGACTGCCAGGAAGTGGCCGACAATTTCTGTTACGCGACGGTCTAGAAGGTTCATCGTCGACTGGCAAGTTTCGTGTGCGAATT…	ATGAAACGAAAAAGACGGAAACGGAGTATGATTCCTTTCGGACCAGTCACGCTCGTCGGGATAACTTTGCTGATTATCGGGGCAGCCTGGGCCTTTGGACTGATGATTTCTAGCCGATTTAAGATCAGCATCAAGCACCAGGCTGTTCATGACCACATGTCGCATGAAAGAAGAGCAAAGGACAGGAACAAATTGCTAGAAAAAATTCTCGGTGGATTTCCACAACGTGCTAGTATCTGGCCGGAAGACGGTCAACAGGGCAAATTTTACGAAAGTCTGCGGAAATGCGTACCGGAAAAGTTCGAGAGTGACAAGAAATGCAAGGAGCGGATAAGAAGCGGAGAGTCAAAAAAAAGCGTCGGAATCCTTCGCACCCCCAGCGTGTTGGGTAGAGCTCTC…
166	XLOC_007303	Phatr3_J43743	chr_2	Concordant	1352322	1353175	1352115	1352708	+	-	854	594	HTH(5'end)	1.70377	3.22745	0.206555	0.860481	0.905894	0.951785	0.0190091	2.63754e-06	TCGATCTACGAGAACAATCAAATCTACCGGTTCGGTGATTTCTTTCGGGAGGTCGACACCAACCGATGAATGCTCCGCAATAATAGCAACGGGATCTGGACAGAACGACACCAATTCACTACCATCCATTGCCACAGTTCCCACCTGAGGACCTTCCGGGTCACTGAAATCGTACGACCATTGTCCAACCTCGGCGGCTTCTTCAGACTGTACTCCGTAAAATTCTTCCTTCGTCAAACCAGGATATGCACCCGCAATCTGAACGATCCGAGGCGCGTAATAGTCCTGATCCAGCTGCCGCAGCGGCAGGAAACAAGAATTTTGCCCGTGAATACTACCCCCGTTGTCGGTGGCTGTGGCTGACAATCTTGCCGGAGACCAAGACATAGTTGATCGGCA…	ATGTCTTGGTCTCCGGCAAGATTGTCAGCCACAGCCACCGACAACGGGGGTAGTATTCACGGGCAAAATTCTTGTTTCCTGCCGCTGCGGCAGCTGGATCAGGACTATTACGCGCCTCGGATCGTTCAGATTGCGGGTGCATATCCTGGTTTGACGAAGGAAGAATTTTACGGAGTACAGTCTGAAGAAGCCGCCGAGGTTGGACAATGGTCGTACGATTTCAGTGACCCGGAAGGTCCTCAGGTGGGAACTGTGGCAATGGATGGTAGTGAATTGGTGTCGTTCTGTCCAGATCCCGTTGCTATTATTGCGGAGCATTCATCGGTTGGTGTCGACCTCCCGAAAGAAATCACCGAACCGGTAGATTTGATTGTTCTCGTAGATCGATCACGCAAGGGC…
167	XLOC_004364	Phatr3_J37922	chr_14	Concordant	412668	413547	412583	413140	+	-	880	558	HTH(5'end)	1.7121	1.67767	0.0704748	0.226431	0.863134	0.92905	0.00359328	0.000679038	CGTGCGTGCATCCCTCGCTCTTTCCCAAATACTTCACAAAATAGATCAGAACATCCATTGACTACCTTGTGCTGTTCATGGAAATCATCTGTGGACTGGACGATTCCGAAAAGTTTCACAATCTTCTCAACTCTGTCGAGATCTCCCAATTCGTGTTTCAAAGATGCGATGAGATTCAATCCAACCTGCCGAGCTGCTTGGTAGCCAGCTTGTACATCATAATCTTTTCCAAGAGTTCCCGTATGAAGCGTTCCATCGTCACGAAGCGGCAAATGACCAGAGAGGTACAAGACGTTGTCAACGCGCTGGCACGGCTGATAATTCGCAGCCGCTGTAGGTGCGGGTGGCAATGTCAAGCCCAGTTCACTAATAATATGCTCTGTCTTAACCATATGTCGG…	ATGCAAGTTGGATCTCTGCCGCTATCAGCGTTTGTTCCTCCTCCGCCCCCCAGTGCCATCAGCTTCCCAGTCAACCGACATATGGTTAAGACAGAGCATATTATTAGTGAACTGGGCTTGACATTGCCACCCGCACCTACAGCGGCTGCGAATTATCAGCCGTGCCAGCGCGTTGACAACGTCTTGTACCTCTCTGGTCATTTGCCGCTTCGTGACGATGGAACGCTTCATACGGGAACTCTTGGAAAAGATTATGATGTACAAGCTGGCTACCAAGCAGCTCGGCAGGTTGGATTGAATCTCATCGCATCTTTGAAACACGAATTGGGAGATCTCGACAGAGTTGAGAAGATTGTGAAACTTTTCGGAATCGTCCAGTCCACAGATGATTTCCATGAA…
168	XLOC_012457	Phatr3_J44344	chr_4	Concordant	285576	286497	283802	286744	-	+	922	2943	EMB(fully overlapped)	1.71986	3.25322	0.15881	0.525502	0.835563	0.914091	0.0427114	1.0741e-08	AAGGATATTTTTCCTTCCGCAAAGCCTGGGAAGGCTCGTTTCTCAGACATGCTACAGATGAGTTGATCGTGTCTCAAGAGCTCTAATCGCAAGAGTTCGGCCTTTTGTAAAGACTTTTCGTCTCCGATCTCCTGGAGGCGCTTCATCTGAAGCAGAGTGTGCTCAGAAATTTCGCGAGGAAGGTCAACTCGGTAGTTAAGATCCCCACAAAAGAAAATGCGATCCATTGATTCTAGAAGCTTTGATCCTGAGCATTCCCTTTCCTTGCTAGACTCGACAATATTTGATGAGAGAAATCTCGGCGGCGCTTGCGCTTCCAGCTCAGACACAATTCTCCAGAAATCAGAGTCTCGAGCCTCAGTGTTCTTCACGTGAGCCGCCATGTGGGCGGTCGCAAAC…	ATGATCACGGTTCAGAAGGCATCGCTGGTATTTTGGTGCGCCATCGCTTCTACTTTTTCCCGGGTAGTTCATGGTCGAACTAACTGTGAGCAGCTGTTCGGTTCAGTAATTTCGGCAATTCCTCGTGGAGGTGAGATCGCGGTGCCGTCAGTCGCGCCGTCCTTCTTACCGACAGGTGGTCGCTCAGACGACACGCACAGGCGAAAGAGAGTCGTAAAAAAGAAGAAAGTGCACAAAGGGGAATCGAAATTGCCGATAACTCAAGACGATCGTTATTCCAACGGCGAAAGAAAAGCAAAGCAAAAGAAGATAAAGAAAGTGAAAAAGAGAAAGGTTTCGCAGCCGGAATCTTCTGAAAGTTCTCCGAGTAACGTTGCGAAGCAGCTGGAAGCGCCGCAA…
169	XLOC_001465	Phatr3_J31437	chr_1	Concordant	93952	94489	94401	95173	-	+	538	773	HTH(5'end)	1.72216	3.02702	0.00138302	0.728565	0.934578	0.966736	0.00291617	3.566e-07	CCTGTTTGACAGGGTTGCTCTATGCCTTGTGGTGCTGATTCTTTAACGAGACTGCTGTAGAGCAGAAGTGGTGACTGTTCGCTTCCCATTTTGTGTCCCGCCTTTACGTTTTCCGCAAATGTTTGATGTTTGGCAATGGGGGAAAACTTGGCCTAAAGGATATTTTGATTCTACGAAACGCGACGCTAACTTTTTGTTGCCGAACAAAGTCTGAACGTGTAGGTATTTGGACTGCAATACGCGACCCGGGAATGCGACAGGGTCACATGCAACTCTGACCGAAAGCTCATGGATTGCGTCGCACAATCCTCCAGATCCACTGTCAGCTCCTACGTTTCTGATCAATTTCTTGCTCCTGGTGTCCACATTTATCGGCAAGAACTGGCACGATGCCGCTGT…	ATGGGAAGCGAACAGTCACCACTTCTGCTCTACAGCAGTCTCGTTAAAGAATCAGCACCACAAGGCATAGAGCAACCCTGTCAAACAGGTGCAGCAAACAATCAAGATGAGGTCCTAAATCTGCAAAACCCTCATGCAAGACTTTCCCTATCGAGAAGTCTGTCGGAAACGTGGGATTCGTATTACTTTATTCTTGAAAAACATCCGCTTCTCGTCAAAAGCATAACCGCTTTTTTCATTTTAGGAGGCGGAGATCTCTGCGGACAAGGGCTCGAGCATTGGCGTGGTACCGCACAGGTTTTCGGCATAGACTGGGTACGTGCCGGAAGGTTTGCGATCTTTGGACTGATTGGTGCACCTTGGAGCCATTATTATTTTCATTATCTGGACTACTTCCTC…
170	XLOC_012093	Phatr3_J44398	chr_4	Concordant	429892	430744	428963	431697	+	-	853	2735	EMB(fully overlapped)	1.73963	2.23207	0.844784	0.22089	0.73622	0.858033	0.00476348	1.82394e-05	AAAATGAAAGCCCTACCTACTGACTTTCCGATCTACTTGAAGAAATAAACAGCTGTTATCAATAAAAGTCTTGACTTATTCTTAGCTATGTCGATGTTACCCTTATGAAATTCTAATATAAACGAATGTGCGAAAACAGCATCTCACTGTCACTCCCGTCCAGCTAGCACCTCACTTCAGCTATACCGCTTCTTTGATGGTCCCATTCGAAGCAGGTTTCTTGAGCGAAAGGCTGCTGTTCATGTGCATCAGACGATGTAAAGCCTTTGTCCCGTATAATTCGACTTGAAGCTCCGTAAACTCATCATCACGGAGTCCTGCACGCTTCGTCTCAGCCTTATCCTTCTGGATTCCCCTCTTGATTTTAAGGATTGCCATAACTACAAGGAAAATAAAAAC…	ATGACACTTACTGTTTGCGTCGGAAGCTCCGGTTCCGGAAAAACAACCTTCTTGGAAGACGTTTATAAGAGTCACAAATGTATCTATATTCGTCAGTACCATATCATGCGTCCGTACATAACGGTTTCCAAGATCCCCAACTTCGATGCTACCCGACTTCCCTATTGGGACATTTACGTCAAGGAAGAGAAGGCTGAAAAAATCCAAGTCGGCGGTACTATGGCCGGAGAATTCACGGCTGGACTTTCGGGCGGGCAGCGCAAGTTGCTTCTCTTTGAATTAATTTGCCAGCGTACGGCCTCACAGTCTGAGCTTTTGGTTGTCCTTGACGAACCCTTTGCGGGAGTCACAGACGATTTTGTTCCGTTTATTGTTGAGCGCCTGAATGAGCTTCGTCAA…
171	XLOC_008911	Phatr3_J49545	chr_22	Concordant	574925	575794	575730	576632	-	+	870	903	HTH(5'end)	1.74154	1.12672	0.0583145	0.00187732	0.676056	0.822226	0.00347322	0.0244114	AGACTGCCACCGGGATGGAAGTCATTTTGTACGTCCACTAGTAAGAGAGTGGTACAATTTGGCATTCTGAATATGATTCCGTCGTTGGTGTAAAGAGATGAGAGCACTTGCTTTGCATTCCGATGCCGAGCGGCAAAGTCACCTATAGAATGTGTCTTACAGTAAGGGAAGGAGAGCAATGAAAGGATTTACGGTATACGTCCTTACAGTCAACGACGAGGGGAATATTGAATTATTCTGCAATTCTTCATCTGCGGGGTTGGGACCAACCGAAAATTCCGGGTTGCCGTGATTTTGAAAAGTAATCCCAGAATCAGCAACTGCATCATAGGTGGATTTTCGAGTGCTATTTCCAGCATTAGCGGTGGAACAAATTAGGATTCAAATGCGAGAAACAGT…	ATGCCAAATTGTACCACTCTCTTACTAGTGGACGTACAAAATGACTTCCATCCCGGTGGCAGTCTTGCCATTCCCACCGCCAACGAGGACGCGGATCGCATTGCTGCTTTGATTCGGTCGCATCCAGAAAAAATTGATCGCATAGTGGCTACCATGGACTCGCACCAAAAGCTGCATATCGCGCATCCCTCGTTCTGGCTCGCTGGGGATGGATCGGGTCTTCATCCCGTTCCCTTTACAATTATCTCGCACGACGACATTAGGAACGGAACTTGGAAACCCCGTCCTGATCTCAAGACTTGCACAAATGACAAAAACACCTTGGACAGGGAAGTTCTTGGCGATCTCAAAGACGTTGAGAACGAATCAGGGTCGTTCGATCTCACCAAGTACTGTATT…
172	XLOC_008911	Phatr3_J49544	chr_22	Concordant	574925	575794	575730	576632	-	+	870	903	HTH(5'end)	1.74154	2.39416	0.0583145	0.00187732	0.676056	0.822226	0.00347322	0.0244114	AGACTGCCACCGGGATGGAAGTCATTTTGTACGTCCACTAGTAAGAGAGTGGTACAATTTGGCATTCTGAATATGATTCCGTCGTTGGTGTAAAGAGATGAGAGCACTTGCTTTGCATTCCGATGCCGAGCGGCAAAGTCACCTATAGAATGTGTCTTACAGTAAGGGAAGGAGAGCAATGAAAGGATTTACGGTATACGTCCTTACAGTCAACGACGAGGGGAATATTGAATTATTCTGCAATTCTTCATCTGCGGGGTTGGGACCAACCGAAAATTCCGGGTTGCCGTGATTTTGAAAAGTAATCCCAGAATCAGCAACTGCATCATAGGTGGATTTTCGAGTGCTATTTCCAGCATTAGCGGTGGAACAAATTAGGATTCAAATGCGAGAAACAGT…	TGTGGAGACGGCGTTATCCTCTGTTGTGCCTTTCAACACGGGCACTATCTCTATAGCGTATAGAGGAGCAATAGCTTCGTTACCGTGCTCATCTGAGTTCTGATTGATTAACATGGAGAGAACAAAGATACAAGACGAGCACAAAAGTCCCCCTAATCCGTCGACATTTCGATGGTTCCTCGGCCTTCTAGTGGCGTCGACGTTTTCCATGGTCTATTTTGTGGCTCCCTTTTACATGCTTACAGTCGTGTTTGCACTAGTTTTCAAATATCCTTCGGTAGAAATTGCATGGATGTACGCTATTCCGATGATTGTCTCGGCCATTTTGCCACCAATGGCTTCTCCACTTGCCTTGCGACTCATCTCCCCGCTCATTGACTACTTCGATTACGAAGAGAT…
173	XLOC_014137	Phatr3_EG02317	chr_7	Concordant	500981	501509	500907	502778	+	-	529	1872	EMB(fully overlapped)	1.74758	3.13011	0.0785999	0.889498	0.891156	0.944011	0.0215282	2.70805e-06	TTAGCTTCTTCAAGGCAATATTTTCGGCATAGCGAAGAGAGGATCGCTTTGTAATGAGGTGAGTATGCCCGAGATCTTTGCGAACCTGTTCTGCGCGCGCTGCCGCCGCCTGCTCTCGCACGGCTGCCGCAAATTGACGGGCCGTATTTTCGGACTCAAACGACACTTCGTACTCTGTGTCGCCAAGATTCGTATTCATTGAAACGCATGTACGGCCTTGCGAAGAAGGAGGTTGAATCTCCGGACGCATGTTCTGAAGACCAATGGCGTACTCGGGCGATTCCGCCTTTACGCTTTCGAAAACGAAGCAGAATGGTCCTTTGATTAACATCAAGTAGTCTGTATCGCACTTTGAACGGCGACCAAGGAACAAGCACTCTAAGCATCCACTATCTGTTC…	ATGAAAGGCGGCTTAGGTTCCCTATTGGAAGGTTACGGATCGTCATCCTCAGAAGAAGGCGCAGTCGACGAAAGTCCTCCGGGCGCAGCAAATGCCGTTCAATCGGAGACTGTGGAAGGCGAAATTGTTGAGAACGAGTCTGCGAAGCTCGAGTTGCGGCACGCAGGCAATGAGCTGTGGGATCTGAGAAAGCAGCGACCTTGCCATCATTTTCAGCGAAATGGTCGATGTAGAAATGGAAGGCAGTGTCCATATAGCCACGATGTTGCCGTTAGAGGTCGGTCTCTAAAAAAATCAAAGGAATCCAAGAATTTACTGGAAAAGCTTCTTACCAACGATGTCAAGAGAGAGGCGACACTTACCTTGCAAATTCTGGAATACCTAGTCGATACAAGTTTT…
174	XLOC_006800	Phatr3_J39407	chr_19	Concordant	429555	430502	429429	429815	-	+	948	387	TTT(3'end)	1.79233	6.04408	0.00102839	0.000606133	0.690974	0.831248	0.00459101	2.86534e-48	AGTAGGGGTGTAAGCTTTCGAGGCTCGCAGAGAAAATCCCTTTACATCATTGTAATCCAGCGGAAAGTCTCGCCTTTAGGTCGCCTGCTTCTACAATCCGACGCAATCATGGCACATTTCGCCTTCATATGACGGTGGAATCTTAGGAAAGCGACCATTGTGGATTCGATTTGAGTCTTTGCCGTCTCTTGAGAGAGTCCGGTGGAAATAAGGAGGCGTGGGGCTGCGTTGAAGTGGCTCCCTAATAGCAAAGGGGCGAGACTTTTAGGACGACAAAGTAAGGGTTCGCCTTCGATATTGAAGTAGTTTCTTCTAATTTTTTCATGTAAATTAAACGACATGATATATGGTTTTGCCAGGAACGTTCATCCATGCAGCAGAGAAAATATTGCGTTATCC…	ATGTCATGCGGTAGAATCAACAATGACGCAACAGCGGGTGCATCGGAGAGGCCGATGGGCATTTTGCGAGACCCTGTGTCCAGCGCAGAATCACCATTGAATATGAGCCTGACACAGGCTTGGGCCCTCCGCTTTTCCCAAGTAGCTCATTCTTCCCCATTAAGCACGCAAGAAACAGCAGACACTGGCGATCCCCGTCCTCGACCGGCTCATGAAATCAGAACCATGCACCGCACTTCCTGTATTGCTTCAAGATCTATGATCGATCGGGAAAAGCTCATTGCGATTCTCGAGTCCGCTTTGCAAATCGTTGGCGATGAAAGCTTGGACGACTCTTTCTCTAACGTCGGAAGCGAGGAGGACGCATCGAATGAAAGGGGCGTTTGA
175	XLOC_003140	Phatr3_J28222	chr_11	Concordant	457821	458163	457079	458167	-	+	343	1089	EMB(fully overlapped)	1.80701	3.12293	0.147552	0.352336	0.906581	0.952145	0.00408918	8.37821e-09	GAGCCGAAAATTTCGGTTATTACTACCTTTTTAACTGTTGATGCATTCTGCGACTCAGCTTGCTTACATCTTTTTCTTCACAATCTCTTCGAGCTTCACAACGTCGGCAGCGAAGTTGCGGATACCATCTGCCAACTTCTCTGTCGCCATGGGATCTTCGTTCATCATCCAACGGAAAGTTTTCTCATCCATATCGACTTTGGCAATATCCAAGGTAGCGGCGTTGCTAGCATCAAGTTTCTTTTCCAACTTGTCCGCTGACGCGATCAGCTCATTCAGAAGAGGAGGTGAAATCGTCAAACGGTCGCATCCTGCAAGCTCAGTAATTTGCCCGGCATTACGG	ATGTCGAATCAGTACGAGCAATTGAAAGAGTTTACGATCTGCGTTGCGGATTCAGGCGATGTCGATGCGATCAAAGAGCTGAAGCCCCAAGATGCGACAACAAATCCTTCCCTCATCTACAAAGCGGCTCAGATGGATCAATACGCCAAGCTGGTAGATGATGCTATCAAGTACGGAAACGGAAACCTAGAAATCGTCATGGTAGGTAATAGCGTTTGGTTTTGTCGAAGCATAGCCCTATTGTGGAAACCTTCTCACAATGAAATTCTTTTTTGTTTTTTAAGGATAAACTGGCCGTTAACTTTGGGACAGAAATCACCAAGATCGTGCCAGGATATGTCTCCACGGAAGTTGATGCGCGCCTTTCCTTCGATACTGAGGCAACTATCGAAAAGGCCC…
176	XLOC_004334	Phatr3_J37886	chr_14	Concordant	322873	323463	322222	323367	+	-	591	1146	HTH(5'end)	1.82522	1.21904	0.987419	0.115864	0.675557	0.821923	0.00458951	0.0155907	AGCGTTTCCAGGCTTGGAATCTGGGATTGGGAGTAGCTCTTCCACTCTGAGATAGGTCGATTTGTATAACGAGCCATGGTGATTCACAAAAGTTCTGGCACGGTTTTTAAAAGCAGTCCGATAGTAAGGGCAGCAGCCTGGTGGCCACTGCCATCCTGTGTACAACGGAGGAACCCGATTTAAAGCTAGCTTCTCGTCGTATTCCTCCCTGATTAAAAGCCCATTCCACCATTCGGTTGGCTCTAAATTCGAGTTGTCCTCGTAGGATCCCCCCGCGTACCCGAAAGGTATCTTAACGTACGCAGATTTTGCGATTATCTTATGGATACAATCCTCGCGCGTATCTCCCCCGGCATCGTCGCCGACCAAGATCGTCTCGTTGATGTCAAAATGTACCAC…	ATGGATTCGATAGCGCCAATCGTATCAGCTTTGGAAGACACTGAGGAGCCGAACTCGGCTTCTGAAAGACTTACAGCTGACTGGAAGCACAGACTCGTGGTACATTTTGACATCAACGAGACGATCTTGGTCGGCGACGATGCCGGGGGAGATACGCGCGAGGATTGTATCCATAAGATAATCGCAAAATCTGCGTACGTTAAGATACCTTTCGGGTACGCGGGGGGATCCTACGAGGACAACTCGAATTTAGAGCCAACCGAATGGTGGAATGGGCTTTTAATCAGGGAGGAATACGACGAGAAGCTAGCTTTAAATCGGGTTCCTCCGTTGTACACAGGATGGCAGTGGCCACCAGGCTGCTGCCCTTACTATCGGACTGCTTTTAAAAACCGTGCC…
177	XLOC_000805	Phatr3_J42528	chr_1	Concordant	317693	318456	317941	318534	+	-	764	594	TTT(3'end)	1.83001	3.12666	0.453287	0.219047	0.875222	0.935533	0.00398977	6.1172e-07	CGTGTATCCGAATACCATAGGATACACATAGTATCGTCAGCGAGACATACTTCTAACATAATACACCGCTTCAAAGTCATTCGAAGCAACCATGTCCTTCCAACTATTCTCTCTTACACTGACGAGCTTAGGATGAATAACCACGATGACTTTGCCGTTTCGTATTTTTGGAGCACGCAACCAGCATCGTATACCAATGAATAAAATGAATACATTCCTTAAGAGATTACATATTGGCTCCAAAATATTTACTGCAGCTTCTGCAATTCGCGCTCCACGTTACGTTCCTGGTCCGTCAGAATATGCTCGTACTTCGCAGCTTGGACAATTGCTTCCGCCCGTTTGCAAAACGAAAACGCAGCCAGATCACCAACCGTTTCCATACCCATCGCAGAAAAT…	ATGACGAAAAGAGAAGGAAAAGACCTTAAGGTTGTCGCTCAGGCTGCTGTCGATGAGCCCCCCAGCAAACAGCGAAAGACGGGATGGGAAAACTACGAACTAAACTGCAACAGTCTTTTGAATACAAGGGAAGCAGACATGCACTTTGCAGCACTCGTCAACGCTCCCGTAACAGTCCTTGAAGGTGTTGGTCAGTATGCAGGCTTGATTCTCAAGGCAATGGGGTGTGAAACTATCAAGGCCCTGGCAGAATACAAGTATTTCCATTTGGCCAGGGCTCTGACGGTTCTGTCTGAAAGAGAACAGCCTGGCCAACGTTCTCCGACAAGCACGATGAACATTGACAAGGCTGTCGTGAAAGGATACGAGCACAAATCATTTCGCGATATTGTTGAAGCA…
178	XLOC_008791	Phatr3_J49431	chr_22	Concordant	233301	233608	233151	233660	-	+	308	510	EMB(fully overlapped)	1.84658	3.24144	0.608494	0.815233	0.934495	0.966693	0.0097021	3.14561e-06	TTTCTCCATGTAGATTTGTGCTCGTCGTTTTCGTATTCGCTGTCGCTAGCATCCTCAACCACCACTGTGATACGCTTGCGTCTCGGCTTGCTCGGAATCTTTTCAAGGGTTCTACTTGGTTTTCGTAGAGATTCTGTCACCGGCATGAAGGGTTGTCGAGTAGACGCTGCAAAATGTAGTGGCTCGTCCACTGATGGTAGCGACTCTTCTTCAAGTTGAAGCTCACGTCGAATTGGCTTTCGCACAGTGTGTTCATCCCTGTATAGCTTTTGGCCAGCCAACGGCGGACTGTAAGCGTCGTCTTCCAC	ATGGGTGAATCTCGATATCAAGATCCCGCGTATTCCGTGATGCGAGGCGCAGATGGTCGTTTGTACCGCTTTCCAATTTCAGAACAAAGCCGGGAAGATTCACAAATCGTGCGTGGATCCGATGGACGACTCTATCGCCTTCGAAAGACTGTGGAAGACGACGCTTACAGTCCGCCGTTGGCTGGCCAAAAGCTATACAGGGATGAACACACTGTGCGAAAGCCAATTCGACGTGAGCTTCAACTTGAAGAAGAGTCGCTACCATCAGTGGACGAGCCACTACATTTTGCAGCGTCTACTCGACAACCCTTCATGCCGGTGACAGAATCTCTACGAAAACCAAGTAGAACCCTTGAAAAGATTCCGAGCAAGCCGAGACGCAAGCGTATCACAGTGGTG…
179	XLOC_015570	Phatr3_J36118	chr_9	Concordant	602613	602987	600427	603069	-	+	375	2643	EMB(fully overlapped)	1.85062	7.95638	0.202445	0.182359	0.919008	0.958649	0.00723702	7.84676e-31	TCGGGATTGCGAAGCTTGTTTGGAATCCAACTACTGACCTCTCGAGACTGATGGCCTGTCTTGAGGTTTGGACAATGTTGAGACGATGCAAACAGTAGCGGCCACCAACGCGTGATATCGTCGTCGTGGATGTCTCCCGAACACTTCTCTCGTCGTCGCAAGTATGGGTTCGCGAACGACATAGCCCGACATAGAAGGCTTTCCTTCGAAGCGTTGCTCTGGTACTGGTTCCAATAGTCTAACCCAATCGTTTCGCTCATACGTGCCATCGTCACCCATCCCTGCAACGTAAATGATAGAAGGAGCTCGCAATTCGTGTCATTAAGTTCATGGGATAGCGCCCCCGTCTTTACGTTAACATGACGCTGGAGCCGC	ATGACGAACAGAGCGTCGATGACCGCCTCCCGATTCCCTTCTACCGAAAGCAGTGATTCGAACCCACGCTACGGCAAAAAAGCACTCAAGCGTGGTCACATAGGAGAGGAGAGCTGGTGCAGTTCAATCCACGCACGGCAAAGATCTAAAAGAGGATATGGCGTTAGATTCCGCGAAATACGAAATCGTCGGCTCCCTTGGCGGTCTTGGCTTCTCTATTCAACACCGCTTGTACTATTTTCACTCTTTCGGTCAATACCTTATCCCATCACCGAACGAGCAATACTCGGCTCGACGGCCATTATGCCGTTGCATCAAACTCAGACTCCGACGGTTGCAAGTCAGCCATTTTCAGAGCAATCCACCTCCACCCAAAATGCGGTGAAACCGGGAATCTGG…
180	XLOC_008790	Phatr3_J49431	chr_22	Concordant	232967	233205	233151	233660	-	+	239	510	HTH(5'end)	1.88841	3.24144	0.671848	0.926016	0.945753	0.972498	0.00718207	3.14561e-06	CATCTGCGCCTCGCATCACGGAATACGCGGGATCTTGATATCGAGATTCACCCATTTTCTGAGCGTCTTGCCGGTATATCTATCGTTCACGTCGGATTTTTTCCTGTTCGTAGGCCTGCCTCTTTAGGTCTTCCTGTTGCTGTCGACGATACTCGAACTCTGCCTCTCGCCGTCTACGCAGTGCGGCTTCGTGCGCCCGTTTTCTTTGAAACTGCTCGTAGCGGCTTGGGAAATACGAA	ATGGGTGAATCTCGATATCAAGATCCCGCGTATTCCGTGATGCGAGGCGCAGATGGTCGTTTGTACCGCTTTCCAATTTCAGAACAAAGCCGGGAAGATTCACAAATCGTGCGTGGATCCGATGGACGACTCTATCGCCTTCGAAAGACTGTGGAAGACGACGCTTACAGTCCGCCGTTGGCTGGCCAAAAGCTATACAGGGATGAACACACTGTGCGAAAGCCAATTCGACGTGAGCTTCAACTTGAAGAAGAGTCGCTACCATCAGTGGACGAGCCACTACATTTTGCAGCGTCTACTCGACAACCCTTCATGCCGGTGACAGAATCTCTACGAAAACCAAGTAGAACCCTTGAAAAGATTCCGAGCAAGCCGAGACGCAAGCGTATCACAGTGGTG…
181	XLOC_010564	Phatr3_J50366	chr_29	Concordant	94188	94485	93171	94381	+	-	298	1211	HTH(5'end)	1.94216	3.22985	0.605784	0.932736	0.909644	0.953753	0.00211946	1.01329e-08	TCGAGGCGTTCGGAAATCTTCGTTTTTTGCTTCGGTGCAGATGAGTGCCCTTTACCGACTGATTTCACTTCATGGTAATCCTTCTCGTGCGAGTCTTCTTTTTGCGGAGTATTCTCCGACTTTGTTTCCTGTGGATCGTGCTGCTCCGTCTCCTGCGTTTCGTCAATGTTCGTATTGTTTTCTTCGTTCGACATGATGGATGTTTCGTGTTTGTTTTTAGTGGGTGTGTGGTTTGAATGCTTCGCTTCGGTTTGAGTTGTGAGATGTTAGTTTCGTTTGCTGGACGGCGCTTCCCCAA	ATGTCGAACGAAGAAAACAATACGAACATTGACGAAACGCAGGAGACGGAGCAGCACGATCCACAGGAAACAAAGTCGGAGAATACTCCGCAAAAAGAAGACTCGCACGAGAAGGATTACCATGAAGTGAAATCAGTCGGTAAAGGGCACTCATCTGCACCGAAGCAAAAAACGAAGATTTCCGAACGCCTCGACGAAGCGGTGAAAGAAATGAAGGCCATCAATCGGAGTTCTGATTTAGTGCCTCTCAATCATCAGTATGATGTACTGCGCAAGCGCCTCCGTGCTTTGATTGTCAAAGCTAAGGAATTTCATGCTGCGAAGATCTTGCTCACACAAAACCGAACAGAGGTAGGAATGGAAATCATCTTGTGCATCAACTTGTCAGTCCGGGTCTGA…
182	XLOC_002822	Phatr3_J46728	chr_11	Concordant	297748	298622	297607	298245	+	-	875	639	HTH(5'end)	1.9619	2.62837	0.00792405	0.769278	0.892505	0.944725	0.00580508	3.40358e-05	TCCTCGTCGGATGCCGCCTGGTGTAAAGCGGACACCCTCGCTCGTCATCCATTCTACGGCTTTTGGCAAATGGTCTACCCATAAGCCAATATGATTTAGAGGAGGAATATGAACCTTTATTGTTCAGCAAGATAAGAAAACGAAATACAGAGACAGTGTTCCACAATAGAGGAGAAGACTACGTGGGCCTACCTTTGGCGACTTCTCAGGATCAATCGGTGTCATCAAGTCAACTTCGACCGCAAAGGGCGCTGGTCCAACTTGAACGATATCTTCTTCAACATTCTCGCTTTCGATGCGAACGGAAGACTCTGCTTTTAAGCCAAAGATACCTTTCCACAATGCGTGCAGCGGCTCTCTGTCCACGGCCCCGATAGCAACCTGTTGGACGCCGAGAAT…	ATGTTTGCAGCCTCTCGCTCCGCTCTTCCATTTATACGCCGCTTACCGGTACAGCCTAGCATTCGCTTTTTTGCGGCGCAGAAAGAAAGACCTTTTCGTATTCTCGGCGTCCAACAGGTTGCTATCGGGGCCGTGGACAGAGAGCCGCTGCACGCATTGTGGAAAGGTATCTTTGGCTTAAAAGCAGAGTCTTCCGTTCGCATCGAAAGCGAGAATGTTGAAGAAGATATCGTTCAAGTTGGACCAGCGCCCTTTGCGGTCGAAGTTGACTTGATGACACCGATTGATCCTGAGAAGTCGCCAAAGGTAGGCCCACGTAGTCTTCTCCTCTATTGTGGAACACTGTCTCTGTATTTCGTTTTCTTATCTTGCTGAACAATAAAGGTTCATATTCCTCCT…
183	XLOC_005215	Phatr3_J38369	chr_15	Concordant	736487	738712	736284	737216	-	+	2226	933	TTT(3'end)	1.98562	3.81828	0.852398	0.349573	0.751068	0.866642	0.00173625	9.15022e-10	AGCAACAAGTCGTTGCATTCAATAAAATATGGAAATATGCACCCAGTGCATTTTTGTGGATAAAAGGATCACGGAAAAGCGTGGGTAGCATATTAGGAGCACATCTGCTACTCTATAATCTGATGTTGTTCCCGCTTTCATACCGTTACAAACCTGGTGCTGTTGTCGACAGTTGATTGCAATAGACGTGGCAGTTTTAGGGGTATGGCAATTGATCCGCGTAGGTCAAGTATTGTTGCTCCAAGCTTCCATACCGCCAAGCGGGTATCGTTTTGGTGCGAATAATATCGTACGGCTGCATGAGGTTTGGGCGTCATCGTCCTTGCTGGGTGCCGCGACAGTACACACCACTTAATAAGCGGAGATTACAGTAGACTAACATGAAACAAGCCATAGGAC…	ATGAACTACATTCCAGACAGTATGATTCCTGCTGACCGAAAGGATCTATGTTCCGGTACTCTGTCAAAGAAGCCAGCCTTTGGTAGAACCCGTGGGCTAGAAGAGCAACCAATGAAATCCGACCGATCCCTTGTCTCTAAGTTGACCTTCGCCTTCGCCTCAAAGAATTCACTGGACTCAACAGAAACCTTACTAACTCATATGGGAGAAGACACATCGGATGTTTCGTTTTTGGAAGAAGAGGAATTCGACTTACGCACTGCGATCGGGCAGCCTAATGCGGGCGAACCGGCTACACGGAGGAAACAGGCCAAATTCTGGAGGAAAAAAACCCAGCTACACTTGGCACAATACGGAACAAAAAGCAGGAAACTGGCAATTAGTTTCATGAATCTTGGT…
184	XLOC_010766	Phatr3_J18458	chr_3	Concordant	181123	182247	181463	182805	+	-	1125	1343	TTT(3'end)	1.98588	3.41122	0.0190563	0.81689	0.937543	0.968268	0.00227212	1.72072e-06	GAGCTGCCAAATCAGCAAGCATTTTGCATTATGTTTGTCCTCATGCACAGAGGAGTCGATGAAAAAAGCGTCGTGAAAAGAATGACTAACGATTTTCCTAGACGCTTCATTGCCTGATTCAATGGTTTGCTCTTCGCAATTAAACTCCAATTTGCCGGAAGAAAAAAAAACGACAGAACTGCCTAAGTCTGGGCTAAAAGGGGATAAGCCCCATACTAACAGATGCCGCGCACTGAAGGCGAATTGACTCAAAAAAATCCACATGTCTATATCAGTTTCTAGGATCAGCTGGACCAGGTTCTAAAGACTACGGTATATTTTTCAGTTGTTTCTCCCGAGTTTAAACTTCACCAGAATCAACCAAGGTAACCTTGGCCTTGGGCTGCCCTGAGTTCGTGC…	ATGCAGCGCTTCTTCTTAGCTCTTCTTGCTTTCCTGGCCTTGACGGCTGCTGAAAGGTAAGGTCTCGGCACGTCCGCGTGACGGTCCATGTCGGTCATTTAGTTTCGCCATTGTGACCAGGAGGAAGGACTCACCGGCTACGACTGTTCTTACTTTGGGTATTTGTGACAATGGCATAGCGACGTGAAAATCACTACCAAGGTATTTTTTGATGTGGAAATTGAGGGAGCCCCGGACAGTGGCGGTCGCATTGTCATGGGGTTATTCGGCGACGTGGTCCCCAAGACCGTCGAAAACTTTCGTTCCCTTTGTACGGGTGAAAAGGGTGTGGGTAAGGCCGGCAAGCCCCTGCACTTTAAGGGGTCTATCTTTCACCGCATTATGTAAGTCAGTCTGTTT…
185	XLOC_002561	Phatr3_J46448	chr_10	Concordant	368688	370920	370128	370973	-	+	2233	846	HTH(5'end)	2.00285	3.34269	0.996816	0.773992	0.689954	0.830635	0.0178674	5.92392e-06	AGTCCTTCTCGGATACAGGCGGGTCCTCATTCTCTTTATTCCGAACTTCATTGATTGGCGTAGCATCGTCTGTCACTTCGACTATTGCTACCTTCCTCACAGTACTTTCCTTCTTTTTAAATTCTTTCGGTACCGTAATCATCAAAACTCCATTGCTCAACCTTGCGGTTAATTGTTCGGTCTGAGTAGAGCTATCCAGCGAAAAGCTCTTGGAAAACTTGTTCACCCGCGCATCCTCGCCACGCCCAACCTTTCGTTCTCCCGAAATCATCAAGACATGCTCTTCTTCATCTACGGAAATGTCAATGTCTGAAGCTTTGACACCTGGAACATCCAACGCCACAGAAAAGGCCTCATTATCGTCGTTCACTTCATACCGAGGGGTCGTACGGCCAGTGG…	ATGAAACTTTCTACCTACACGATCTTTGCCGCTCTTCCGGTCATGGCGGCTGCTTACAACATGGGCGGTTATCGCTTTGCCCGTCCTCTCTACGTTCGCGGCGTCCGTTGCGAACCTTCGACCCGGGGCAAAAGCCAGTGCCAGCCAGATCCGGTAGACCAGGCCTTTCAAAATCTCGAGAATCAGGTTACCGGAAATGCTCGTGGTCGACGTCGTCGGTGGAAGAATGAAGAAGAGATGCTCCGTCAACAGCAGGAATGGGTCAATCGTGCGTTCGGTCTTGCCTCGGAAGTTGCGTCCAAGGTCAATGCCAACAAAGGAGAAGTTCGGGACGAAGTTCTTCGACAGCAGCAAGAATGGACGAATAGAGCTTTTGCGATTGCCAATGATGTAGCCACT…
186	XLOC_001934	Phatr3_J42977	chr_1	Concordant	1679411	1679670	1679083	1679730	-	+	260	648	EMB(fully overlapped)	2.00556	3.38497	0.0549041	0.851664	0.974938	0.987389	0.000842435	6.35978e-08	TTCGCTACCGGAAGATGCTGTGGTAGCCGAAGGCGTATTCGACGTCCCCTCGTTAGTCATCATTTGCTCCAATTCCATCGCAGCACCTTCGTTCCCTGCCGCCTTGAGTTTTTGTACCATGTCTTTGGCTTTGAGTTTTTCTTCATCCGACAGACTCTTCCAAAATTCTTCGTCTCCGTCTCCACCTTGGGCGTAGGAGGCTGCCACAACCGTAGCGTACAAATCACGTTTTTCTAGTATGGCACCCGTAATAATGGCCG	ATGGGGGTACACATGATTGTGAGGTCAATGGCAATGCTTTTGGCATATTTTTGTTTGGGAGTAACCACCGCCTTTGCGCCACGGCACTTTACATTGACGAACAACGTCAGATCAGTGCACGCGCATTCTACTTCGGCAATGAATCTCGCAGTCGATCCTTCCTTGCTCGACGGCTCCGCGTTGTCGTTGTTGACGCCATCCTTCATGACGTCCTTCGCCAGCAGCGCACTCATCGCCACGATTGATTCCGATATTGCCAGTATTCCTGTGAACGAATTTGCCCCCGTATTTGCTGGAGGCATGGCAGTCATGTTTGGTGGCGTGTTATCGGCCATTATTACGGGTGCCATACTAGAAAAACGTGATTTGTACGCTACGGTTGTGGCAGCCTCCTACGCC…
187	XLOC_008351	Phatr3_J49130	chr_21	Concordant	3102	3770	2167	3957	-	+	669	1791	EMB(fully overlapped)	2.03246	1.55744	0.796813	0.108584	0.741396	0.861044	0.00101172	0.000573324	ACATTCTCCAACGGAATCACGTTGTGTCCTTGAGTTGCTGCATCCACTACAGCAATAAGCCTTAGTGTTAGTCGGCCATGAACGAATTTCTTTTGTGCTCCCGGAGAGCCTTTTCAAGATTTGGAATCAAAGTTTTCTCCACATGCTCGTTGATCCTAGCGACGACGAGAAGGTAAAAGTTAAACACTGCCCTAGCGGCAAGCATCTGGACTCGACAACACTTACCAGCAGTTGCAAAAATTTCCATCAGCATCTCGGAATACGTTCTTTTGATGAATAGCGTCTACAAAAGGCGTCGTATTGGGACAGACATGACCAATCACACAAGGTCGCTTTGACGCAATCTGACATGAGTCCTTTCGCGCCATTGTCTCGTGTGGAAGCACCGACTTTGCGTGG…	TTTCCGGTAAATTATGAGTATGTTTCTTGGAGAAAACGAAGGAAACCCATGTATGCTACAGAAGGGCGCGATGTCGACCAATTCGAATTTTCTCAGCTCCTCTTTTCATGTCCGGTTCCTTCACGCTTTATCGAACAGAATAACTTCAACGTGATTAATCCACTGTTTTGGATCGACTTGGTACCAATACGAGCGCCTGCCCGACGCGGTCCCATGCTAATGACCAAAGATCAGGTAGGCCCGCAAGAATTTCAGCACCTGGATCGTTTCAGTATCTTGGAACACTACGGAAACGCGCACATTCTCCCTGCCATCGAAGATTCGGGTAGAATCGTTAACCTTCCTGTTTGTCCGACAACACCGAAGCCACAGCATCATCCTTCATACCAATTGGTGGCG…
188	XLOC_011582	Phatr3_J41450	chr_30	Concordant	195691	195963	195287	196258	+	-	273	972	EMB(fully overlapped)	2.0394	2.81963	0.906667	0.987012	0.890866	0.943857	0.0208388	0.000700012	TCGTCGAATCTTTGGGCTCCGCCGATTTAATCTCCACCACTTTGTCTCGCATCTGTAGCCGGCCTGTACGAGATCCAAGGTCCTTTCCCGTTTCATCCTCACTACCCATTATCAACAGGCGAGAAGACACTTCGGGATCCTCAAATGTGACGAAGCCGAAGCCACGAGAGCGGTGAGTCTCGCGATCAAACATGACAATGCTATCGATGAGTTCCCCAAACTGTTCAAAGAAGGTGCGAAATTCTTCGTCCGTAACTAATGGAAGAGCCCAAG	ATGGACTCCGCCGCCAAGCAAACACCTCAGAGCGCTTCCGGGCAAGCCACAACTTCTGAACCGCCTCAACGCAATGACAATTCCAATCCTCAGCAAGGAACTGGACGCCCTGTTCCAACTGGTGAAGCAACTCTCAATCTTTCTCGTCCATCTATGAAGATCCCACCAACAAAAAAGGATTCTCGAAAACTCTTTGTGGGTGGTCTTCCTTCCGACGGTAAGTCAATTTCATTTAAACTCAGTTTTTCCAATATTGACTGTATTCTTACGTTGTATCCTATGAACTTTTTATTACCTTGGGCTCTTCCATTAGTTACGGACGAAGAATTTCGCACCTTCTTTGAACAGTTTGGGGAACTCATCGATAGCATTGTCATGTTTGATCGCGAGACTCACCGC…
189	XLOC_001343	Phatr3_J43152	chr_1	Concordant	2172157	2173592	2173528	2174226	+	-	1436	699	TTT(3'end)	2.05649	2.86096	0.550034	0.55242	0.770353	0.877698	0.00189906	6.28063e-05	TAGCTAAGCTGGTCAACCCTTGTGTATGTGCAAGCCAAACGGTACGAGCAGTGTGGCATTGGATCCAACGAGCTCTCTGGAAGAAACGAATTAAAAATCTGGACGTCCAAAATCCCACTCTGTTGCGCTTGCTTTGGTTATGTGAAGCGGACCAGCGGTTTGATTTGCGCCGCGCATGTCGTTCAATCATTTTCGCGATGGAGATATCCTCATGACTTGTGTACAGTGAGCAAACGGCTATCTTTCGCATACCAGCGATAGTGACGTCTTTTGGGATACGATGTCTTTGCAATCAAAAGAAGTTAACACTGCTAGAAGCTTTCCGGCTTAGGGCTTTTGTGGAAGTGCATACTACCATACCAGCAGGAAGCTCATTCGTTCTTCCCATGTTTGCCCATA…	ATGGAACTTCGTGCGGACGTTGTGCCCAAGACGGCCGAAAACTTCCGCGCTCTCTGCACTGGGTAAGGACTAATCTGCTCACGGGCCTGGAGTTTGCCGCCCCTTCAATGTTTCTTTCCCGTTTCGACATAGTCTCACAGTCCATTTCTCGTATGCGTTAACATATCTCAGGGAGAAGGGATTCGGATTCTCTGGGTCCAGTTTCCACCGTGTTATTCCAGGCTTTATGTGCCAGGGGTAAGTTTAGCTAGAAAAATGGATGCAAATGTTTCGCGAGTAGTGCGTTTAAAGACTCATTTTTCTTTCGTTTCTTTATTGTAGAGGTGACTTCACCAACCACAACGGAACTGGTGGAAAGAGCATTTACGGTAAGAACTCTTTATTGTATTCTGGACCTTC…
190	XLOC_011033	Phatr3_J44140	chr_3	Concordant	1105112	1105757	1104416	1105504	+	-	646	1089	HTH(5'end)	2.05814	2.87687	0.214705	0.9398	0.925126	0.961835	0.00175864	7.06263e-06	TCTACCCAACACGCTGGGGGTGCGAAGGATTCCGACGCTTTTTTTTGACTCTCCGCTTCTTATCCGCTCCTTGCATTTCTTGTCACTCTCGAACTTTTCCGGTACGCATTTCCGCAGACTTTCGTAAAATTTGCCCTGTTGACCGTCTTCCGGCCAGATACTAGCACGTTGTGGAAATCCACCGAGAATTTTTTCTAGCAATTTGTTCCTGTCCTTTGCTCTTCTTTCATGCGACATGTGGTCATGAACAGCCTGGTGCTTGATGCTGATCTTAAATCGGCTAGAAATCATCAGTCCAAAGGCCCAGGCTGCCCCGATAATCAGCAAAGTTATCCCGACGAGCGTGACTGGTCCGAAAGGAATCATACTCCGTTTCCGTCTTTTTCGTTTCATCGATTC…	ATGAAACGAAAAAGACGGAAACGGAGTATGATTCCTTTCGGACCAGTCACGCTCGTCGGGATAACTTTGCTGATTATCGGGGCAGCCTGGGCCTTTGGACTGATGATTTCTAGCCGATTTAAGATCAGCATCAAGCACCAGGCTGTTCATGACCACATGTCGCATGAAAGAAGAGCAAAGGACAGGAACAAATTGCTAGAAAAAATTCTCGGTGGATTTCCACAACGTGCTAGTATCTGGCCGGAAGACGGTCAACAGGGCAAATTTTACGAAAGTCTGCGGAAATGCGTACCGGAAAAGTTCGAGAGTGACAAGAAATGCAAGGAGCGGATAAGAAGCGGAGAGTCAAAAAAAAGCGTCGGAATCCTTCGCACCCCCAGCGTGTTGGGTAGAGCTCTC…
191	XLOC_006036	Phatr3_J38893	chr_17	Concordant	470737	471296	471090	471700	-	+	560	611	HTH(5'end)	2.06333	3.14142	0.000294585	0.616957	0.842657	0.917963	0.00375062	6.03479e-07	TGTGATACCTCAGGATCAGCTCGCGCCACAAGGCCATTTGCTTTTCCCGAGTAGCCAGAACTGGCTGGATTGTAAAAAATGGAGGAAACGAATAGAATTCGGGGTACTGCAATTATGGAGGATCGCACGGTGTAAATAGAGTGCGCAAACGCCAATATTGTCAGCAACTCCAACCGGAAGACTTGAACTTACCTGAAAGTCAGGCATAATGCGCAAGATAACTGAAATCGCGTAATCAAGTCGAGATGCAACCCACTGTCACCCACTTCTCCGCTTCCTACGGATCAAAAATGCTAAACGGTGAAAGAAGAGGAATTCGCGAATCAAGGCGAAGCACCAAATGAAGTTGATGACAGTGAACGGCGCGATTCCCAGAAAGAGAAACTGGTCGTCCGCCCA…	ATGCCTGACTTTCAGGTAAGTTCAAGTCTTCCGGTTGGAGTTGCTGACAATATTGGCGTTTGCGCACTCTATTTACACCGTGCGATCCTCCATAATTGCAGTACCCCGAATTCTATTCGTTTCCTCCATTTTTTACAATCCAGCCAGTTCTGGCTACTCGGGAAAAGCAAATGGCCTTGTGGCGCGAGCTGATCCTGAGGTATCACACAGAAAAGAAAATCAAAACGTTAGTTGTGCATGATTGTCCCTTGTGGAAAAACGACAATATAAAAAGAAGGCTGCAACCAGGGGAAATTCAAGAAGTTCTGGACGACTTTTGTCGGCACGGACACGGCGAGTGGCAAGATGCCAACAAAACAACCTGCCGCATTTTGTGGCGCACACCTGAACAGCTCGCAA…
192	XLOC_009612	Phatr3_J40749	chr_25	Concordant	298990	300244	299077	300351	+	-	1255	1275	TTT(3'end)	2.11857	3.75474	0.87287	0.467254	0.772515	0.878929	0.00105551	1.94506e-06	GCGCGATGTGGAAAGTTTAATACAATAATTAGATTCTATCGAAACTACTTTTGAGGGTGTATGAATACAAAACGTAACAGTAGGTTCCTATGAAACTTGACCGAGACTATCGACGTAGTGCTTTACTTGCACGAGAATCGCTGATATCGCGTCTGCGTGTTGTAATGTATTGTGCTCCATCCCATAACTGAACACTTTGATAACTTTTGCTAGCCGCTCCTGCATGTTTACCAATCGATCACGATGGTTCAAGAGCAAATCTTCCAGAGTCGGAACAATGCATGATACACCACAAGTACCATTCACAGTAACCATGAACTCGTTGTAGTCCAAACCCATTTCTGGCCAACCGTGGAAAGAACCCTTGGCAAAAGGATAGGCCCCGCGCGTTGACGTTGC…	ATGGCTGAGATCATACGTTTACTTATACCCGAGCCATCAACAGCCAACGAGTATCTGGCACAGCATGAACCAAAAACTTTTCGATTTTATGTATACGACAATTTATCTCATGAGTACACGTGGCAATATAGCGCTAGTTGTATGAAGGCGAAGCGCCGTCTGAGTGATACATGTGATTGGGGTGAATCAGTCTGTGGGGAAAAGCGGCTTACTCGCAGCCCGTATTCCAAGCGCAGATTAAACCGCAACGGCGATTTGGTTTTGAGCAAGGCTTTTTCGTCCTATCAAGGAATCCTACGAACTTACGATCCGATTGATGCGGATTTGTTCGTGGTCCCGTATCCAAGTCAGGCACACTTTCACTGCAATCAAACGTCCCACGAGGACGTGGAAACGCGT…
193	XLOC_008915	Phatr3_EG00280	chr_22	Concordant	589740	590435	590291	591008	-	+	696	718	HTH(5'end)	2.12076	2.73306	0.0104222	0.990818	0.716468	0.846445	0.0115457	9.74772e-06	CTCTGTCAATGAGAGAAGATGTGGTTCCAACAATGGAGTGCCGTGAAATGGTGTACTCAAGCATGTTTGACTGGAGGGAGTTGTTTGCATTTTGCTTGTGGGAAGAGGCAGAGGCAAGGACTTTGCGAATGTCTCCATTTGCCATAGGATTGGAACAATCAGTAAGGTGGGCAAGTAACTCCGTATCGTTTCCACAATTGTGGAATTTTTTCGTTGTCGCTTTCATTCAACGAGTCGTTGGTTGTGGAGGGGTGTCCCATGTCGGCTAGAGAATGAGAATTGGCATTAAAATGAGGGTGTTGATTGCTGTTAGGCGAGGCTTGACCTTCCGCGGGAGAAGACATGCCTCGGAGAATTGCCTTTGCATCATCGGACAGTTTATCCCACATCTCACGGGGG…	ATGGCAAATGGAGACATTCGCAAAGTCCTTGCCTCTGCCTCTTCCCACAAGCAAAATGCAAACAACTCCCTCCAGTCAAACATGCTTGAGTACACCATTTCACGGCACTCCATTGTTGGAACCACATCTTCTCTCATTGACAGAGGTGCCAATGGCGGACTCGCTGGAAGTGATGTTAAGGTTCTCAACAAAACAGGCCTAAGGGGAGGGAGATCCCAGAGTAGTATAATCATACAATACTGTATAGAATTTATCCAAAAACTACGCCTAAGTAATTACTCAGGGATCTGTCCTTGCTTCTAAGTAATTACTCAGGGATCAGTACCGGACCTCATAGTAATTACTCAGGGATCTGTCTTCGCTTCGCAACCTTATTCGATTGTCTGTTCCAATAGAATT…
194	XLOC_008915	Phatr3_J40279	chr_22	Concordant	589740	590435	590291	591008	-	+	696	718	HTH(5'end)	2.12076	4.11787	0.0104222	0.990818	0.716468	0.846445	0.0115457	9.74772e-06	CTCTGTCAATGAGAGAAGATGTGGTTCCAACAATGGAGTGCCGTGAAATGGTGTACTCAAGCATGTTTGACTGGAGGGAGTTGTTTGCATTTTGCTTGTGGGAAGAGGCAGAGGCAAGGACTTTGCGAATGTCTCCATTTGCCATAGGATTGGAACAATCAGTAAGGTGGGCAAGTAACTCCGTATCGTTTCCACAATTGTGGAATTTTTTCGTTGTCGCTTTCATTCAACGAGTCGTTGGTTGTGGAGGGGTGTCCCATGTCGGCTAGAGAATGAGAATTGGCATTAAAATGAGGGTGTTGATTGCTGTTAGGCGAGGCTTGACCTTCCGCGGGAGAAGACATGCCTCGGAGAATTGCCTTTGCATCATCGGACAGTTTATCCCACATCTCACGGGGG…	ATGGTTACCGCCACGCGAACTACATCTGATGCAGCTGCCCTTGCTCATTTGCTAGACACAGGGCTCGCACTATCTGCAACTTCACCTATCCGCCTTAGCCTACAACTTAACGGATATGACAATCTACAAAGTGTTGTTGGTATTTTTGAGAGTGAACTGGAATCTTTAGAGTATGTCCCTTTGGCACTTGAAGAAGGAGTCCCACCTCTCCCGGTGAAGTTGCTAATGGCGCATCGACAGCTACTACGTTATTTCCTACGTTGGATGAGCCATCTTCGGAACACAAATGGGGGGCCACTATCCCCTTATGAGATCGTTTCCCTTGCTAGACACATACTGGATGTCGCCTCCTGTCCAGTTGTCAGAATCACCGTCTACTCCCCTTTGGCAATCCAGCAC…
195	XLOC_015041	Phatr3_J27429	chr_8	Concordant	685296	687791	685512	687853	-	+	2496	2342	HTH(5'end)	2.12107	1.98648	0.976524	0.83068	0.879772	0.937961	0.000283046	0.00092351	TTGTCGCTTTGGTGAAGTATCACGATTCAAACCGCTACTATGCGATTCGTTGGCTGGCATAGGCTCCCGATTCTTCTGTGCATCGTACGCTTCCTTCATCCGTGACATATTGTTTTTACTGACCAACTTGTGGTCAACAATTGGATGAGGGTAGTTTTCACCGACAATCACCCCAACTTTCTTTTGAAGTTCAATGGGAGCTTCCCAAGGTTCGTAGATATACTTTGCTGGCATGTCCTTGAACTGAGGCAACCATTTGCGAATGTAATCGCCATTTCTGAAAGCGGACATAACAACACTCAGTGAGAAAAAAGGAAATAAACCAAAACCGAATATTCGTGTGCTAACGAGGGACAGTAAATCTTACGGGTCCGTCTTTTTACCGAAAGCAATTGGCGA…	CGTTTCCCAGCTTTTAATCTATCGCTATCGTGGAAAAACGAAAATATCAAGCGAATTCGCAATCGCTCTGTTGGGAACGAGCTGTTCATCTCTATGCAAGTGACAGCCTATCAGACGAAAAGCGCAAAACGGAGATGCGCTCGGAAGAAAGCCACTACTCACCGTATATCAATTCTTCCTAGCGTGTTTCCAAGCTGATTGCTCCACTTTTCCAACTATTGCTCTTGTCGGCCCCATCCCCGTTCCGTCGTTATCAAATTCGCAGGTTCGCCGCCACTGTGCTCGGGATGGCTAAATCGGAAGAGAAAAAACACGACGTTGCCATCCATTGGTTCCGCAATGGTCTCCGCTTCCACGACAACCCTTGTTTGCTGGATGCGTGCCAAAAATCCGAATCAC…
196	XLOC_005335	Phatr3_J48148	chr_16	Concordant	347583	348105	347391	347924	+	-	523	534	HTH(5'end)	2.12365	3.74349	0.0741407	0.685696	0.900558	0.948977	0.00104688	5.66374e-11	CGTCGGATCCCTAGACGGAGCCGCTATCGTGGCGAGCCCGAATCCCACAATACAGGGTGTCGCACTCGTGTCTTGAACGTACAGGCTAGCTTGATCCCGTAATTCCCGAATTCCGTTGGAAATCGATGCCTTCCAAGTTTCGATAGGATTAACCTCGGCGACGATTCCCGAAAGCTGAAACTGGTTTCCCATAAAGTCAACGACGAGCGTTTCGGTGAGCTGCCCGACCTGCGGAACTTTGCCCGTGTACAAGTAGTTCCTGCCGGGAGAATACAGTTCGTACTTTTGGCCCCATTCGTCGTTAATGAAGGAAAGAGCGCTAATCACGGGAACATCTGTCATGATCAGTGCGAGTTTCGACTGTATCGGAACGAAGAGTTGGTATCAGTATGTCTACTG…	ATGACAGATGTTCCCGTGATTAGCGCTCTTTCCTTCATTAACGACGAATGGGGCCAAAAGTACGAACTGTATTCTCCCGGCAGGAACTACTTGTACACGGGCAAAGTTCCGCAGGTCGGGCAGCTCACCGAAACGCTCGTCGTTGACTTTATGGGAAACCAGTTTCAGCTTTCGGGAATCGTCGCCGAGGTTAATCCTATCGAAACTTGGAAGGCATCGATTTCCAACGGAATTCGGGAATTACGGGATCAAGCTAGCCTGTACGTTCAAGACACGAGTGCGACACCCTGTATTGTGGGATTCGGGCTCGCCACGATAGCGGCTCCGTCTAGGGATCCGACGACGGCTACCCTCAAACAGGGCGTGGGTCTGCAAAAGGGCCGAATATACCGGATCGAG…
197	XLOC_001168	Phatr3_J42929	chr_1	Concordant	1542290	1542880	1541809	1542525	+	-	591	717	HTH(5'end)	2.19505	3.06244	0.000224256	0.807237	0.899154	0.948237	0.00408885	4.25009e-06	GGTAGCATTTCACAGAGTTCGCCGGAGCATGTTATAGCCTGAATTTCGCATCCATAGGCCGTCACTCTCTTGAGCTTGGCGCCTGTCAATTTCCAATCCCGTTTATATTCAATCAACTCCTTGGCCATGGCGTAAACGGAAACCATATGATCGTCGTTCATATGGTCGCAGATGCGCTTGGATGCTTCTGGAGAGATGGCTTCTTCACTACCAATTTCGCCAGACGATTTGGCCATAGTGCGGATATAGAAGTTGCTTGATGCTTTATGTGTAGGAAGATCAGTGCTTACAGTTGGTGAAATTCTCCAACTCACAAGAGCATCAATATCGGAAAATGGAGAAAAGAATGGTGCTGTATCTATTATGACAGACAACAACGGCTGAGAGTGGCGGGTACAT…	ATGGCCAAATCGTCTGGCGAAATTGGTAGTGAAGAAGCCATCTCTCCAGAAGCATCCAAGCGCATCTGCGACCATATGAACGACGATCATATGGTTTCCGTTTACGCCATGGCCAAGGAGTTGATTGAATATAAACGGGATTGGAAATTGACAGGCGCCAAGCTCAAGAGAGTGACGGCCTATGGATGCGAAATTCAGGCTATAACATGCTCCGGCGAACTCTGTGAAATGCTACCCGTTGTTTACCCATTTCGACCGGCTCTCAAAACTGCGGCTCAATCTCGGAAACAATTGGTCAAGATTCACCAAAAAGTGTGCTCTCCAAAACTAGAGTGGCTACTGGACCCATTGCCGCTGGGTGTGATCGGCATTAGTATTTTTCTAGCGTACGGAACGCTC…
198	XLOC_014516	Phatr3_J51916	chr_7	Concordant	850584	853327	849572	853147	-	+	2744	3576	TTT(3'end)	2.19851	1.26351	0.0629907	0.758493	0.64424	0.802645	0.000445515	0.0272073	GGCTTTTTATTCCAAGTTTTGCGTGCTGGAGGATGTGTATACAGAATGCTAAGTCAGGAATTTACGACAAAGCTATCTATTATCAGTGGTTTTGCAGTCAACGTAAGAAAACAAAACACAGCGAGATATAGTATCCGTTCCCAATTCAACTTGGCCCCGTTCGAAACGGTGTCTCATTTCTCAAAGTGAACCCTCAAACGCAGCAACTGACGATGCTGACGAATTGCTGCTTGAAGAATCAGAGCTTGTCGACGAAGAGCTCAAGCTGGAATTGTCGTTATCCTCTGTTTCGCCAAGTTTTTCAAGGTTGCCATTGGCAGGCGTGGAGGCAAGGGGAAGATCAAAAGTGCCGCTTCCGTTGCGATCGGATGTGAAGATCATATTTGCATTTTGGATCTT…	ATGGAGTCCCAACCTCACAAGAATCGAAGCAAGCGCAAGAGTAAGAGCAGTACACCATCCGCGAATGGATCTGACCCGGCACCGTTGGATCTCGCCTCCAAAGTCTCCTTAACCGGGGGGGCTTCCGGAACGGCTCTAGAAGTCTCACTATCACACGATGATGCTGCGTCATTAGCTTGCAAAAGTCTGGGATCGGGATTGTACGGAACTCGCGCAACGCAAAGCCTTGCCTCCTCCCTCCACCGCAAGCGCCTCTTTCCGTCCGCCCAGGCGTCCTCACGATCCCAACGAACGGTACCTGGTTCGGTAGCGAGTCGGAAGTCTTCCCAGTATTCGCAAAAATCCCGATTTTCTCGAGCCTCGGGTACCCCAGCTCACCAACGAGCGCGGTATCACGGA…
199	XLOC_008359	Phatr3_J39786	chr_21	Concordant	33771	35136	34222	35446	-	+	1366	1225	HTH(5'end)	2.21408	5.36192	0.504673	0.596014	0.77797	0.882026	0.00629326	2.40638e-11	TTCGTCAACAAACTCCTAACGGAAGGAGGCGCAAGAAGGTGCGTATTTTCAACAACTTCGAATGATTCGTAATTTTGAAAGAATCTAGGGTTTTGACGCCAAGTTGTGTTTGGGAAAGCTGGCCTCAGCAATCCACTAGGATGGATTCTTGACTGACTGGACAAAGCTTGGGTACGGTTCTCTCTATTGCCTAGTGCTGGATTGCTTTCCCGGAGGGGAGATGCATTTTTTCTCTCGGCAACGTTACTCCCTTTTGTAGTGGGCAAAAAAGTCTGTAGGTAAAGGTTGGGTTCCGTGTTGGGTGAACTTGGCTTGCGGTACCCTTGTCCCTTTTTCTCCGTGCGGAGGATATGGTGCGCTAAGAAAGGCTTTGTTCGAAGGAAGAGCTCATGGTAGTAG…	ATGAGTGATGCGGACGGCGCCGAGCGAGGGTATCGCGACTACGCTGGAGAGGAAGATGATGCGACCGAGCTCGGCGTCAAGCAAACGCAAACCCACGCTCCAAAGATGCTTCGTAGCGAACATCATTTTCCAGTACGTCTACATGCTCTTTTGAATGAGCTAGAAAACGACAACTTGGATCGAATCTTGCGTTGGCAGCCCCATGGACGATGCTTTGTTGTATGCGATCAACGGCTTTTCGCGACTCATGTGCTCCCCTAGTAAGTCGACAGGGTGATTGGATGCGGAGACGTCTGTATCCAATCTCATCAACTGATAATACTTCCTTCAGTTGGTTTCGCCAGACCAAATTTTCATCGTTTCAGAGGCAGCTCAACCTATACGGCTTCAAAAGAATAA…
200	XLOC_005383	Phatr3_J48203	chr_16	Concordant	502337	503116	502683	503144	+	-	780	462	TTT(3'end)	2.22692	3.22	0.25658	0.89468	0.910161	0.954024	1.48199e-12	2.16271e-16	GTAATCTGTTTCTGGATGGGACTAGCTAGAGCACCATCCTTGACGCCCATCGACCTCTCGGCAACGGAACATGGGATTCTTGGCCAAGATCCTACCTGCCCCCCGTCTAGAGACCATAAAAGACCCAATACATTGTCAACGCTGAATCGCACTGCATTCCTGCACTGTACAAAGAGACGACAGGGTTTGAAGGACCGCCGGACAGAGAATGCAGTGAGCCGACTGGTCGCCCAGAGCTCGTACGAAGGAATTTTGGACGTGAAAGAGAACACAGAAAATCGCTTCTAAAGTAGATATGATTACACAATGACCCAAAAATATGGTCAACCAAACTTTGCACCCCTCATCATGCGGCTGCCTCGGCTACCTTGGGTTGTTCCCCTTGAGCAGCGGCCGCTT…	ATGACCAAGGAAGATAAGGCTCCTGCTCGCCGTAGTGGCCGCAAAAAGCTCGACAAGCCCAAGCCTGTTGTAGCCACCGTGGCACCGTCCAAGAAGAAGGCTGCCCCTCCGGCGAAAAAGCCCATTAAAGCCAAGGCACCGAAAAAGACCAAGGAACCAGTCGCCGCCGCTGCTCCCACTAAGAAGGCTTCCAAGGGAGGAAAGAAAGGCAAGGCTGCCGCTGCTCCCAAGAGCAAGGCTGCGGAACCAAAGGGAAAGAAGGGGGGAAAGAAAGCGGAAGTAAAGAAGCCCATGACCTCCGAAGAACTAGACAAGGAGATGGATGATTACATGATGAAAGATGGAAAGACGGCGGGCAAAAAACTCGACGAAGACATGGACGGTTATTGGGAGGCGAAA…
201	XLOC_014034	Phatr3_J45432	chr_7	Concordant	137889	138322	137517	138314	+	-	434	798	HTH(5'end)	2.23441	4.00548	0.0316401	0.542889	0.619784	0.787264	0.0100974	4.1966e-14	TAGGTCAGTAGTTGTGGCTTGGAGTTCATTTCCACGGCGTTGTTCCTTTACCAAGTCGGTTTGAATACTATCCACATGATCTTCTAGATTGAGAATGCGGCTTCGAAGCTCTGCCAATTGCTCCATGGTTTCACGATTGCATTCTGTGAGAAAAGCAGAAAACGGAATCAAGCGGCCAGACTCTTCACGATCAGCATCGTTGTCAGTAGGAATGGCAATTTTAACTGAAACAGCATTGCCAAACTTGGACTCGACGTTGCCACTATCAAGCTTCTTGTCCAACACAGCGTATACGAAGTCACCATTGCTGCTGTTATCCGAATTGCCAACGATGTTGGTCGCCATTTGATGATTTTCTTTTGCTCGTACTGCTGAGGGCAGCAAAGAGAAAGTTTCCGA…	ATGTCGTTTATGCCTCCTTCCAGCAACTCGGAAACTTTCTCTTTGCTGCCCTCAGCAGTACGAGCAAAAGAAAATCATCAAATGGCGACCAACATCGTTGGCAATTCGGATAACAGCAGCAATGGTGACTTCGTATACGCTGTGTTGGACAAGAAGCTTGATAGTGGCAACGTCGAGTCCAAGTTTGGCAATGCTGTTTCAGTTAAAATTGCCATTCCTACTGACAACGATGCTGATCGTGAAGAGTCTGGCCGCTTGATTCCGTTTTCTGCTTTTCTCACAGAATGCAATCGTGAAACCATGGAGCAATTGGCAGAGCTTCGAAGCCGCATTCTCAATCTAGAAGATCATGTGGATAGTATTCAAACCGACTTGGTAAAGGAACAACGCCGTGGAAAT…
202	XLOC_006648	Phatr3_J48866	chr_19	Concordant	522152	522635	522279	523456	+	-	484	1178	TTT(3'end)	2.24845	3.25991	0.925633	0.979116	0.810067	0.900037	0.0166066	7.93551e-08	TGGTTCACGTACCTGTTAACAGAACATACGGCACCGTCCCTAATAGCAATGTGGACACCAATAGCTTTAAAATAGTCATTAAAGTAGATGGTCATGGTCGGATACCTTGGATTTCTGGTGGATTATGTTAGCGTCCGCCAAGGACTTCGCAGCCCCCTTCCATTGCCAGTGACAGTTCGTGCACTGCCATTGCGCTGCTATCCGTGGTATTGATACAGGCGTCGCGTTGATCCATTACACTATCAAGACAGGGAACGACAAAGGCATTTCCCAACAATGCAAGGTAGACGCCATACTTGCAGTTTCTAGCGGAAGAGCTCACCGGTAAGACACTTTCCATTCGGTTTTGTGACAGGTTTCAAGCAGATCACGAGCTGCATTCGAAATGTGCGCAAAGCG…	ATGAGCCACGATTCTTTAGAACGAGCGTTGGCGGATTTTGAAATGCTAATAGCCGCTTATCCCGATGAAATTCGTAGTTTCACCCAAGATAATACTGCCGCGTTTCCGCTGCGCATTGCGCTGCAGCTATCTCCTACAGCACATTGTGACCTTCAAATCTCAGAGGGATATCCCGTTGAATCCAATTTACAAGTCACTTCTTATCGATCTAATCCGGAGGAAAAAGGTCGCATGGAGGCCGTCTTGTCAGCAATACGAGGGACATCCGAAGAGTGCCTCGAAAACCAAGTTGAAGGCGCATTTGCTTGCTGTGCGGCTGGGTTAGAGGCTTGGAAGCACACCAAAGAAGGTCATAGAGTCTTGGAGGGCGTCAGCAGTTTGAACATAGCTAGAAATCAA…
203	XLOC_013248	Phatr3_J34460	chr_5	Concordant	628597	629699	628585	629443	-	+	1103	859	TTT(3'end)	2.26512	2.59743	0.69215	0.804745	0.904355	0.950976	0.000393602	1.6598e-05	TTTCTATCATATTAATTGGACTGGTATTTCCACAACTCTCTAGAGGAGTAGAGTGCCTGATCAATCTCATCTCTCTAGGGACAAGGTGGATGGAAAGGGATCATTTCAGAGGTTCCCAGTACAATCGAATCGCGTGTGATGCATCACCGCCAGTACCCCGGATGTGTGGACATCACAAAATTATGGATACAAACTGAAAAAAACCAAAGTTCTGTATGCTATAGAGGTTGGTAGCCCGGGGAGTGCTTGGATAAAGCTACATACTAGACTTTGGGAAAGGAGGAGGCATTTCGTTCTGTGACAAGGAGACTTCCATGATATTGTTCTCCATTTGAGTATCAACAACAGCGGACGGACCAACAAACTGGCGTTGGTAGGCCTCTATTGCGCGTTGCAGAC…	ATGATGAACAGTCCACGCGCAAACAACAGCAACGCCAACAAAAGTAGCAACGAGATCGAACGTAAGCTTCAGCGGGTGGAGGCTGATTTTCGTCGCCAGCGTGAAGAAGCTCGGCGTGCGGCAGAACTTGCTGCCGAGCGATTGCGGCTTGCCCAAGAAGACGCTGCAAGTCGTCGCAAAACAGTGGACGACTTGCAAGTGAAACTGCAACATGTCCACGTTGACAAAGACTCTCGCACCAAGTTCTATGAGCTTACTGTCAGCGTCGAAATGTCGACCAAAGAGGTTGGTATATCACTAGCCCGCGAAGGCGCCACGCTTAATATAGAATGGCACAGTCGACAAATGACGAAGCTAGGAATCTTCTCACAGATCTTGTCACCTGAAACTTTAGGCGCA…
204	XLOC_014916	Phatr3_J35566	chr_8	Concordant	239805	240342	240050	240818	-	+	538	769	HTH(5'end)	2.28052	3.41328	0.492758	0.923396	0.939335	0.969193	0.00209985	6.03479e-07	CTGCATAATCCTCTTTTATGATAGCCGCCAGATCGCGGACTCGACTACGAATCGTTTCTGCTGTCATCACCAAGCTCTCGAAATGCCCCTCGTATTCCGGCGGATAGAGATGCTGAAGTAGGAATTCAGTGTGAATCGAAAGATGACAACAATGTGGTGATTGCAACTAGAGCAAGCTAGAGACTGACTTCGGTTCATGAGTTGTAGCTTACCGCTTCTTTCTCAAAATACTTTGGTTCATCGTGGACAAAAACAGGTGCCAACCGATCGTTTTCTGACTCCTCCGTTCTCATGTTGCTTCGGCTGGATTGCTCACAGATCAGTGTATTTGATCGACAACGAAATGGAGATTTTTTGTTGGCTCGGAAGTTGGTGTTGACGGTGAGCTGGAAATTGGTT…	ATGAGAACGGAGGAGTCAGAAAACGATCGGTTGGCACCTGTTTTTGTCCACGATGAACCAAAGTATTTTGAGAAAGAAGCGGTAAGCTACAACTCATGAACCGAAGTCAGTCTCTAGCTTGCTCTAGTTGCAATCACCACATTGTTGTCATCTTTCGATTCACACTGAATTCCTACTTCAGCATCTCTATCCGCCGGAATACGAGGGGCATTTCGAGAGCTTGGTGATGACAGCAGAAACGATTCGTAGTCGAGTCCGCGATCTGGCGGCTATCATAAAAGAGGATTATGCAGGAATGCGCCCGGTACTGTTGTGTACGCTGAAAGGAGCATGTCCATTTTACACACATCTTACTGATGCCTTACAAGACCTGTGCCAAGGATATGACATGGAATTTGT…
205	XLOC_012620	Phatr3_J44546	chr_4	Concordant	861188	861725	861558	862675	-	+	538	1118	HTH(5'end)	2.30982	4.05223	0.0018712	0.596856	0.823772	0.907619	0.00136085	2.20672e-14	TCTTCGGGCATGGGATCACCGTAGAAAGACGTGATGCCCATGGACCCAAAGCCGAGACCGGATTTGCCATTTCCAGCAGTCGAAGGGAGAGCAAACTTGGAGAACAATTTCATGTCGTGAGTCGTCGTCTATATGTTGTTTTCCAAAGAAAGAAAGATTCAGATTATGAGTTCGCACAACTGGAGGGGTTTAAGATACGTCGAGGATCGATTTGATATCAGGGGGGTCTGTTTCGAAGCATTGAGATCACATTGGAAATGTACAGGATTCTTGTACGAAAATTCTCTACCAAGAGTGATTCACGGATTCTGTTAGGAACACAATGGAGTTTGAACGGAAGCAGGTGTACAAGTAGTACTGGGAAAGCTCATCATATCTCATGCCTCATGAAAGACATCT…	CATAATCTGAATCTTTCTTTCTTTGGAAAACAACATATAGACGACGACTCACGACATGAAATTGTTCTCCAAGTTTGCTCTCCCTTCGACTGCTGGAAATGGCAAATCCGGTCTCGGCTTTGGGTCCATGGGCATCACGTCTTTCTACGGTGATCCCATGCCCGAAGACAAGGCAATGGAACTCCTCCAGACTATTTACGACAAGGGATGTCGTCACTTTGACACAGCGGAAGTCTACACAGCCGAAGAACTCACAATGAACTGGTCCTTGGACGCTTCTTCAAAAAAATTCCCCGTGATTCGTTTACGGTCGCGACCAAATTCTGGCCCAAGGATGGCGCTTACGATTATGAGACCGTCAAGGCCTCTTTGACTGGCTCTCTGGATCGTCTTCAGCTT…
206	XLOC_013577	Phatr3_J26862	chr_6	Concordant	673352	674036	673252	674478	+	-	685	1227	EMB(fully overlapped)	2.31995	3.65018	0.139778	0.583769	0.861149	0.927981	0.00103594	8.46238e-09	TACCAGTGCGCAGTACGGCGAATACCTTCTTCGAAGGAAATCTTGGACTTGTATCCCAAAAGTCGGTCGGCCTTGGAAACATCGGCGCAGGTGTAGGGCACGTCACCAGGTTGATCCGGCATGACACGAATAACTGCCTTGCGATCAGTGTGCTTTTGAACCAAGTCGATGAATTCCTTTAGGGAGGTTCCGCTACCTTTTCCCAGGTTGAAGACTTCGTACTTGTGGGGACGGTCGATTGCACGGACCACACCGTCAACAATATCCGAAATGTAGGTGTAATCGCGTGAAGAGGAGCCGTCTCCAAACTGCTGAATCTCGACACCGCGACTGACCCGATCAATAAACTTAAAGGGCGCCATATCGGGGCGACCACGGGGTCCATACACGGTGAAGAAG…	ATGAAACTCAATCATGCTGCCAGCATGCCGGCACTGCAGGCATCTGACGATGATGCAACCTCCCAGTCGAGCTCTTCGCCATCGGAATCGTCGTCGCACTCCATGTCCCGCAACCATACGTCAATGGACTTGACGGAGATTGATGGCGCATCCACTACAACGGTTCCTCCTCACGTCGACTACAAAAAGGTCCTGGTGACGGGAGGTGCCGGTTTTATCGGAAGTCACGTGGCCGAATATCTGTTGGCGCGTGGAGACGACGTCGTGATTATCGACGAAATGAACGACTACTACGATATCCGTATCAAGCAGGCCAATCTGGAATTATTGCGCCAGGCTTATACCGACGAAAAACGTCTCAAAATATACCATGGTGATATCTGCGACGAAGCCCTGATG…
207	XLOC_008306	Phatr3_EG02549	chr_21	Concordant	509764	510059	509537	510228	+	-	296	692	EMB(fully overlapped)	2.34104	3.79199	0.291261	0.96907	0.934189	0.966535	0.00547609	3.9938e-06	TTCGTCTTCCTCTTCTTCTGCCGCATCCTCCTCGTCATCGGCAGCACCATTGGCACCGGCATCTTCGTCTTCCTCCTCCTCTACATCCTCTTCGCCGTTCGTTTCTTTCTCAACATACACGGATTCGCTTTCTTCGTCATCATCATCGTCCACTTCCTCATCGTTGGCTACCACCACAGACGCCATGGGAGTGGAATCCATCTCCGGCATGGCGGGCGTCTTGGCTTGCTTGTGGGCTACCAACCGCGCTTCCTTGTCGGCTTGCACTTTTTGCAAACCAATATCGGGGTGTGTCG	ATGTCTCGTCTTATGGGTCGCTTGCTCCAACAGAGCTTGGCACGTCAGTTGAACGCTGGGATAAGTGTGGGGCGTGAAACGGTACTCTGGGTGTTCCCTTTGACCGTTACGGCGGGGTGGATTCTGTGGCCCACCCTCAACGAGGAATGGTTGATTGATATGGGATTAGCGACACACCCCGATATTGGTTTGCAAAAAGTGCAAGCCGACAAGGAAGCGCGGTTGGTAGCCCACAAGCAAGCCAAGACGCCCGCCATGCCGGAGATGGATTCCACTCCCATGGCGTCTGTGGTGGTAGCCAACGATGAGGAAGTGGACGATGATGATGACGAAGAAAGCGAATCCGTGTATGTTGAGAAAGAAACGAACGGCGAAGAGGATGTAGAGGAGGAGGAAGAC…
208	XLOC_010850	Phatr3_J18533	chr_3	Concordant	451690	451931	451532	452162	+	-	242	631	EMB(fully overlapped)	2.35178	3.41088	0.855641	0.850734	0.977487	0.988679	0.00166653	1.94506e-06	CGAACACATTCTTTTCGTCAATGACCTTTTCGTCGTCGGCCTCTACAATCTTATCCCATAACACAATTTGATTATTTCGTCCTTCCGTTTCGTAAATTGCCACTACATAAACAAACAATTGCTTTATGTTCCAGTGAAAGGCCGGTGCCAGGTCCACCATGAGATCAAATGAAAGCAACGCCCTATCGTAGCCGCCATGGCTTTTGAGTGACCGCAACGTGTTCAGCTTTAGAACTTCGACA	ATGCATACCGTTTGGGTTCGACTGAATGCGGTCGTCTTCTTTGGATTGACGGCCCTGCTCGGATTCTCGTGTCTGGCCGCTTTGTCCAAGCTCGGCCACTCTCTACGACACAAGCCAGGTAAGAACGAGCATGCGCGTGTGGCCGTTAGAGTCGGAAAGGCTTATTACTTCACGCCGTATCTCACAAATATACGTCATGTTCGAATACGAATGTTTACTACTTAATTTAGTTGTCGAAGTTCTAAAGCTGAACACGTTGCGGTCACTCAAAAGCCATGGCGGCTACGATAGGGCGTTGCTTTCATTTGATCTCATGGTGGACCTGGCACCGGCCTTTCACTGGAACATAAAGCAATTGTTTGTTTATGTAGTGGCAATTTACGAAACGGAAGGACGAAA…
209	XLOC_007986	Phatr3_J39571	chr_20	Concordant	160636	161981	160215	161581	-	+	1346	1367	TTT(3'end)	2.35571	7.57028	0.17875	0.327655	0.714862	0.845495	0.00163979	5.52841e-19	TATCTTTGACTGTAAGAAGCAGACTGACAGTGAGCAATCATCCCCACTTGATGGCCTGCTTCGTCTGGTGCAAGTGTCTCCGTCTGCTAAATTTGATTTCCCTCGCAATTATGGAGTCCTCGTTTAGACGGTCGGATGAGAATCTATCCGAAATCAATTGCTTTTCCTTCTGAAGCACTAAAAATTTAATGGAAAAGACAGTTTTCCCATAGGTGGAAAGGGTATTCTTTCCAATAAAGCTAAACGCAGAAATGCTTGTGAATATTAATGGAAGAGTGAAGGACAACTAATGGCTTTTGCGCAATTCACAATTTCATTCTCTAAGGATATGGGTCACACGAACTCTTACAAATTTAACCTGATGGCGAAAACAAACAGAACAACCTGCTCCGTTTCGCC…	ATGATGCGAATTCTACTTTTTGCTATGATTCTTCTGGATGCAGCCAGCCTTGCTCAGCCTAATGACGAGGCGCAAATCCATAAAAGCGTATTTGAGAAGCGAGAGCTGATGAATAATTACATAGAACTGAGCATGAGTATGCCAGTCATTGGGAAGGGCAAGGGTAAAGGTAAAGGAAAGGGAATCGACTACAGCCTATCATCGAAATCCTCAAAGGCCAGCTGGTCCAAATCGTCCAAGTCAAAGGGAAAAGGAAGCAGCAAAAAGAGCGATAAAAGTGGAAAGGGTGGTGGCAAAGAAATTTCGCTCGTTCCCACAGTTCCGACCCCTACTACGGCTCCAATTGGTAAGTTGCGCTTGTCTTACATTAAAAAGGAAAAACCCAAATTGAAAGATCCT…
210	XLOC_007475	Phatr3_EG02377	chr_2	Concordant	462239	462533	461514	462968	-	+	295	1455	EMB(fully overlapped)	2.37666	2.99281	0.859822	0.0582934	0.818599	0.904765	0.00547609	1.37015e-07	ATCTCTTGGAATAAGCTCTGCTATTGGAAGGTCGTGAACACTTTGCAGAAAGCTGTCAATAGCCTCATCTGTTTTTTCCAAGTAACCCTCCGCTAAGAGCCCGCGTAAGGCTGTTCCATATTGTAAGTACAACTCATAGGCTTGTCCAGGACGCAACCCATGGTTGACGCACCATTCATCAATCTTGGCTGTGAGCAACTTAGCAGTTTTCCATCCGTCGAAGTACAGGCAATCGTCGCAATCAAAGAAAATAGCAAGTGGCTTCGGGCGAAGCCCATACATATCCAAATCACCT	ATGGACGCCTTGATTTTTTCCACCTCCACTCTAATCTACTGGTACATTCAACGAGGAACATCGTCAGCTGTGAATTCTGCAAAGGATTCTTCCTCCTTGCGTCAAGCGCTTAGAGCTGGCACGTCCTTGAATGCTAGTGAACGAGTTTGTCTCGTGACGAAGGACAATGTACCTATACCCGGAGGAGGAATACGGGCTGACATGCGTTTGCGCAAACTATGGCACCGAGCAACGTATGTGCTCGTCAAGCATGAGCCAATGCATGTTGAACAACACGGAACACACGATTCTGATGTGTACGTACTTGTCCAGAAACGATCTATATTGAAAGACTACTGTCCCGGAAAACTGGATCCGGTGCCTGGTGGAGTAGTGGGATATGGTGAGACGTATAGTGAG…
211	XLOC_002671	Phatr3_EG02529	chr_10	Concordant	741298	742259	739341	745963	-	+	962	6623	EMB(fully overlapped)	2.40112	1.54695	0.0486119	0.883987	0.86921	0.932314	1.53018e-05	2.17316e-05	CACAATTCGCTTCCTCAACTGCAACAAACGAGCTTTTAAAGGAAAGGTCGGTTTTTTGGTGGTTGGTAAGGTGAGACGAAGCAATCGTTTCGTTCCTTTCAGAAATAACTTCTCTAGCTGAGATGCTGGAATGCTTCCAGCCAGAGCCAGCCTCCAAGACCGGCGAACGTTCTGACAAACAACTATTCGAAGTGCTCACTAGTCCCGACGAAACACAAGATTTTGAAGATTTCGTATCACGGTCAGATTCAGGGGGATCTGGTCGCCAGAAAGTCAATTCGTGTTCACAACATTGATCGATAGCCTCTCTTTTGCCACCCACAGGAGCCTGACGGCAAAAGTTTGATCCAAAACTGTACCTTCTGCGGAGGCGCCTTTTTGCTGACTACGTTGTTCTGA…	ATGTCGTGGTTTAGTAGCCGTCGCGCCAAGCCAGCCAAAGAGAGCGCGTTCAATACCGACGACAAACCACAAAATGCTTTTGGAGGATTCGGCGCCGTGGCGCACTTTGACGACGGTCCCTTGCGAGACCCTCGGATGGCCAACGACTTTCTCGAAAGGGGAACGAAAAACGAAAATATTCATACGCATTCGGACACCAGTAGCGACGGTGACGACGCTGGTTCCGAGGCAGAGTCGGGTTCTCTCAGCGACGATTCCTTCGTAGGAGGTCCGCTCATGTACGAGTCAACGTGTTCCGACGATTCTATCACTGTAGACACTGCCGATCCAGATTCTCAGGATTGGAATCTACGAAAAGCCAATAACTTTCTGCAGGATTTTTACGACAAGGAGGACCTG…
212	XLOC_010748	Phatr3_J43817	chr_3	Concordant	117075	117728	117184	117804	+	-	654	621	TTT(3'end)	2.4019	3.43568	0.0288641	0.952202	0.938371	0.968696	0.000343134	5.92392e-06	GGTTTGTTCCACCTTGTGCCTTATAGGTCTTTAGCGGGTGATTTCAGGGTAACAAAGGAGCATCTGAAGCTTGTATTGCGAGCTACATCGTTACACTATGCAAGAAGACTTAAATTAGTTTGGCACTGGATTTGACGGCCCTGTACTTTTCCGGATCAGCCTTGCCCAAAGGACTGCCGCGGGCCCACTTCTGAATGCGTTCAATCACGCTGTCCTGGGTAGGTGTTTTCATGTGCTCCGGTATATCCAATCGCAGAGTAATAATATTGTAAATGTCGATTGTTTCGAGATTTACAAAGGCTTCGAACTGATTCAATTCGTCGTGCGCAAAGGTGTGAACGTGTTCACTGGCGTACGTGCCAAGCAGCAAGTCTACTTCCAACCATCCTCGCTGTTTCG…	ATGATTCAACCAGTCGGAAGAAAGACCGTATCTCTGTTGGTTCAGCATCGCACCAGTGCTTCGAAACGAGCACTTCTGCCAGCCGGCCGTTGTGTCGTAGTTCGAGGCTACCAGGGTGAAGCTGGCGAAGGTCGTCCCACTCTTTCCGCACAGGAAGAAGCATTGCTCAAAATTGCCCGGCCCAAGTCGGAAGAAATCTTTGCCAAGCACGTGGAGATGCCGAAATTGGACCAGATTCCTCGCGCCAACTTGGGGCCGGAGCAAGCGATCGACGCGGCCGACGAAGCGAAATTGAACCTCGATATCCGCCGCAAACGACTGATTTATCGTTCGAAACAGCGAGGATGGTTGGAAGTAGACTTGCTGCTTGGCACGTACGCCAGTGAACACGTTCACACC…
213	XLOC_001466	Phatr3_J31437	chr_1	Concordant	94563	95377	94401	95173	-	+	815	773	TTT(3'end)	2.40316	3.02702	0.833431	0.239185	0.689618	0.830432	0.000439696	3.566e-07	GGAGGCTATTTTAGGTCGTGCCTTGTCAAAAAGATCTCATCACTAATGTGTTTTTATCTAGATCTGCGTGAGGAGGCCTCGACCTCACGACTTGAAGCTCTACAAATTTGCAGACTGCGCGCGCGATGCTTCAGCGGCCAGTTCTCGCTTTCTCATATGGTACGCTCTAACAGTTTTATCCGATAGGCCTATACTTTCCGATTGTCAACTCTGATTCAACATGACCGACAAAATAATGGTCCAGACGAAAAAAATGACGTTCACATAAAGGACTCTCAACGTTGGCTTGACAAAAGCAAGATTCACTAGTGATGCCGGTATCCATAGCTTCCCTGTGCTCGAAAAGCAAAAGTTGAGCATGTGCATAACCTCAAAATGATGGCGCACTGTAACTTACAA…	ATGGGAAGCGAACAGTCACCACTTCTGCTCTACAGCAGTCTCGTTAAAGAATCAGCACCACAAGGCATAGAGCAACCCTGTCAAACAGGTGCAGCAAACAATCAAGATGAGGTCCTAAATCTGCAAAACCCTCATGCAAGACTTTCCCTATCGAGAAGTCTGTCGGAAACGTGGGATTCGTATTACTTTATTCTTGAAAAACATCCGCTTCTCGTCAAAAGCATAACCGCTTTTTTCATTTTAGGAGGCGGAGATCTCTGCGGACAAGGGCTCGAGCATTGGCGTGGTACCGCACAGGTTTTCGGCATAGACTGGGTACGTGCCGGAAGGTTTGCGATCTTTGGACTGATTGGTGCACCTTGGAGCCATTATTATTTTCATTATCTGGACTACTTCCTC…
214	XLOC_005615	Phatr3_J48195	chr_16	Concordant	480249	480764	479880	480945	-	+	516	1066	EMB(fully overlapped)	2.42065	3.89422	0.279231	0.970911	0.940435	0.96976	0.00259989	2.66217e-07	ACCGAGTAAATATACACAGAAAAGAAAAGACGATTTTATTTTTCTTCCAACTTACTGAACCGGCGTGTCGAAGTCGCTCCGGTTGTCAAGCGGCGTTGAATCTTGGCATGATGTTCTCGTCCTTGCGCTCTGGAGGATCGTGCCTTGGCGGCCGATCCTGCCCACATGCCAGCAAAAGGATCTGCTGATTCCTTCTCCTTGGTCTCAAGCTTTTGTACGATGCCTTCGTACTGACGACACGACACCGGAAGTTCCTTTACGGTGTTGAGGTTAAGTGCAAGACGTTCACAGTATGCTTCCGAATTTTTGCTGCGACCATCGTCTGTGAGGGAGCGGTAGAGTAAGAAAAGAGAGGAGGGAGTGCGGCGTGTGTTAGAAAAAGCGGAGATAAAAGCCACA…	CATAGGAGTTCCCTTGTCATAAAAGTGCTGGAGTTCCTTCTGTTTCCTCCTTTCCTCCAAACCAATAGTCCAATTACTTGACTTTCAAATCATGGTGCTCGCAACCTCTGCCAACCCTCGCCAAGCAAGCAACGACGCTAACAGTAAGTTGATCGAGCTCTTTGTAGTTTTTGATTTGTTTCGATCAGTTGGGATGGACGCGTCCGATCGTTTTACAGCGCTCATGACCAGCGAGTTCAATCAGGGAGAGAATGGGATCCAGGTCAGATGAAAACGATTGAAGGGTTTATCACTATGAGGATTGTTCGGTCTCATGTTGCTATTTGGAACTAGAAATCAGTTGTACTTCTTTCCCGCAATGCTCACGGACGCTCCTGTTCGCTAAAAGATACGGAAAGC…
215	XLOC_008331	Phatr3_J30246	chr_21	Concordant	592999	594107	592957	594033	+	-	1109	1077	HTH(5'end)	2.42522	3.09739	0.963582	0.923155	0.943566	0.971373	0.0159149	0.00120682	TCCATCACGGACCTTCTCCAACGCTTCTTTCGCGTGACTGTGGGGGAACTCTTCAATGATGGGCTTGATTCCATTCTCCGCGGAGAACTTGAGCATCAGAGCACTGTCAACTTTACCACCGACCAGCGATCCCGACACGGTCAGGCGGTTCTGGATCAATCCGAATGCGTTAAACTTGAGGTCTTCGCCGGGGACACCGCATAGATGAATGATGCCGTACGGCTTCATCAAACTCATGAGGTTGCCAATGTCCACAAAGCCACCAGCCGTGGTAATGAGCAAAATGTCCAAAGTACCGGCAGCACCGGCAAAGGCCTCTTCGCTCGTCGTGTCCACCAACGAAGTCGCACCCAGCTCTTTGGCAAAGTCCGTTTTCGACGTTCCGCGCGAAAACGCCAC…	ATGCCTCCTGCCATTCCTGACGAAATTCAAGCCATGGGCTTTGCCGAAGCCAAGGCTGACCCTTCTCCGCTCACGTATTCCGTCAAGCCCTTGGCGGCCACGGACGCCGACATTGTCATCACCTACAACGGTGTTTGCCACAGCGATGTGCACATGATCGACAACGACTGGGGCATGTCCGTGTACCCGTTGGTGCCGGGTCACGAGATCGTCGGACACGTCATCAACGTTGGGTCCGCCGTGACGAATCTGAAGGTCGGCGATGCCGTGTGTTTGGGATGCGTAGCCCAATCCTGTTTGACGTGCGACCAGTGCGAAAGCGGCGTCGACAACTTGTGTGCCTCCAAGACACTCACGTACATGGGCAACACGTCGGACGAGACTGGTGAGCACCGTCAC…
216	XLOC_002670	Phatr3_EG02529	chr_10	Concordant	740006	740740	739341	745963	-	+	735	6623	EMB(fully overlapped)	2.42663	1.54695	0.4478	0.851837	0.621784	0.788533	0.00924211	2.17316e-05	GATTCGGCTTCCCTTCTTTCGAGAGAGAAAAGTTCATTTTGATTTGGATAAATATCGCCTCTACTACCGCCACAGTCTAGTGCATCAAGTTCTAAACTCGAGTCAGCTTCATGTCGATGCTTATTGTGGACAGGTGAATTCCCAGAGACCAAGAGATCAGAGCTTGAATCATTGGAGGAAGTTTCTTTGTCTTCATCGCAACGAGAAACTCCAAAGCCACCGTTCGCGGCGAGCGCATTTCCAACACCAAACATTTCGCCCAAGCCAGACCCGGAATGATTACCTCGATTGCATTTACTATTGTGAGATCCGTCGCTCAAGCTGCCATAAGCGCTATCAACAGCCGATGCCCCCTGAAAGTCTCCTCGCATGTGCCGCGATGGATCGCGGTCGTTTCCA…	ATGTCGTGGTTTAGTAGCCGTCGCGCCAAGCCAGCCAAAGAGAGCGCGTTCAATACCGACGACAAACCACAAAATGCTTTTGGAGGATTCGGCGCCGTGGCGCACTTTGACGACGGTCCCTTGCGAGACCCTCGGATGGCCAACGACTTTCTCGAAAGGGGAACGAAAAACGAAAATATTCATACGCATTCGGACACCAGTAGCGACGGTGACGACGCTGGTTCCGAGGCAGAGTCGGGTTCTCTCAGCGACGATTCCTTCGTAGGAGGTCCGCTCATGTACGAGTCAACGTGTTCCGACGATTCTATCACTGTAGACACTGCCGATCCAGATTCTCAGGATTGGAATCTACGAAAAGCCAATAACTTTCTGCAGGATTTTTACGACAAGGAGGACCTG…
217	XLOC_015569	Phatr3_J36118	chr_9	Concordant	601889	602573	600427	603069	-	+	685	2643	EMB(fully overlapped)	2.45321	7.95638	0.862448	0.0772544	0.604986	0.777808	0.00210609	7.84676e-31	TTCCCAACATACAGCGCAAGCGGTGCGACCTGGATATCGTAATAGAGACCGTGGTGGTTGATTGCAGCAATTTCCGACAAACCTTGTTCACTGTACGTCAACCACTCGAGATAGTCGGCAAACCATTGACGAAGCGAGCTACACTCCGACTTTGACAGAACTCCAGACTTTTCGACAATTTTTATCGCATCCAGGAAGAAATACAGGTCTTTCATTTCCATCAAACCAGATGCAGAAGCAAACAACTCGCCGTCTTTGTTCCTTTCAACTCGGGAATACTTGAGATGGGGTTTCATACGCGTTACGTCAGAAATGAACCAGTGGCGTAGATTATCTGCAGCCTTGTGGATGTACTTCTCATTCTCCGTCAAGGAGTATGCCAAAGCAAGAATAGACGTG…	ATGACGAACAGAGCGTCGATGACCGCCTCCCGATTCCCTTCTACCGAAAGCAGTGATTCGAACCCACGCTACGGCAAAAAAGCACTCAAGCGTGGTCACATAGGAGAGGAGAGCTGGTGCAGTTCAATCCACGCACGGCAAAGATCTAAAAGAGGATATGGCGTTAGATTCCGCGAAATACGAAATCGTCGGCTCCCTTGGCGGTCTTGGCTTCTCTATTCAACACCGCTTGTACTATTTTCACTCTTTCGGTCAATACCTTATCCCATCACCGAACGAGCAATACTCGGCTCGACGGCCATTATGCCGTTGCATCAAACTCAGACTCCGACGGTTGCAAGTCAGCCATTTTCAGAGCAATCCACCTCCACCCAAAATGCGGTGAAACCGGGAATCTGG…
218	XLOC_003211	Phatr3_J46890	chr_11	Concordant	719193	720358	720153	721104	-	+	1166	952	HTH(5'end)	2.45808	1.63843	0.855388	0.299111	0.69062	0.831036	0.000396151	0.000165423	TTGTGCAATATGCAAACCTTACTTGAGTTTGACGATCTATCAACTATTAACGCTTTCTTTTCGGAAGCATTTCCTGTCAATAAAACCAAACTCCGCGCTGAGCAAATTGTTTTCTTGATCGCCAAAAAAGAACCCTCTAAGTATAACGAGACGGCGTAGTTGGCCCTTCTGAAGCTGGCGCCAAACGGTATCGTGATTGCAGTCATTTACTTTTGATAGTAATGTACCTGCGGTTGCTTGTATTCGAGGGATCTGATCGGTGCCGCCTCGCCTTCTCATTCGGGGTACGGTGCGCCAACCATCTGCTCCAACATCCACGCTCCAAATGACCCCGGCGTCGAAAAATCGTCAATGGAATAGGTAGGTCAAAGGTAGTTGATAGTAGACGTAGTCGGTCTT…	ATGACTGCAATCACGATACCGTTTGGCGCCAGCTTCAGAAGGGCCAACTACGCCGTCTCGTTATACTTAGAGGGTTCTTTTTTGGCGATCAAGAAAACAATTTGCTCAGCGCGGAGTTTGGTTTTATTGACAGGAAATGCTTCCGAAAAGAAAGCGTTAATAGTTGATAGATCGTCAAACTCAAGTAAGGTTTGCATATTGCACAACATTTGGCTGTCGTGCACTTCGCCGAAGTGTATGGCTACCGAAACGAAGAGACCTGGTCGCGCTTTTGTCTTTCGTTGTAGGTGATAAGCGAAGGCAAACCACGGTGATGCCTCAAATATATGTACTACAGCTGGAGCACGGATGTTACTACGTAGGGAGCACCACGCGGGCCCTGTCGCAACGATTCCAGGA…
219	XLOC_005612	Phatr3_J48192	chr_16	Concordant	471700	473953	471889	474083	-	+	2254	2195	HTH(5'end)	2.46774	3.57777	0.745871	0.377929	0.815968	0.903309	1.68013e-06	1.60034e-08	GGCTGAACAAGGACCATAGACCGTAACATGCAATGTGTGCGGGAAAACCGACCATCGGGGGCCTTGTTTGATCAGAGAATATCGTGAAGGCCTCGAGCGCTAGAGCTGCCCGTCAACGCTGGTACATCCAAAATGTTCCAAGCGCTGCCTGCTTTTCGACACACCTGAATAGTTGCCGGTCAAACAGTGGCGAAACCTTGACGTGGTTAGTCAGCTTTTAATCGGATTGACGCAGGTCCCAGCAAATCGACTGCGACGTGCACGATGACCAGAAGTGACCACAACTTACGGTTGAGCTTTAGAAGCGCTTGGATCTGCTATATGACCTCTTTGAGGCAGTTAAAACACGACATAGTGTAGCATGCTCTGAACGCTCAACACAACAAAGGCAGTCTGGAA…	TTTCTTTCCTGTTCGTGCCTTTTGCGAGAAGTTGGCGTCTTACAACATCAAACACTACAGAATCCTTTGGATGCGAGATTCAGGTACAAAAACGACTTTAGTTGTTTTTGGCTATGGATGGCGCACCACTGGACGATGGCAAAGCCGCTACGTCGGTAGAGGAGCGCAAGCTTACGGCAAAGATGGTTGTTTCTAGCAAAACGGTACCATCCTCCGATCAGCAGGTAAAGATATCGTCCGGAGACCCAACAGCTAACCAGCCGCGTGATTGCTTTTCAAAAGGGAATACCAATGCTTCCTCTAATCCCACATTGTTCATTCTTCATGCAGGTACACCGACTCGCCGAGAAGCTGGAGCCATCTGGGAAGGGTGAGCGTAACATGGGCGTATCATGGAAT…
220	XLOC_006746	Phatr3_J15417	chr_19	Concordant	225878	226499	226276	226644	-	+	622	369	HTH(5'end)	2.46795	3.95802	0.309888	0.878334	0.956041	0.977773	3.73878e-05	3.56373e-09	AGCTGATCGAGATTTTCTTTCGACATCAGATCTCGGTCCATCCTGCATTGTAAATACTCTTTGCTATGATCTTTGCATTTGTGGTGCAGGTCCTTTTCTTCCTTGAGGCACTCTAGATACTGATCCATAGGCCCTTTGCATTCTCGATAATGATCGAGCGGAAAAATTCCACGTTGCGGCGGACGCACTACCTGCTTCGCGGAGCCCATGCTAATGGACGACATAATGCGTTCAGACCTTCTACGAGAAGAAACAATCACGTTAGCAAGGTCGAACACTTCAACTGTCAATAGGATTATGCTGCCCGAAATGCTCACAGGCAACTTTGTTTACTTTGTTTCGAACAATTAGCAGTCGTAGCCCTAACACCTACACGTCGCGAACAATTTTTCGCAAACG…	ATGTCGTCCATTAGCATGGGCTCCGCGAAGCAGGTAGTGCGTCCGCCGCAACGTGGAATTTTTCCGCTCGATCATTATCGAGAATGCAAAGGGCCTATGGATCAGTATCTAGAGTGCCTCAAGGAAGAAAAGGACCTGCACCACAAATGCAAAGATCATAGCAAAGAGTATTTACAATGCAGGATGGACCGAGATCTGATGTCGAAAGAAAATCTCGATCAGCTGGGCTTTAGCAAAGAAGCTGAGGTCCAAAACGCCAGGGAATACGACAGCGCCAAAGAAAAGGCTGGATTCGTTGCTGGAAAGCACATCTCAAAAGAGGGGAAGTGGTGGTGGCAATCTTCTGATCGAAAAGACTGGGAAGCGTAA
221	XLOC_000794	Phatr3_J42518	chr_1	Concordant	281070	281548	280923	281599	+	-	479	677	EMB(fully overlapped)	2.47348	3.28832	0.0586854	0.823792	0.869411	0.932422	0.0212936	8.64574e-09	CTCTTTTATCATGTACATTATTGAAATCAGAAATGTGAAAAAGAAGGATGCCGCCGCACCGAAAGCACTTCCTTTGGCATTTTCCACGTCGTCTATTCCCCCCACAAAGAATGGCTGTTTAATCAGCAATATACCAACCCAAGACTGTTGCAATCAAAGGAACAGAGTCAGATCATAGAACGTGAATAACGTCGGAGAGAAACGGTCGGCCGACGCATAAACTGTAAACAAGTCATAGCACTCGATAACATCCGCAAAAGCACCTCCGACGCCCAATCAGAATGACGTCCGCGTTGGCAAATTCGAAGACATCGATGTTACATTCAGACGCTACTCCCTCGCTTCAGCCAATGTGAGATCTCTGGAAGCCCAACAGATCGCTCCATCCACCATCTCCAA…	ATGTGTTCGGATCTCGGCGCCGCATCGCAAGGCTGCGCCTTTTTCTCTGCAGTAGGGATTCTGTTCATGGTGAGTGACGATTCAGTCGTATGAAACGCAACGTTGTCCATCCAAAGACCAGTCAAAACTCCTTGGAGATGGTGGATGGAGCGATCTGTTGGGCTTCCAGAGATCTCACATTGGCTGAAGCGAGGGAGTAGCGTCTGAATGTAACATCGATGTCTTCGAATTTGCCAACGCGGACGTCATTCTGATTGGGCGTCGGAGGTGCTTTTGCGGATGTTATCGAGTGCTATGACTTGTTTACAGTTTATGCGTCGGCCGACCGTTTCTCTCCGACGTTATTCACGTTCTATGATCTGACTCTGTTCCTTTGATTGCAACAGTCTTGGGTTGGTA…
222	XLOC_013310	Phatr3_J44968	chr_5	Concordant	839872	840195	839861	841765	-	+	324	1905	EMB(fully overlapped)	2.48361	3.93033	0.760543	0.571699	0.865613	0.930383	0.00343727	1.2098e-06	TGCACTGTGGAAATGTCTACGGCTGTATTGGCGTACATTTCATTGAGCATTTTTTCGTGTCGTCGCAGCTTTTTGATACGCTTTTTGTTAGCTTTGTGCTCCTTTTTGTGTTCGTCCGACCAAAACTCTTGTTCCTTCTCTGCTTCCAGCTGTTCCGCAGGGGAGAGTCTATTTTCTTTATGCCTGAGTCTCCGAACGTGTTGAGAAGAGTGACCTTCCGTTGTATCGCTTTCTTCCTCCTCTGATCGGGGAAACTGCTGCTGGGCAAGATAAAGTTTCCATGAGTCTTTGTCCTCCATAGGGTGTTTTTCCTGTCTCTGCTTG	ATGAAGACGAACAAGCAGAGACAGGAAAAACACCCTATGGAGGACAAAGACTCATGGAAACTTTATCTTGCCCAGCAGCAGTTTCCCCGATCAGAGGAGGAAGAAAGCGATACAACGGAAGGTCACTCTTCTCAACACGTTCGGAGACTCAGGCATAAAGAAAATAGACTCTCCCCTGCGGAACAGCTGGAAGCAGAGAAGGAACAAGAGTTTTGGTCGGACGAACACAAAAAGGAGCACAAAGCTAACAAAAAGCGTATCAAAAAGCTGCGACGACACGAAAAAATGCTCAATGAAATGTACGCCAATACAGCCGTAGACATTTCCACAGTGCACGGTTTTATGATTGACGCTGGCAGTACGGGCTCTCGTATGCATATTTACGAATGGGAACCACGA…
223	XLOC_002448	Phatr3_J36633	chr_10	Concordant	932091	932772	932415	933669	+	-	682	1255	TTT(3'end)	2.48391	2.81601	0.0067655	0.402469	0.772373	0.878848	0.00217357	3.71622e-07	TACTAACCTCTCGTAAGGTAGAGCACTCTAAAACAGGATAAGAGCCACCCCCAAGAGGGGGAAAATGTGTCCCGATATACCACATCTGTTTTGATGTCCCCCTATCAACGACGTCAATAGGCAAACCCCTGAGGAATCTCGAGACCACCCGCATGCATTCGGTCACAGCAACACACAAAATGCTGATTGACGCATCCCCGAGTCAGAACTAAAGTGGCCAAAGCTTACGATACGATATTCTCGTCACCCTTTCTTTTCTGTTCATCCCTGTGTCCAAAGAGTAGTTCTCGGCTTTCAAAATTCACTCTCGGCTGGACTTGCCCACTATACTTTCGTGTTAGAAAGGCTTCCTTCCTTGGAAAAGTTTTTTTCACGTTGCCTCTTCTTTTTTGCTGTATA…	ATGCTCCGAGATCTCGCCGAAACGCTGGAACAAGCCACGCCAAGGCAAACAGAGGAGGAGGATTCCGACAGCGATGATGATGACATCGAGGGTATCCTGCGACATCAATCCGAGACGGGGCAAATATCCCTGTCAGCTTTGAAAGCTTACATTCGCTCTGGATTGCAGTCGCACGGAACCGACGTGCGGTTTAACGACAGAGACTTGTTCGGAGACGGCGACCAGTCACCGATTCACTTGGATCACCAAGGGAAACAGTTTTATCGTGAGCTCTTTCGGACGGGTGGCGACATTCGTCAGCTAGCCGCCCTGGGCTGCGAGCCACTCAGTCCGTTTGCAAAAATGTGCGTAACGGGTGCCGTACATGCAGTGCGAGAAATGTTGCAACAATTGGACGAC…
[truncated: 73 more rows]
