# Supplementary material for: Differential expression patterns of long noncoding RNAs in a pleiomorphic diatom and relation to hyposalinity
Source: Sci Rep. 2023 Feb 10;13:2440. doi: 10.1038/s41598-023-29489-w (PMC9918465; doi:10.1038/s41598-023-29489-w)
Supplement: Supplementary file 5 — Supplementary Information 5. [file 41598_2023_29489_MOESM5_ESM.xlsx]

## Sheet: A. TF
	NAT.ID	mRNA.ID	chr	Concordancy	OVERLAP	BP	CC	MF	log2FC.NAT	log2FC.mRNA
1	XLOC_002170	Phatr3_J32459	chr_1	Concordant	EMB(fully overlapped)	NA	membrane| integral component of membrane	protein serine/threonine kinase activity| transferase activity| nucleotide binding| protein kinase activity| ATP binding	-5.20719	-3.30603
2	XLOC_002166	Phatr3_J32455	chr_1	Concordant	EMB(fully overlapped)	DNA integration	NA	nucleic acid binding	-2.97889	-2.03457
3	XLOC_015495	Phatr3_J36007	chr_9	Concordant	EMB(fully overlapped)	DNA integration	NA	nucleic acid binding	-2.88762	-1.78266
4	XLOC_005915	Phatr3_EG01966	chr_17	Concordant	EMB(fully overlapped)	DNA integration	NA	nucleic acid binding	-2.76287	-2.09712
5	XLOC_011394	Phatr3_J33459	chr_3	Concordant	EMB(fully overlapped)	DNA integration	NA	nucleic acid binding	-2.74374	-2.08944
6	XLOC_002448	Phatr3_J36633	chr_10	Concordant	TTT(3'end)	NA	NA	NA	-2.30535	-1.13935
7	XLOC_000971	Phatr3_J8686	chr_1	Concordant	HTH(5'end)	translation	ribosome| intracellular anatomical structure	structural constituent of ribosome	1.4989	1.66325
8	XLOC_007345	Phatr3_J50701	chr_2	Concordant	HTH(5'end)	translation	ribosome| chloroplast| intracellular anatomical structure| small ribosomal subunit	structural constituent of ribosome	1.5581	1.64647
9	XLOC_010860	Phatr3_J43941	chr_3	Concordant	TTT(3'end)	NA	NA	NA	1.60552	2.22358
10	XLOC_005750	Phatr3_J6062	chr_17	Concordant	EMB(fully overlapped)	photosynthesis	chloroplast| plastid| photosystem II| thylakoid| light-harvesting complex| membrane| integral component of membrane	chlorophyll binding	1.62068	1.64184
11	XLOC_003983	Phatr3_J47510	chr_13	Concordant	TTT(3'end)	NA	NA	D-threo-aldose 1-dehydrogenase activity| oxidoreductase activity	2.09903	1.30338
12	XLOC_002397	Phatr3_J54602	chr_10	Concordant	EMB(fully overlapped)	NA	NA	protein binding	2.21554	2.24621
13	XLOC_003322	Phatr3_EG02526	chr_12	Concordant	EMB(fully overlapped)	carbohydrate metabolic process	NA	hydrolase activity	2.74778	2.54847
14	XLOC_002003	Phatr3_J41702	chr_1	Discordant	TTT(3'end)	metabolic process| tryptophan biosynthetic process| tryptophan metabolic process	NA	tryptophan synthase activity| catalytic activity| lyase activity	-2.50832	1.33183

## Sheet: B. OF
	NAT.ID	mRNA.ID	chr	Concordancy	OVERLAP	BP	CC	MF	log2FC.NAT	log2FC.mRNA
1	XLOC_004288	Phatr3_J47573	chr_14	Concordant	EMB(fully overlapped)	NA	NA	NA	-6.48555	-4.57776
2	XLOC_008211	Phatr3_J49202	chr_21	Concordant	HTH(5'end)	NA	NA	NA	-5.27619	-4.43376
3	XLOC_004284	Phatr3_J47569	chr_14	Concordant	EMB(fully overlapped)	NA	NA	NA	-5.12131	-4.61381
4	XLOC_014532	Phatr3_EG02315	chr_7	Concordant	EMB(fully overlapped)	methylation	NA	methyltransferase activity| nucleic acid binding	-5.01232	-3.68951
5	XLOC_001553	Phatr3_J42546	chr_1	Concordant	EMB(fully overlapped)	NA	integral component of membrane| membrane	NA	-4.67478	-1.33691
6	XLOC_010860	Phatr3_J43941	chr_3	Concordant	TTT(3'end)	NA	NA	NA	-4.51854	-3.12554
7	XLOC_002271	Phatr3_J46436	chr_10	Concordant	EMB(fully overlapped)	NA	NA	NA	-4.44887	-2.80683
8	XLOC_004283	Phatr3_J47569	chr_14	Concordant	TTT(3'end)	NA	NA	NA	-4.41551	-4.61381
9	XLOC_012756	Phatr3_J44695	chr_4	Concordant	EMB(fully overlapped)	proteolysis	NA	peptidase activity| metallopeptidase activity	-4.36746	-3.64523
10	XLOC_010567	Phatr3_J41316	chr_29	Concordant	TTT(3'end)	NA	NA	NA	-4.33716	-4.08517
11	XLOC_004519	Phatr3_EG02272	chr_14	Concordant	HTH(5'end)	NA	integral component of membrane| membrane	NA	-4.32414	-3.24127
12	XLOC_010789	Phatr3_J43856	chr_3	Concordant	EMB(fully overlapped)	lipid metabolic process	integral component of membrane| membrane	hydrolase activity	-3.65775	-1.79597
13	XLOC_010758	Phatr3_J43828	chr_3	Concordant	HTH(5'end)	ion transport| transport| cation transmembrane transport| ion transmembrane transport| transmembrane transport	integral component of membrane| membrane| plasma membrane	ion channel activity| cation channel activity	-3.59033	-1.49511
14	XLOC_005251	Phatr3_J48054	chr_16	Concordant	HTH(5'end)	NA	NA	NA	-3.55301	-1.8793
15	XLOC_014355	Phatr3_EG02041	chr_7	Concordant	EMB(fully overlapped)	SRP-dependent cotranslational protein targeting to membrane	signal recognition particle	GTP binding| 7S RNA binding| GTPase activity	-3.49971	-1.39795
16	XLOC_005248	Phatr3_EG01989	chr_16	Concordant	HTH(5'end)	NA	NA	NA	-3.38802	-2.20378
17	XLOC_005214	Phatr3_J14646	chr_15	Concordant	EMB(fully overlapped)	NA	NA	NA	-3.27793	-3.01497
18	XLOC_006962	Phatr3_J43361	chr_2	Concordant	HTH(5'end)	NA	NA	NA	-3.17396	-3.62384
19	XLOC_013707	Phatr3_J45059	chr_6	Concordant	TTT(3'end)	metabolic process	integral component of membrane| membrane	sulfotransferase activity	-3.1598	-1.83876
20	XLOC_013276	Phatr3_J44947	chr_5	Concordant	HTH(5'end)	protein phosphorylation	NA	protein serine/threonine kinase activity| protein kinase activity| ATP binding| transferase activity	-3.1422	-1.6671
21	XLOC_005211	Phatr3_J22113	chr_15	Concordant	HTH(5'end)	cellular amino acid metabolic process| cellular amino acid biosynthetic process	NA	NADP binding| aspartate kinase activity| oxidoreductase activity	-3.13143	-2.26764
22	XLOC_008300	Phatr3_J49296	chr_21	Concordant	TTT(3'end)	NA	integral component of membrane| membrane	NA	-3.11568	-2.22173
23	XLOC_012716	Phatr3_J44658	chr_4	Concordant	EMB(fully overlapped)	NA	NA	NA	-3.00595	-2.74591
24	XLOC_012459	Phatr3_J44347	chr_4	Concordant	EMB(fully overlapped)	NA	integral component of membrane| membrane	NA	-2.99557	-3.54846
25	XLOC_004429	Phatr3_J47727	chr_14	Concordant	TTT(3'end)	NA	integral component of membrane| membrane	NA	-2.90165	-4.40479
26	XLOC_007167	Phatr3_J43594	chr_2	Concordant	TTT(3'end)	NA	NA	NA	-2.89546	-1.66131
27	XLOC_002660	Phatr3_J46556	chr_10	Concordant	EMB(fully overlapped)	cytolysis	integral component of membrane| membrane	NA	-2.88854	-1.18181
28	XLOC_002248	Phatr3_J46406	chr_10	Concordant	TTT(3'end)	NA	NA	NA	-2.85052	-1.39829
29	XLOC_002685	Phatr3_J46578	chr_10	Concordant	EMB(fully overlapped)	NA	NA	NA	-2.79664	-1.85694
30	XLOC_001735	Phatr3_J42755	chr_1	Concordant	EMB(fully overlapped)	metal ion transport| transmembrane transport	integral component of membrane| membrane	metal ion transmembrane transporter activity	-2.75744	-2.73466
31	XLOC_008188	Phatr3_J49176	chr_21	Concordant	EMB(fully overlapped)	NA	NA	protein binding	-2.72944	-1.46909
32	XLOC_003471	Phatr3_J47174	chr_12	Concordant	HTH(5'end)	NA	integral component of membrane| membrane	NA	-2.65549	-1.28844
33	XLOC_007166	Phatr3_EG02610	chr_2	Concordant	EMB(fully overlapped)	lipid metabolic process	NA	hydrolase activity	-2.65165	-1.84202
34	XLOC_012752	Phatr3_J44694	chr_4	Concordant	TTT(3'end)	proteolysis	NA	peptidase activity| metallopeptidase activity	-2.63607	-2.90512
35	XLOC_008206	Phatr3_J49199	chr_21	Concordant	EMB(fully overlapped)	NA	NA	NA	-2.60641	-2.41217
36	XLOC_012501	Phatr3_J44395	chr_4	Concordant	HTH(5'end)	NA	NA	nucleic acid binding| nucleotide binding| zinc ion binding| RNA binding	-2.57592	-2.25579
37	XLOC_001744	Phatr3_J31827	chr_1	Concordant	HTH(5'end)	NA	integral component of membrane| membrane	NA	-2.56685	-2.06951
38	XLOC_011757	Phatr3_J31339	chr_31	Concordant	HTH(5'end)	NA	NA	heme binding| oxidoreductase activity| iron ion binding| monooxygenase activity| oxidoreductase activity| metal ion binding	-2.55591	-1.89924
39	XLOC_005077	Phatr3_J47863	chr_15	Concordant	EMB(fully overlapped)	NA	integral component of membrane| membrane	protein binding	-2.48079	-1.69379
40	XLOC_009090	Phatr3_J49566	chr_23	Concordant	EMB(fully overlapped)	regulation of transcription	nucleus	DNA-binding transcription factor activity| DNA binding| sequence-specific DNA binding	-2.46898	-2.20251
41	XLOC_013960	Phatr3_J45341	chr_6	Concordant	HTH(5'end)	NA	NA	NA	-2.45367	-2.90827
42	XLOC_011610	Phatr3_J50516	chr_30	Concordant	HTH(5'end)	cation transport| transport| transmembrane transport| proton transmembrane transport	integral component of membrane| membrane	solute:proton antiporter activity	-2.44859	-1.75591
43	XLOC_007805	Phatr3_J54971	chr_20	Concordant	HTH(5'end)	NA	NA	NA	-2.44672	-2.02732
44	XLOC_013721	Phatr3_J45068	chr_6	Concordant	HTH(5'end)	NA	NA	protein binding	-2.43487	-2.40398
45	XLOC_010637	Phatr3_J50353	chr_29	Concordant	EMB(fully overlapped)	NA	NA	catalytic activity| nitronate monooxygenase activity	-2.42684	-1.74272
46	XLOC_007110	Phatr3_J43531	chr_2	Concordant	EMB(fully overlapped)	NA	NA	NA	-2.42202	-1.7769
47	XLOC_014284	Phatr3_J45390	chr_7	Concordant	HTH(5'end)	NA	NA	nucleic acid binding	-2.3969	-2.8953
48	XLOC_004314	Phatr3_J37861	chr_14	Concordant	HTH(5'end)	NA	NA	protein binding	-2.39212	-2.30043
49	XLOC_008877	Phatr3_J23281	chr_22	Concordant	HTH(5'end)	extracellular polysaccharide biosynthetic process	NA	dTDP-4-dehydrorhamnose reductase activity	-2.38345	-1.17488
50	XLOC_015391	Phatr3_EG02323	chr_9	Concordant	EMB(fully overlapped)	translational initiation| formation of translation preinitiation complex| formation of cytoplasmic translation initiation complex| cytoplasmic translational initiation| regulation of translational initiation| translation	cytoplasm| eukaryotic translation initiation factor 3 complex| eukaryotic 43S preinitiation complex| eukaryotic 48S preinitiation complex	ATP hydrolysis activity| translation initiation factor activity| nucleotide binding| ATP binding| RNA binding	-2.38026	-1.13981
51	XLOC_014554	Phatr3_J54465	chr_7	Concordant	EMB(fully overlapped)	NA	integral component of membrane| membrane	NA	-2.36329	-1.64178
52	XLOC_014020	Phatr3_J45412	chr_7	Concordant	HTH(5'end)	proteolysis	NA	metallopeptidase activity	-2.34765	-2.01747
53	XLOC_006522	Phatr3_J39269	chr_19	Concordant	EMB(fully overlapped)	carbohydrate metabolic process| metabolic process	NA	catalytic activity	-2.30417	-2.23089
54	XLOC_005196	Phatr3_EG02266	chr_15	Concordant	EMB(fully overlapped)	NA	NA	NA	-2.30141	-1.66944
55	XLOC_010941	Phatr3_J44041	chr_3	Concordant	TTT(3'end)	NA	NA	nucleic acid binding| zinc ion binding	-2.26587	-1.51078
56	XLOC_015392	Phatr3_EG02323	chr_9	Concordant	EMB(fully overlapped)	translational initiation| formation of translation preinitiation complex| formation of cytoplasmic translation initiation complex| cytoplasmic translational initiation| regulation of translational initiation| translation	cytoplasm| eukaryotic translation initiation factor 3 complex| eukaryotic 43S preinitiation complex| eukaryotic 48S preinitiation complex	ATP hydrolysis activity| translation initiation factor activity| nucleotide binding| ATP binding| RNA binding	-2.24853	-1.13981
57	XLOC_005840	Phatr3_J48435	chr_17	Concordant	EMB(fully overlapped)	proteolysis	NA	ATP-dependent peptidase activity	-2.24353	-2.31917
58	XLOC_011212	Phatr3_J43891	chr_3	Concordant	EMB(fully overlapped)	NA	NA	protein binding	-2.2245	-1.64317
59	XLOC_004920	Phatr3_J29174	chr_15	Concordant	HTH(5'end)	transport| protein transport| protein import into nucleus	cytoplasm| nucleus	nuclear import signal receptor activity| protein binding	-2.21592	-1.59331
60	XLOC_013413	Phatr3_J45070	chr_6	Concordant	HTH(5'end)	NA	NA	protein binding	-2.21353	-2.03808
61	XLOC_002200	Phatr3_J27877	chr_10	Concordant	HTH(5'end)	ammonium transport| ammonium transmembrane transport	integral component of membrane| membrane	ammonium transmembrane transporter activity	-2.19321	-3.73263
62	XLOC_014553	Phatr3_J54465	chr_7	Concordant	HTH(5'end)	NA	integral component of membrane| membrane	NA	-2.182	-1.64178
63	XLOC_012241	Phatr3_J44570	chr_4	Concordant	HTH(5'end)	regulation of transcription	NA	DNA-binding transcription factor activity| sequence-specific DNA binding	-2.17394	-1.51119
64	XLOC_007835	Phatr3_J54981	chr_20	Concordant	EMB(fully overlapped)	ammonium transport| ammonium transmembrane transport	integral component of membrane| membrane	ammonium transmembrane transporter activity	-2.16559	-2.73384
65	XLOC_010784	Phatr3_J18475	chr_3	Concordant	EMB(fully overlapped)	translational elongation| translation	chloroplast| cytoplasm	GTP binding| GTPase activity| nucleotide binding| translation elongation factor activity	-2.1138	-1.24919
66	XLOC_012804	Phatr3_J44743	chr_5	Concordant	HTH(5'end)	NA	NA	NA	-2.07068	-1.37344
67	XLOC_001379	Phatr3_J43207	chr_1	Concordant	TTT(3'end)	NA	integral component of membrane| membrane	NA	-2.00631	-1.52234
68	XLOC_013711	Phatr3_J45061	chr_6	Concordant	HTH(5'end)	NA	integral component of membrane| membrane	NA	-2.00094	-1.49048
69	XLOC_004237	Phatr3_J47520	chr_13	Concordant	EMB(fully overlapped)	NA	integral component of membrane| membrane	lipid binding	-1.99503	-1.17705
70	XLOC_012159	Phatr3_J10835	chr_4	Concordant	HTH(5'end)	translational initiation| translation	chloroplast| intracellular anatomical structure	GTP binding| GTPase activity| translation initiation factor activity| nucleotide binding	-1.95106	-1.45365
71	XLOC_005224	Phatr3_EG02498	chr_15	Concordant	EMB(fully overlapped)	NA	NA	NA	-1.86339	-1.37451
72	XLOC_008865	Phatr3_J49501	chr_22	Concordant	EMB(fully overlapped)	NA	integral component of membrane| membrane	NA	-1.8274	-3.67073
73	XLOC_005673	Phatr3_J48263	chr_16	Concordant	HTH(5'end)	NA	integral component of membrane| membrane	NA	-1.79338	-1.36112
74	XLOC_013171	Phatr3_J44828	chr_5	Concordant	HTH(5'end)	NA	NA	NA	-1.77807	-1.45692
75	XLOC_013414	Phatr3_EG02369	chr_6	Concordant	TTT(3'end)	methylation	NA	methyltransferase activity| ATP binding| transferase activity	-1.77287	-1.71646
76	XLOC_013099	Phatr3_J26405	chr_5	Concordant	HTH(5'end)	metal ion transport| transmembrane transport	integral component of membrane| membrane	metal ion transmembrane transporter activity	-1.11892	-2.41888
77	XLOC_014511	Phatr3_EG02312	chr_7	Concordant	EMB(fully overlapped)	protein phosphorylation	NA	protein serine/threonine kinase activity| protein kinase activity| ATP binding| transferase activity	1.19654	1.16492
78	XLOC_001465	Phatr3_J31437	chr_1	Concordant	HTH(5'end)	NA	integral component of membrane| membrane	NA	1.24208	2.32265
79	XLOC_004869	Phatr3_J47911	chr_15	Concordant	TTT(3'end)	NA	NA	NA	1.29061	1.27368
80	XLOC_011456	Phatr3_J44178	chr_3	Concordant	HTH(5'end)	NA	NA	oxidoreductase activity| iron ion binding| 2-oxoglutarate-dependent dioxygenase activity| metal ion binding	1.37613	1.82469
81	XLOC_004364	Phatr3_J37922	chr_14	Concordant	HTH(5'end)	NA	NA	NA	1.4311	1.21473
82	XLOC_006926	Phatr3_J25168	chr_2	Concordant	EMB(fully overlapped)	photosynthesis| photosynthesis| protein-chromophore linkage	membrane| chloroplast| plastid| light-harvesting complex	chlorophyll binding| identical protein binding	1.48088	2.02648
83	XLOC_011033	Phatr3_J44140	chr_3	Concordant	HTH(5'end)	NA	NA	NA	1.51427	2.59017
84	XLOC_005219	Phatr3_J48021	chr_15	Concordant	TTT(3'end)	NA	integral component of membrane| membrane	NA	1.54238	3.49539
85	XLOC_006036	Phatr3_J38893	chr_17	Concordant	HTH(5'end)	protein transport| multivesicular body sorting pathway	ESCRT II complex	NA	1.55634	2.39587
86	XLOC_005612	Phatr3_J48192	chr_16	Concordant	HTH(5'end)	NA	NA	NA	1.56751	2.15999
87	XLOC_014988	Phatr3_J45863	chr_8	Concordant	EMB(fully overlapped)	nucleotide-excision repair	nucleus	damaged DNA binding| metal ion binding	1.58703	2.46788
88	XLOC_010359	Phatr3_EG00155	chr_28	Concordant	HTH(5'end)	NA	NA	NA	1.59867	2.43799
89	XLOC_000807	Phatr3_J42530	chr_1	Concordant	TTT(3'end)	NA	NA	NA	1.60118	2.49045
90	XLOC_002708	Phatr3_J36600	chr_10	Concordant	HTH(5'end)	electron transport chain| proton transmembrane transport	integral component of membrane| membrane| mitochondrion| mitochondrial inner membrane| mitochondrial respiratory chain complex IV	cytochrome-c oxidase activity	1.60167	1.34207
91	XLOC_009194	Phatr3_J49673	chr_23	Concordant	TTT(3'end)	NA	integral component of membrane| membrane	NA	1.6414	2.27478
92	XLOC_014916	Phatr3_J35566	chr_8	Concordant	HTH(5'end)	purine ribonucleoside salvage| IMP salvage| nucleoside metabolic process	cytoplasm	hypoxanthine phosphoribosyltransferase activity| guanine phosphoribosyltransferase activity| glycosyltransferase activity| nucleotide binding| transferase activity| metal ion binding	1.66758	2.92346
93	XLOC_007303	Phatr3_J43743	chr_2	Concordant	HTH(5'end)	NA	NA	NA	1.67454	2.54721
94	XLOC_012093	Phatr3_J44398	chr_4	Concordant	EMB(fully overlapped)	NA	integral component of membrane| membrane	NA	1.70797	1.84683
95	XLOC_013743	Phatr3_J11799	chr_6	Concordant	HTH(5'end)	translation	ribosome| intracellular anatomical structure	structural constituent of ribosome	1.72698	1.65211
96	XLOC_000805	Phatr3_J42528	chr_1	Concordant	TTT(3'end)	NA	NA	NA	1.81234	2.46434
97	XLOC_005335	Phatr3_J48148	chr_16	Concordant	HTH(5'end)	NA	NA	NA	1.82805	2.58596
98	XLOC_000955	Phatr3_J31740	chr_1	Concordant	HTH(5'end)	NA	NA	NA	1.83125	2.73688
99	XLOC_010564	Phatr3_J50366	chr_29	Concordant	HTH(5'end)	NA	NA	NA	1.83869	2.61178
100	XLOC_014790	Phatr3_J35819	chr_8	Concordant	HTH(5'end)	glutathione metabolic process| cell redox homeostasis| cellular oxidant detoxification	cytoplasm	NADP binding| oxidoreductase activity| glutathione-disulfide reductase (NADPH) activity| oxidoreductase activity| nucleotide binding| flavin adenine dinucleotide binding	1.87443	2.46006
101	XLOC_008791	Phatr3_J49431	chr_22	Concordant	EMB(fully overlapped)	NA	NA	NA	1.8967	2.93355
102	XLOC_001229	Phatr3_J54026	chr_1	Concordant	EMB(fully overlapped)	NA	NA	NA	1.98754	2.78651
103	XLOC_002338	Phatr3_J46509	chr_10	Concordant	EMB(fully overlapped)	NA	NA	protein-disulfide reductase activity| oxidoreductase activity	1.98954	2.84317
104	XLOC_010748	Phatr3_J43817	chr_3	Concordant	TTT(3'end)	NA	NA	NA	1.9923	3.11676
105	XLOC_013753	Phatr3_J34716	chr_6	Concordant	HTH(5'end)	carbohydrate metabolic process	NA	catalytic activity| racemase and epimerase activity	2.02316	2.48711
106	XLOC_005215	Phatr3_J38369	chr_15	Concordant	TTT(3'end)	NA	NA	protein binding	2.02511	1.45938
107	XLOC_014137	Phatr3_EG02317	chr_7	Concordant	EMB(fully overlapped)	NA	NA	metal ion binding	2.03787	2.6377
108	XLOC_008790	Phatr3_J49431	chr_22	Concordant	HTH(5'end)	NA	NA	NA	2.04262	2.93355
109	XLOC_013248	Phatr3_J34460	chr_5	Concordant	TTT(3'end)	NA	NA	NA	2.0535	2.05225
110	XLOC_010766	Phatr3_J18458	chr_3	Concordant	TTT(3'end)	protein peptidyl-prolyl isomerization| protein folding	NA	peptidyl-prolyl cis-trans isomerase activity| isomerase activity	2.07283	2.98304
111	XLOC_010850	Phatr3_J18533	chr_3	Concordant	EMB(fully overlapped)	signal peptide processing| proteolysis	integral component of membrane| membrane| endoplasmic reticulum| signal peptidase complex	peptidase activity	2.14143	2.96005
112	XLOC_010457	Phatr3_J16707	chr_28	Concordant	HTH(5'end)	glutathione metabolic process| metabolic process	NA	hydroxyacylglutathione hydrolase activity| sulfur dioxygenase activity| hydrolase activity| hydrolase activity	2.14517	2.60703
113	XLOC_001934	Phatr3_J42977	chr_1	Concordant	EMB(fully overlapped)	NA	integral component of membrane| membrane	NA	2.19511	3.11156
114	XLOC_001849	Phatr3_J42884	chr_1	Concordant	HTH(5'end)	NA	NA	NA	2.21157	1.89664
115	XLOC_001343	Phatr3_J43152	chr_1	Concordant	TTT(3'end)	protein peptidyl-prolyl isomerization| protein folding	NA	peptidyl-prolyl cis-trans isomerase activity| isomerase activity	2.21936	3.10415
116	XLOC_001168	Phatr3_J42929	chr_1	Concordant	HTH(5'end)	NA	integral component of membrane| membrane	NA	2.22356	2.92026
117	XLOC_001993	Phatr3_J9137	chr_1	Concordant	TTT(3'end)	Mo-molybdopterin cofactor biosynthetic process	NA	NA	2.23242	2.97496
118	XLOC_014771	Phatr3_J45950	chr_8	Concordant	HTH(5'end)	NA	integral component of membrane| membrane	NA	2.24745	1.4668
119	XLOC_003280	Phatr3_J13741	chr_12	Concordant	EMB(fully overlapped)	GPI anchor biosynthetic process| attachment of GPI anchor to protein	integral component of membrane| membrane| endoplasmic reticulum| endoplasmic reticulum membrane| GPI-anchor transamidase complex	NA	2.30353	1.73756
120	XLOC_002822	Phatr3_J46728	chr_11	Concordant	HTH(5'end)	NA	NA	NA	2.34761	2.31131
121	XLOC_008499	Phatr3_J49282	chr_21	Concordant	TTT(3'end)	NA	NA	NA	2.42116	3.94969
122	XLOC_007986	Phatr3_J39571	chr_20	Concordant	TTT(3'end)	NA	integral component of membrane| membrane	NA	2.42389	5.73995
123	XLOC_013205	Phatr3_J19413	chr_5	Concordant	HTH(5'end)	translation	ribosome| intracellular anatomical structure	structural constituent of ribosome	2.44999	2.77477
124	XLOC_003140	Phatr3_J28222	chr_11	Concordant	EMB(fully overlapped)	pentose-phosphate shunt| carbohydrate metabolic process	cytoplasm	catalytic activity| transaldolase activity| transferase activity	2.45203	3.49467
125	XLOC_006746	Phatr3_J15417	chr_19	Concordant	HTH(5'end)	NA	NA	NA	2.54448	3.46736
126	XLOC_008999	Phatr3_J49636	chr_23	Concordant	HTH(5'end)	NA	integral component of membrane| membrane	NA	2.56369	1.36983
127	XLOC_005615	Phatr3_J48195	chr_16	Concordant	EMB(fully overlapped)	NA	NA	NA	2.57192	3.44691
128	XLOC_004794	Phatr3_J47828	chr_15	Concordant	TTT(3'end)	NA	NA	NA	2.58381	2.40915
129	XLOC_008688	Phatr3_EG02572	chr_22	Concordant	EMB(fully overlapped)	NA	NA	NA	2.606	2.14006
130	XLOC_004296	Phatr3_J37837	chr_14	Concordant	EMB(fully overlapped)	NA	NA	NA	2.63233	3.48323
131	XLOC_011490	Phatr3_J10216	chr_3	Concordant	HTH(5'end)	protein phosphorylation	NA	protein kinase activity| ATP binding| transferase activity	2.68888	1.5634
132	XLOC_002027	Phatr3_J32247	chr_1	Concordant	TTT(3'end)	metabolic process	integral component of membrane| membrane	sulfotransferase activity	2.69622	1.13297
133	XLOC_012105	Phatr3_J44412	chr_4	Concordant	EMB(fully overlapped)	NA	NA	NA	2.70524	3.5024
134	XLOC_005383	Phatr3_J48203	chr_16	Concordant	TTT(3'end)	NA	NA	RNA binding	2.72183	3.241
135	XLOC_008306	Phatr3_EG02549	chr_21	Concordant	EMB(fully overlapped)	NA	NA	NA	2.72369	3.58612
136	XLOC_005915	Phatr3_EG01966	chr_17	Concordant	EMB(fully overlapped)	DNA integration	NA	nucleic acid binding	2.75777	1.28587
137	XLOC_010200	Phatr3_J50111	chr_27	Concordant	EMB(fully overlapped)	NA	NA	NA	2.7597	2.70248
138	XLOC_012775	Phatr3_J34205	chr_5	Concordant	EMB(fully overlapped)	NA	NA	NA	2.78013	3.73342
139	XLOC_012536	Phatr3_J44439	chr_4	Concordant	TTT(3'end)	SRP-dependent cotranslational protein targeting to membrane	signal recognition particle| signal recognition particle| cytoplasm	7S RNA binding	2.78768	3.98666
140	XLOC_003835	Phatr3_J37533	chr_13	Concordant	TTT(3'end)	NA	NA	NA	2.79723	3.38319
141	XLOC_015252	Phatr3_J36058	chr_9	Concordant	TTT(3'end)	NA	NA	NA	2.80633	2.3654
142	XLOC_004103	Phatr3_J37567	chr_13	Concordant	HTH(5'end)	NA	NA	NA	2.86486	4.84788
143	XLOC_008102	Phatr3_J49086	chr_20	Concordant	TTT(3'end)	NA	NA	NA	2.86531	1.8342
144	XLOC_007475	Phatr3_EG02377	chr_2	Concordant	EMB(fully overlapped)	metabolic process	NA	hydrolase activity	2.87462	2.22691
145	XLOC_002273	Phatr3_J36390	chr_10	Concordant	HTH(5'end)	glutathione metabolic process	NA	protein binding	2.96952	3.68105
146	XLOC_009345	Phatr3_J40605	chr_24	Concordant	TTT(3'end)	NA	NA	NA	2.99172	3.16197
147	XLOC_005115	Phatr3_J47905	chr_15	Concordant	HTH(5'end)	regulation of transcription	chloroplast	DNA binding| nucleic acid binding	3.09741	1.16738
148	XLOC_008382	Phatr3_J49154	chr_21	Concordant	TTT(3'end)	NA	NA	NA	3.17497	3.95725
149	XLOC_012620	Phatr3_J44546	chr_4	Concordant	HTH(5'end)	NA	NA	oxidoreductase activity| D-threo-aldose 1-dehydrogenase activity	3.21324	3.93195
150	XLOC_005111	Phatr3_J47898	chr_15	Concordant	TTT(3'end)	NA	NA	NA	3.21872	3.62812
151	XLOC_001911	Phatr3_J32071	chr_1	Concordant	TTT(3'end)	NA	integral component of membrane| membrane	NA	3.22447	4.22665
152	XLOC_009722	Phatr3_J49887	chr_25	Concordant	TTT(3'end)	NA	NA	NA	3.296	4.86992
153	XLOC_012457	Phatr3_J44344	chr_4	Concordant	EMB(fully overlapped)	phosphatidylinositol dephosphorylation	NA	phosphatase activity	3.33961	2.64539
154	XLOC_006968	Phatr3_J43365	chr_2	Concordant	EMB(fully overlapped)	NA	NA	protein dimerization activity	3.57479	3.63083
155	XLOC_005551	Phatr3_J48137	chr_16	Concordant	HTH(5'end)	NA	NA	NA	3.60314	2.64665
156	XLOC_009631	Phatr3_J49937	chr_25	Concordant	EMB(fully overlapped)	NA	nucleus	DNA binding	3.83193	4.90736
157	XLOC_002593	Phatr3_J46486	chr_10	Concordant	EMB(fully overlapped)	NA	integral component of membrane| membrane	oxidoreductase activity| metal ion binding	3.86431	6.52012
158	XLOC_011753	Phatr3_J50576	chr_31	Concordant	TTT(3'end)	NA	integral component of membrane| membrane	NA	3.8807	2.8394
159	XLOC_002588	Phatr3_J36443	chr_10	Concordant	TTT(3'end)	NA	NA	NA	3.97081	4.18319
160	XLOC_011112	Phatr3_J33622	chr_3	Concordant	HTH(5'end)	regulation of transcription	nucleus	DNA-binding transcription factor activity| DNA binding| sequence-specific DNA binding	4.12449	2.8329
161	XLOC_006394	Phatr3_J48605	chr_18	Concordant	TTT(3'end)	NA	integral component of membrane| membrane	NA	4.13838	3.22295
162	XLOC_010271	Phatr3_J23830	chr_27	Concordant	HTH(5'end)	phosphate ion transport	membrane	inorganic phosphate transmembrane transporter activity	4.33196	6.71776
163	XLOC_001545	Phatr3_J42538	chr_1	Concordant	TTT(3'end)	transport| transmembrane transport	integral component of membrane| membrane	transporter activity| channel activity	4.33427	6.24242
164	XLOC_012528	Phatr3_J33864	chr_4	Concordant	TTT(3'end)	phospholipid biosynthetic process	integral component of membrane| membrane	phosphotransferase activity| transferase activity	4.3625	2.63026
165	XLOC_005100	Phatr3_EG01975	chr_15	Concordant	EMB(fully overlapped)	NA	NA	NA	4.36971	3.79613
166	XLOC_009196	Phatr3_J40433	chr_23	Concordant	HTH(5'end)	sodium ion transmembrane transport| sodium-dependent phosphate transport	integral component of membrane| membrane	sodium:phosphate symporter activity	4.70532	9.17633
167	XLOC_006833	Phatr3_J39432	chr_19	Concordant	EMB(fully overlapped)	NA	NA	NA	5.39552	3.49859
168	XLOC_004909	Phatr3_J38294	chr_15	Concordant	TTT(3'end)	regulation of transcription	integral component of membrane| membrane| nucleus	DNA-binding transcription factor activity| DNA binding| sequence-specific DNA binding	5.55072	3.39618
169	XLOC_004257	Phatr3_EG02277	chr_14	Concordant	EMB(fully overlapped)	NA	NA	protein binding	5.65348	3.61868
170	XLOC_004258	Phatr3_EG02277	chr_14	Concordant	HTH(5'end)	NA	NA	protein binding	6.00986	3.61868
171	XLOC_010695	Phatr3_J41350	chr_29	Discordant	HTH(5'end)	G protein-coupled receptor signaling pathway	integral component of membrane| membrane	G protein-coupled receptor activity	-4.29779	1.90345
172	XLOC_004621	Phatr3_J47664	chr_14	Discordant	EMB(fully overlapped)	NA	NA	NA	-3.63111	1.11909
173	XLOC_003646	Phatr3_J47114	chr_12	Discordant	EMB(fully overlapped)	NA	integral component of membrane| membrane	NA	-2.9153	1.80399
174	XLOC_008604	Phatr3_J49391	chr_22	Discordant	TTT(3'end)	NA	integral component of membrane| membrane	NA	2.40141	-1.00712

## Sheet: C. OT
	NAT.ID	mRNA.ID	chr	Concordancy	OVERLAP	BP	CC	MF	log2FC.NAT	log2FC.mRNA
1	XLOC_004288	Phatr3_J47573	chr_14	Concordant	EMB(fully overlapped)	NA	NA	NA	-7.73062	-5.3531
2	XLOC_004284	Phatr3_J47569	chr_14	Concordant	EMB(fully overlapped)	NA	NA	NA	-6.12756	-5.32825
3	XLOC_010860	Phatr3_J43941	chr_3	Concordant	TTT(3'end)	NA	NA	NA	-6.12406	-4.45241
4	XLOC_008211	Phatr3_J49202	chr_21	Concordant	HTH(5'end)	NA	NA	NA	-5.68713	-4.12364
5	XLOC_006510	Phatr3_J48720	chr_19	Concordant	HTH(5'end)	NA	NA	NA	-5.55572	-4.20048
6	XLOC_004283	Phatr3_J47569	chr_14	Concordant	TTT(3'end)	NA	NA	NA	-5.55019	-5.32825
7	XLOC_006962	Phatr3_J43361	chr_2	Concordant	HTH(5'end)	NA	NA	NA	-5.51406	-4.4039
8	XLOC_012756	Phatr3_J44695	chr_4	Concordant	EMB(fully overlapped)	proteolysis	NA	peptidase activity| metallopeptidase activity	-5.50043	-4.58822
9	XLOC_014532	Phatr3_EG02315	chr_7	Concordant	EMB(fully overlapped)	methylation	NA	nucleic acid binding| methyltransferase activity	-5.4532	-3.81519
10	XLOC_001553	Phatr3_J42546	chr_1	Concordant	EMB(fully overlapped)	NA	integral component of membrane| membrane	NA	-5.41643	-2.08665
11	XLOC_002245	Phatr3_J46403	chr_10	Concordant	HTH(5'end)	NA	NA	NA	-5.39328	-2.36735
12	XLOC_004519	Phatr3_EG02272	chr_14	Concordant	HTH(5'end)	NA	integral component of membrane| membrane	NA	-5.34504	-3.93223
13	XLOC_002271	Phatr3_J46436	chr_10	Concordant	EMB(fully overlapped)	NA	NA	NA	-5.29527	-3.20564
14	XLOC_010567	Phatr3_J41316	chr_29	Concordant	TTT(3'end)	NA	NA	NA	-4.57195	-3.76358
15	XLOC_008390	Phatr3_J49162	chr_21	Concordant	EMB(fully overlapped)	metabolic process	integral component of membrane| membrane	pyridoxal phosphate binding| catalytic activity	-4.51274	-3.34432
16	XLOC_010789	Phatr3_J43856	chr_3	Concordant	EMB(fully overlapped)	lipid metabolic process	integral component of membrane| membrane	hydrolase activity	-4.34353	-1.89231
17	XLOC_001588	Phatr3_J42588	chr_1	Concordant	EMB(fully overlapped)	cell adhesion| proteolysis	integral component of membrane| membrane	peptidase activity| hydrolase activity| metalloendopeptidase activity| metal ion binding	-4.31525	-1.77974
18	XLOC_005251	Phatr3_J48054	chr_16	Concordant	HTH(5'end)	NA	NA	NA	-4.28901	-2.05747
19	XLOC_002200	Phatr3_J27877	chr_10	Concordant	HTH(5'end)	ammonium transport| ammonium transmembrane transport	integral component of membrane| membrane	ammonium transmembrane transporter activity	-4.28314	-5.4284
20	XLOC_012716	Phatr3_J44658	chr_4	Concordant	EMB(fully overlapped)	NA	NA	NA	-4.22017	-3.19805
21	XLOC_007784	Phatr3_J48956	chr_20	Concordant	EMB(fully overlapped)	NA	NA	NA	-4.14285	-2.08158
22	XLOC_012230	Phatr3_J44554	chr_4	Concordant	EMB(fully overlapped)	NA	nucleus	DNA binding	-4.1319	-1.941
23	XLOC_006854	Phatr3_J48882	chr_19	Concordant	EMB(fully overlapped)	photosynthesis| protein-chromophore linkage| photosynthesis	integral component of membrane| membrane| light-harvesting complex| chloroplast| plastid| photosystem II| thylakoid	chlorophyll binding	-4.13083	-2.82616
24	XLOC_008300	Phatr3_J49296	chr_21	Concordant	TTT(3'end)	NA	integral component of membrane| membrane	NA	-3.96199	-2.29484
25	XLOC_005264	Phatr3_J29283	chr_16	Concordant	EMB(fully overlapped)	NA	nucleus	NA	-3.93108	-2.25363
26	XLOC_014539	Phatr3_J45689	chr_7	Concordant	EMB(fully overlapped)	NA	NA	NA	-3.89196	-1.47934
27	XLOC_000882	Phatr3_J31650	chr_1	Concordant	HTH(5'end)	transmembrane transport| transport	integral component of membrane| membrane	transporter activity| transmembrane transporter activity	-3.86888	-3.06001
28	XLOC_014175	Phatr3_J45596	chr_7	Concordant	EMB(fully overlapped)	NA	integral component of membrane| membrane	NA	-3.86596	-1.9049
29	XLOC_010758	Phatr3_J43828	chr_3	Concordant	HTH(5'end)	cation transmembrane transport| ion transmembrane transport| ion transport| transmembrane transport| transport	integral component of membrane| membrane| plasma membrane	cation channel activity| ion channel activity	-3.83577	-1.54254
30	XLOC_012501	Phatr3_J44395	chr_4	Concordant	HTH(5'end)	NA	NA	nucleic acid binding| zinc ion binding| RNA binding| nucleotide binding	-3.83095	-2.94034
31	XLOC_009419	Phatr3_EG02578	chr_24	Concordant	HTH(5'end)	regulation of translation| positive regulation of kinase activity	NA	protein kinase regulator activity| protein binding| protein kinase binding| ribosome binding	-3.79816	-1.25524
32	XLOC_014355	Phatr3_EG02041	chr_7	Concordant	EMB(fully overlapped)	SRP-dependent cotranslational protein targeting to membrane	signal recognition particle	GTPase activity| GTP binding| 7S RNA binding	-3.76554	-1.4292
33	XLOC_005211	Phatr3_J22113	chr_15	Concordant	HTH(5'end)	cellular amino acid metabolic process| cellular amino acid biosynthetic process	NA	NADP binding| aspartate kinase activity| oxidoreductase activity	-3.71562	-2.0601
34	XLOC_012241	Phatr3_J44570	chr_4	Concordant	HTH(5'end)	regulation of transcription	NA	DNA-binding transcription factor activity| sequence-specific DNA binding	-3.69407	-2.32436
35	XLOC_013960	Phatr3_J45341	chr_6	Concordant	HTH(5'end)	NA	NA	NA	-3.68789	-3.97734
36	XLOC_005214	Phatr3_J14646	chr_15	Concordant	EMB(fully overlapped)	NA	NA	NA	-3.66667	-2.63124
37	XLOC_005731	Phatr3_J22357	chr_17	Concordant	EMB(fully overlapped)	nitrogen compound metabolic process	NA	glutamate-ammonia ligase activity| catalytic activity	-3.64664	-1.97212
38	XLOC_009092	Phatr3_J49567	chr_23	Concordant	TTT(3'end)	regulation of transcription	nucleus	DNA-binding transcription factor activity| sequence-specific DNA binding| DNA binding	-3.64439	-4.13499
39	XLOC_005634	Phatr3_J2607	chr_16	Concordant	EMB(fully overlapped)	protein phosphorylation	NA	protein kinase activity| protein binding| ATP binding	-3.63236	-3.16091
40	XLOC_013721	Phatr3_J45068	chr_6	Concordant	HTH(5'end)	NA	NA	protein binding	-3.62306	-2.86724
41	XLOC_005248	Phatr3_EG01989	chr_16	Concordant	HTH(5'end)	NA	NA	NA	-3.62103	-2.07134
42	XLOC_015293	Phatr3_J46212	chr_9	Concordant	EMB(fully overlapped)	NA	integral component of membrane| membrane	NA	-3.59528	-1.90069
43	XLOC_001511	Phatr3_J42501	chr_1	Concordant	EMB(fully overlapped)	NA	integral component of membrane| membrane	protein binding	-3.56597	-2.07854
44	XLOC_012459	Phatr3_J44347	chr_4	Concordant	EMB(fully overlapped)	NA	integral component of membrane| membrane	NA	-3.54973	-3.4919
45	XLOC_007955	Phatr3_EG01947	chr_20	Concordant	EMB(fully overlapped)	glutamine metabolic process| glutamine catabolic process| carbamoyl phosphate biosynthetic process| nitrogen compound metabolic process| metabolic process| 'de novo' pyrimidine nucleobase biosynthetic process	NA	carbamoyl-phosphate synthase (glutamine-hydrolyzing) activity| catalytic activity| ATP binding| metal ion binding| nucleotide binding	-3.53955	-2.89294
46	XLOC_002650	Phatr3_J46548	chr_10	Concordant	HTH(5'end)	proteolysis	NA	serine-type exopeptidase activity| serine-type peptidase activity| serine-type endopeptidase activity| peptidase activity| hydrolase activity	-3.53813	-1.77518
47	XLOC_008188	Phatr3_J49176	chr_21	Concordant	EMB(fully overlapped)	NA	NA	protein binding	-3.50839	-1.47233
48	XLOC_014177	Phatr3_J45596	chr_7	Concordant	EMB(fully overlapped)	NA	integral component of membrane| membrane	NA	-3.48104	-1.9049
49	XLOC_008206	Phatr3_J49199	chr_21	Concordant	EMB(fully overlapped)	NA	NA	NA	-3.47467	-2.57935
50	XLOC_009244	Phatr3_J49716	chr_24	Concordant	HTH(5'end)	NA	NA	protein binding	-3.39882	-2.72498
51	XLOC_006611	Phatr3_J22774	chr_19	Concordant	HTH(5'end)	maturation of LSU-rRNA from tricistronic rRNA transcript (SSU-rRNA	cytosolic large ribosomal subunit| ribosome	structural constituent of ribosome	-3.38089	-2.25996
52	XLOC_005730	Phatr3_J22357	chr_17	Concordant	EMB(fully overlapped)	nitrogen compound metabolic process	NA	glutamate-ammonia ligase activity| catalytic activity	-3.36302	-1.97212
53	XLOC_005974	Phatr3_J15031	chr_17	Concordant	EMB(fully overlapped)	phosphatidylinositol phosphate biosynthetic process| phosphatidylinositol-mediated signaling	NA	kinase activity| protein binding	-3.31632	-1.70149
54	XLOC_004263	Phatr3_J47544	chr_14	Concordant	EMB(fully overlapped)	NA	integral component of membrane| membrane	protein binding	-3.29946	-2.59159
55	XLOC_006853	Phatr3_J48882	chr_19	Concordant	EMB(fully overlapped)	photosynthesis| protein-chromophore linkage| photosynthesis	integral component of membrane| membrane| light-harvesting complex| chloroplast| plastid| photosystem II| thylakoid	chlorophyll binding	-3.23132	-2.82616
56	XLOC_012752	Phatr3_J44694	chr_4	Concordant	TTT(3'end)	proteolysis	NA	peptidase activity| metallopeptidase activity	-3.20087	-2.91793
57	XLOC_007805	Phatr3_J54971	chr_20	Concordant	HTH(5'end)	NA	NA	NA	-3.18358	-1.92139
58	XLOC_007835	Phatr3_J54981	chr_20	Concordant	EMB(fully overlapped)	ammonium transport| ammonium transmembrane transport	integral component of membrane| membrane	ammonium transmembrane transporter activity	-3.17669	-2.98938
59	XLOC_010941	Phatr3_J44041	chr_3	Concordant	TTT(3'end)	NA	NA	nucleic acid binding| zinc ion binding	-3.13358	-1.60037
60	XLOC_009090	Phatr3_J49566	chr_23	Concordant	EMB(fully overlapped)	regulation of transcription	nucleus	DNA-binding transcription factor activity| sequence-specific DNA binding| DNA binding	-3.12806	-2.25267
61	XLOC_003662	Phatr3_J52174	chr_12	Concordant	EMB(fully overlapped)	DNA topological change| DNA metabolic process	NA	isomerase activity| DNA binding| DNA topoisomerase activity| DNA topoisomerase type II (double strand cut| ATP binding| metal ion binding| nucleotide binding	-3.11997	-1.99297
62	XLOC_013413	Phatr3_J45070	chr_6	Concordant	HTH(5'end)	NA	NA	protein binding	-3.11561	-2.50836
63	XLOC_007018	Phatr3_J43423	chr_2	Concordant	EMB(fully overlapped)	NA	integral component of membrane| membrane	NA	-3.0899	-1.92615
64	XLOC_003520	Phatr3_EG02057	chr_12	Concordant	HTH(5'end)	translation	ribosome	structural constituent of ribosome	-3.08914	-2.1547
65	XLOC_009422	Phatr3_EG02578	chr_24	Concordant	EMB(fully overlapped)	regulation of translation| positive regulation of kinase activity	NA	protein kinase regulator activity| protein binding| protein kinase binding| ribosome binding	-3.08824	-1.25524
66	XLOC_008355	Phatr3_EG01936	chr_21	Concordant	HTH(5'end)	regulation of transcription	nucleus	DNA-binding transcription factor activity| sequence-specific DNA binding| DNA binding	-3.05428	-1.31986
67	XLOC_012289	Phatr3_J44627	chr_4	Concordant	TTT(3'end)	NA	NA	GTP binding	-3.0492	-1.38359
68	XLOC_014284	Phatr3_J45390	chr_7	Concordant	HTH(5'end)	NA	NA	nucleic acid binding	-3.02422	-3.65738
69	XLOC_013276	Phatr3_J44947	chr_5	Concordant	HTH(5'end)	protein phosphorylation	NA	protein kinase activity| protein serine/threonine kinase activity| ATP binding| transferase activity	-2.98912	-2.23207
70	XLOC_011610	Phatr3_J50516	chr_30	Concordant	HTH(5'end)	cation transport| proton transmembrane transport| transmembrane transport| transport	integral component of membrane| membrane	solute:proton antiporter activity	-2.97605	-1.55418
71	XLOC_005841	Phatr3_J48435	chr_17	Concordant	EMB(fully overlapped)	proteolysis	NA	ATP-dependent peptidase activity	-2.9734	-2.34982
72	XLOC_015391	Phatr3_EG02323	chr_9	Concordant	EMB(fully overlapped)	formation of translation preinitiation complex| formation of cytoplasmic translation initiation complex| cytoplasmic translational initiation| regulation of translational initiation| translational initiation| translation	eukaryotic translation initiation factor 3 complex| eukaryotic 43S preinitiation complex| eukaryotic 48S preinitiation complex| cytoplasm	translation initiation factor activity| ATP binding| ATP hydrolysis activity| RNA binding| nucleotide binding	-2.95722	-1.3654
73	XLOC_011352	Phatr3_J10299	chr_3	Concordant	EMB(fully overlapped)	NA	integral component of membrane| membrane	protein binding	-2.95579	-2.14602
74	XLOC_001744	Phatr3_J31827	chr_1	Concordant	HTH(5'end)	NA	integral component of membrane| membrane	NA	-2.95458	-2.29931
75	XLOC_010784	Phatr3_J18475	chr_3	Concordant	EMB(fully overlapped)	translational elongation| translation	chloroplast| cytoplasm	GTPase activity| GTP binding| translation elongation factor activity| nucleotide binding	-2.92479	-1.41658
76	XLOC_002525	Phatr3_J46405	chr_10	Concordant	HTH(5'end)	NA	NA	protein binding	-2.92228	-2.64348
77	XLOC_005840	Phatr3_J48435	chr_17	Concordant	EMB(fully overlapped)	proteolysis	NA	ATP-dependent peptidase activity	-2.89713	-2.34982
78	XLOC_014643	Phatr3_J45797	chr_8	Concordant	HTH(5'end)	NA	integral component of membrane| membrane	NA	-2.88286	-1.27895
79	XLOC_011173	Phatr3_J43839	chr_3	Concordant	EMB(fully overlapped)	NA	integral component of membrane| membrane	NA	-2.8637	-1.82764
80	XLOC_010490	Phatr3_J50304	chr_28	Concordant	HTH(5'end)	NA	NA	zinc ion binding	-2.83032	-3.32311
81	XLOC_015070	Phatr3_J20342	chr_8	Concordant	EMB(fully overlapped)	cellular amino acid biosynthetic process| glutamate biosynthetic process	NA	iron-sulfur cluster binding| oxidoreductase activity| oxidoreductase activity| flavin adenine dinucleotide binding	-2.81492	-1.12971
82	XLOC_015043	Phatr3_J35766	chr_8	Concordant	HTH(5'end)	translation	chloroplast	GTPase activity| GTP binding| nucleotide binding	-2.79885	-1.3474
83	XLOC_011652	Phatr3_J50456	chr_30	Concordant	EMB(fully overlapped)	NA	NA	NA	-2.79474	-1.478
84	XLOC_008865	Phatr3_J49501	chr_22	Concordant	EMB(fully overlapped)	NA	integral component of membrane| membrane	NA	-2.7905	-3.67785
85	XLOC_006748	Phatr3_J48784	chr_19	Concordant	EMB(fully overlapped)	NA	integral component of membrane| membrane	NA	-2.77192	-1.26852
86	XLOC_012804	Phatr3_J44743	chr_5	Concordant	HTH(5'end)	NA	NA	NA	-2.76454	-1.46252
87	XLOC_004907	Phatr3_J47949	chr_15	Concordant	HTH(5'end)	NA	integral component of membrane| membrane	NA	-2.76454	-1.05915
88	XLOC_011077	Phatr3_J41812	chr_3	Concordant	EMB(fully overlapped)	electron transport chain| tricarboxylic acid cycle	membrane| mitochondrial inner membrane	succinate dehydrogenase (ubiquinone) activity| oxidoreductase activity| oxidoreductase activity| flavin adenine dinucleotide binding	-2.7302	-1.07804
89	XLOC_004236	Phatr3_J47520	chr_13	Concordant	EMB(fully overlapped)	NA	integral component of membrane| membrane	lipid binding	-2.66359	-1.26342
90	XLOC_005224	Phatr3_EG02498	chr_15	Concordant	EMB(fully overlapped)	NA	NA	NA	-2.65147	-1.55612
91	XLOC_015392	Phatr3_EG02323	chr_9	Concordant	EMB(fully overlapped)	formation of translation preinitiation complex| formation of cytoplasmic translation initiation complex| cytoplasmic translational initiation| regulation of translational initiation| translational initiation| translation	eukaryotic translation initiation factor 3 complex| eukaryotic 43S preinitiation complex| eukaryotic 48S preinitiation complex| cytoplasm	translation initiation factor activity| ATP binding| ATP hydrolysis activity| RNA binding| nucleotide binding	-2.64836	-1.3654
92	XLOC_010918	Phatr3_J25743	chr_3	Concordant	EMB(fully overlapped)	metabolic process	NA	nucleic acid binding| ATP binding| hydrolase activity| RNA helicase activity| helicase activity| nucleotide binding	-2.61317	-1.2802
93	XLOC_001506	Phatr3_J42494	chr_1	Concordant	EMB(fully overlapped)	NA	NA	NA	-2.58092	-1.55776
94	XLOC_004314	Phatr3_J37861	chr_14	Concordant	HTH(5'end)	NA	NA	protein binding	-2.57913	-2.69533
95	XLOC_010382	Phatr3_J23959	chr_28	Concordant	EMB(fully overlapped)	NA	NA	nucleic acid binding| RNA binding	-2.57718	-2.00881
96	XLOC_005673	Phatr3_J48263	chr_16	Concordant	HTH(5'end)	NA	integral component of membrane| membrane	NA	-2.57251	-1.33312
97	XLOC_011212	Phatr3_J43891	chr_3	Concordant	EMB(fully overlapped)	NA	NA	protein binding	-2.52834	-1.69486
98	XLOC_001379	Phatr3_J43207	chr_1	Concordant	TTT(3'end)	NA	integral component of membrane| membrane	NA	-2.5281	-1.65643
99	XLOC_004429	Phatr3_J47727	chr_14	Concordant	TTT(3'end)	NA	integral component of membrane| membrane	NA	-2.52069	-4.43656
100	XLOC_012153	Phatr3_J44464	chr_4	Concordant	HTH(5'end)	NA	NA	NA	-2.49316	-3.11585
101	XLOC_006915	Phatr3_J43310	chr_2	Concordant	HTH(5'end)	metabolic process	NA	transferase activity	-2.47992	-1.34456
102	XLOC_004237	Phatr3_J47520	chr_13	Concordant	EMB(fully overlapped)	NA	integral component of membrane| membrane	lipid binding	-2.46713	-1.26342
103	XLOC_012159	Phatr3_J10835	chr_4	Concordant	HTH(5'end)	translational initiation| translation	chloroplast| intracellular anatomical structure	GTPase activity| GTP binding| translation initiation factor activity| nucleotide binding	-2.43	-1.33502
104	XLOC_008863	Phatr3_J49501	chr_22	Concordant	EMB(fully overlapped)	NA	integral component of membrane| membrane	NA	-2.42418	-3.67785
105	XLOC_011757	Phatr3_J31339	chr_31	Concordant	HTH(5'end)	NA	NA	oxidoreductase activity| monooxygenase activity| iron ion binding| oxidoreductase activity| metal ion binding| heme binding	-2.4038	-1.18787
106	XLOC_014020	Phatr3_J45412	chr_7	Concordant	HTH(5'end)	proteolysis	NA	metallopeptidase activity	-2.39885	-1.5015
107	XLOC_009421	Phatr3_EG02578	chr_24	Concordant	EMB(fully overlapped)	regulation of translation| positive regulation of kinase activity	NA	protein kinase regulator activity| protein binding| protein kinase binding| ribosome binding	-2.37906	-1.25524
108	XLOC_002345	Phatr3_J20857	chr_10	Concordant	EMB(fully overlapped)	mRNA processing	nucleus	nucleic acid binding| RNA binding| nucleotide binding	-2.37051	-1.69625
109	XLOC_012754	Phatr3_J44695	chr_4	Concordant	HTH(5'end)	proteolysis	NA	peptidase activity| metallopeptidase activity	-2.36888	-4.58822
110	XLOC_013711	Phatr3_J45061	chr_6	Concordant	HTH(5'end)	NA	integral component of membrane| membrane	NA	-2.35679	-1.35548
111	XLOC_007315	Phatr3_J43760	chr_2	Concordant	HTH(5'end)	protein transport| intracellular protein transport| vesicle-mediated transport| transport	membrane| clathrin adaptor complex	NA	-2.33083	-1.33963
112	XLOC_011641	Phatr3_EG02617	chr_30	Concordant	HTH(5'end)	protein import into nucleus	cytoplasm| nucleus	protein binding	-2.32377	-1.51285
113	XLOC_008030	Phatr3_J7359	chr_20	Concordant	TTT(3'end)	microtubule-based movement| metabolic process	microtubule| kinesin complex	microtubule motor activity| microtubule binding| cytoskeletal motor activity| ATP binding| nucleotide binding	-2.29575	-1.9259
114	XLOC_010687	Phatr3_J31156	chr_29	Concordant	EMB(fully overlapped)	microtubule-based movement| metabolic process	microtubule| dynein complex| cytoskeleton| cytoplasm	microtubule motor activity| minus-end-directed microtubule motor activity| ATP binding| ATP hydrolysis activity| nucleotide binding	-2.28892	-1.50217
115	XLOC_004224	Phatr3_J54751	chr_13	Concordant	HTH(5'end)	NA	NA	GTPase activity| GTP binding| hydrolase activity| nucleotide binding	-2.25108	-1.70692
116	XLOC_013251	Phatr3_J11403	chr_5	Concordant	EMB(fully overlapped)	protein phosphorylation	NA	protein kinase activity| protein serine/threonine kinase activity| ATP binding| transferase activity	-2.24616	-1.25791
117	XLOC_006522	Phatr3_J39269	chr_19	Concordant	EMB(fully overlapped)	carbohydrate metabolic process| metabolic process	NA	catalytic activity	-2.23967	-2.74267
118	XLOC_007170	Phatr3_J43598	chr_2	Concordant	EMB(fully overlapped)	NA	NA	NA	-2.22054	-1.30146
119	XLOC_011020	Phatr3_J25840	chr_3	Concordant	EMB(fully overlapped)	proton transmembrane transport	integral component of membrane| membrane	NADP binding| NAD(P)+ transhydrogenase activity| NAD(P)+ transhydrogenase (AB-specific) activity	-2.21604	-1.23537
120	XLOC_012175	Phatr3_J44485	chr_4	Concordant	EMB(fully overlapped)	NA	NA	NA	-2.20622	-1.13642
121	XLOC_002248	Phatr3_J46406	chr_10	Concordant	TTT(3'end)	NA	NA	NA	-2.20542	-1.23096
122	XLOC_005580	Phatr3_J48162	chr_16	Concordant	HTH(5'end)	NA	NA	NA	-2.19117	-3.56557
123	XLOC_003322	Phatr3_EG02526	chr_12	Concordant	EMB(fully overlapped)	carbohydrate metabolic process	NA	hydrolase activity	-2.17272	-4.67574
124	XLOC_010686	Phatr3_J31156	chr_29	Concordant	EMB(fully overlapped)	microtubule-based movement| metabolic process	microtubule| dynein complex| cytoskeleton| cytoplasm	microtubule motor activity| minus-end-directed microtubule motor activity| ATP binding| ATP hydrolysis activity| nucleotide binding	-2.14098	-1.50217
125	XLOC_009624	Phatr3_J49933	chr_25	Concordant	HTH(5'end)	NA	NA	NA	-2.09819	-1.63731
126	XLOC_007017	Phatr3_J43423	chr_2	Concordant	EMB(fully overlapped)	NA	integral component of membrane| membrane	NA	-2.0959	-1.92615
127	XLOC_002356	Phatr3_J46530	chr_10	Concordant	HTH(5'end)	NA	NA	NA	-2.05954	-2.99992
128	XLOC_012646	Phatr3_J44577	chr_4	Concordant	TTT(3'end)	NA	NA	NA	-1.9874	-1.27065
129	XLOC_004194	Phatr3_J28794	chr_13	Concordant	EMB(fully overlapped)	proton transmembrane transport	vacuolar proton-transporting V-type ATPase| proton-transporting V-type ATPase	proton transmembrane transporter activity	-1.98097	-1.04823
130	XLOC_004700	Phatr3_J54791	chr_14	Concordant	HTH(5'end)	cytochrome complex assembly	integral component of membrane| membrane	NA	-1.97832	-1.6886
131	XLOC_013171	Phatr3_J44828	chr_5	Concordant	HTH(5'end)	NA	NA	NA	-1.9443	-1.15872
132	XLOC_013707	Phatr3_J45059	chr_6	Concordant	TTT(3'end)	metabolic process	integral component of membrane| membrane	sulfotransferase activity	-1.91725	-1.62502
133	XLOC_012755	Phatr3_J44695	chr_4	Concordant	EMB(fully overlapped)	proteolysis	NA	peptidase activity| metallopeptidase activity	-1.89512	-4.58822
134	XLOC_006262	Phatr3_J15140	chr_18	Concordant	TTT(3'end)	trehalose biosynthetic process	NA	catalytic activity	-1.87342	-1.67618
135	XLOC_012176	Phatr3_J44485	chr_4	Concordant	EMB(fully overlapped)	NA	NA	NA	-1.84469	-1.13642
136	XLOC_009059	Phatr3_J16105	chr_23	Concordant	EMB(fully overlapped)	NA	NA	NA	-1.83374	-1.16809
137	XLOC_003471	Phatr3_J47174	chr_12	Concordant	HTH(5'end)	NA	integral component of membrane| membrane	NA	-1.78535	-1.16717
138	XLOC_008142	Phatr3_J49128	chr_20	Concordant	EMB(fully overlapped)	NA	integral component of membrane| membrane	NA	-1.74846	-1.42473
139	XLOC_013645	Phatr3_J8270	chr_6	Concordant	EMB(fully overlapped)	NA	NA	nucleic acid binding| RNA binding| nucleotide binding	-1.74107	-1.44235
140	XLOC_002174	Phatr3_J36270	chr_10	Concordant	EMB(fully overlapped)	cyclic nucleotide biosynthetic process| signal transduction| intracellular signal transduction	NA	3'| protein binding	-1.72998	-2.84314
141	XLOC_003196	Phatr3_J46869	chr_11	Concordant	HTH(5'end)	signal transduction	integral component of membrane| membrane	hedgehog receptor activity	-1.71087	-1.5353
142	XLOC_007462	Phatr3_J43421	chr_2	Concordant	EMB(fully overlapped)	metabolic process	integral component of membrane| membrane	transferase activity	-1.59427	-1.16996
143	XLOC_012174	Phatr3_J44485	chr_4	Concordant	TTT(3'end)	NA	NA	NA	-1.57411	-1.13642
144	XLOC_011680	Phatr3_J50497	chr_30	Concordant	TTT(3'end)	cyclic nucleotide biosynthetic process| signal transduction| intracellular signal transduction	integral component of membrane| membrane	3'| phosphorus-oxygen lyase activity| hydrolase activity| metal ion binding	-1.52629	-2.01039
145	XLOC_002291	Phatr3_J46458	chr_10	Concordant	TTT(3'end)	NA	integral component of membrane| membrane	NA	-1.40756	-4.54984
146	XLOC_006734	Phatr3_EG02239	chr_19	Concordant	EMB(fully overlapped)	microtubule-based movement| metabolic process	microtubule| kinesin complex	microtubule motor activity| microtubule binding| cytoskeletal motor activity| ATP binding| nucleotide binding	-1.29626	-1.36449
147	XLOC_011726	Phatr3_J50544	chr_31	Concordant	TTT(3'end)	NA	integral component of membrane| membrane	NA	1.00553	1.27876
148	XLOC_013739	Phatr3_J45087	chr_6	Concordant	TTT(3'end)	NA	NA	NA	1.24389	1.47659
149	XLOC_011456	Phatr3_J44178	chr_3	Concordant	HTH(5'end)	NA	NA	iron ion binding| 2-oxoglutarate-dependent dioxygenase activity| oxidoreductase activity| metal ion binding	1.31838	2.33576
150	XLOC_007326	Phatr3_J43771	chr_2	Concordant	EMB(fully overlapped)	NA	NA	NA	1.36669	2.17687
151	XLOC_013618	Phatr3_J45310	chr_6	Concordant	TTT(3'end)	cyclic nucleotide biosynthetic process| intracellular signal transduction	integral component of membrane| membrane	phosphorus-oxygen lyase activity	1.38222	1.83756
152	XLOC_004869	Phatr3_J47911	chr_15	Concordant	TTT(3'end)	NA	NA	NA	1.39266	1.27534
153	XLOC_014365	Phatr3_J35200	chr_7	Concordant	HTH(5'end)	NA	NA	NA	1.39779	2.72269
154	XLOC_012675	Phatr3_EG02391	chr_4	Concordant	EMB(fully overlapped)	NA	NA	NA	1.40427	2.38155
155	XLOC_014726	Phatr3_J35721	chr_8	Concordant	TTT(3'end)	NA	NA	NA	1.41437	2.42635
156	XLOC_000780	Phatr3_J42502	chr_1	Concordant	TTT(3'end)	NA	NA	NA	1.51763	2.9437
157	XLOC_008373	Phatr3_J49148	chr_21	Concordant	EMB(fully overlapped)	NA	NA	NA	1.5191	1.47002
158	XLOC_006617	Phatr3_J39402	chr_19	Concordant	EMB(fully overlapped)	cation transmembrane transport| ion transmembrane transport| ion transport	integral component of membrane| membrane	calcium activated cation channel activity	1.53817	1.64658
159	XLOC_003164	Phatr3_J46817	chr_11	Concordant	TTT(3'end)	NA	NA	NA	1.5411	1.43146
160	XLOC_000807	Phatr3_J42530	chr_1	Concordant	TTT(3'end)	NA	NA	NA	1.54599	2.93466
161	XLOC_008941	Phatr3_J49576	chr_23	Concordant	TTT(3'end)	metabolic process	NA	glycosyltransferase activity	1.56836	5.71562
162	XLOC_010200	Phatr3_J50111	chr_27	Concordant	EMB(fully overlapped)	NA	NA	NA	1.63432	3.2927
163	XLOC_010457	Phatr3_J16707	chr_28	Concordant	HTH(5'end)	glutathione metabolic process| metabolic process	NA	hydroxyacylglutathione hydrolase activity| sulfur dioxygenase activity| hydrolase activity| hydrolase activity	1.65104	2.81282
164	XLOC_009143	Phatr3_J40368	chr_23	Concordant	HTH(5'end)	NA	NA	NA	1.66294	3.12328
165	XLOC_011032	Phatr3_J44140	chr_3	Concordant	TTT(3'end)	NA	NA	NA	1.68801	2.87687
166	XLOC_007303	Phatr3_J43743	chr_2	Concordant	HTH(5'end)	NA	NA	NA	1.70377	3.22745
167	XLOC_004364	Phatr3_J37922	chr_14	Concordant	HTH(5'end)	NA	NA	NA	1.7121	1.67767
168	XLOC_012457	Phatr3_J44344	chr_4	Concordant	EMB(fully overlapped)	phosphatidylinositol dephosphorylation	NA	phosphatase activity	1.71986	3.25322
169	XLOC_001465	Phatr3_J31437	chr_1	Concordant	HTH(5'end)	NA	integral component of membrane| membrane	NA	1.72216	3.02702
170	XLOC_012093	Phatr3_J44398	chr_4	Concordant	EMB(fully overlapped)	NA	integral component of membrane| membrane	NA	1.73963	2.23207
171	XLOC_008911	Phatr3_J49545	chr_22	Concordant	HTH(5'end)	metabolic process	NA	catalytic activity	1.74154	1.12672
172	XLOC_008911	Phatr3_J49544	chr_22	Concordant	HTH(5'end)	metabolic process	integral component of membrane| membrane| endoplasmic reticulum| endoplasmic reticulum membrane	hydrolase activity| alpha-1| maltose alpha-glucosidase activity| acyltransferase activity| acyltransferase activity| transferase activity| hydrolase activity	1.74154	2.39416
173	XLOC_014137	Phatr3_EG02317	chr_7	Concordant	EMB(fully overlapped)	NA	NA	metal ion binding	1.74758	3.13011
174	XLOC_006800	Phatr3_J39407	chr_19	Concordant	TTT(3'end)	NA	NA	NA	1.79233	6.04408
175	XLOC_003140	Phatr3_J28222	chr_11	Concordant	EMB(fully overlapped)	carbohydrate metabolic process| pentose-phosphate shunt	cytoplasm	transaldolase activity| catalytic activity| transferase activity	1.80701	3.12293
176	XLOC_004334	Phatr3_J37886	chr_14	Concordant	HTH(5'end)	NA	NA	NA	1.82522	1.21904
177	XLOC_000805	Phatr3_J42528	chr_1	Concordant	TTT(3'end)	NA	NA	NA	1.83001	3.12666
178	XLOC_008791	Phatr3_J49431	chr_22	Concordant	EMB(fully overlapped)	NA	NA	NA	1.84658	3.24144
179	XLOC_015570	Phatr3_J36118	chr_9	Concordant	EMB(fully overlapped)	metabolic process	periplasmic space	lyase activity	1.85062	7.95638
180	XLOC_008790	Phatr3_J49431	chr_22	Concordant	HTH(5'end)	NA	NA	NA	1.88841	3.24144
181	XLOC_010564	Phatr3_J50366	chr_29	Concordant	HTH(5'end)	NA	NA	NA	1.94216	3.22985
182	XLOC_002822	Phatr3_J46728	chr_11	Concordant	HTH(5'end)	NA	NA	NA	1.9619	2.62837
183	XLOC_005215	Phatr3_J38369	chr_15	Concordant	TTT(3'end)	NA	NA	protein binding	1.98562	3.81828
184	XLOC_010766	Phatr3_J18458	chr_3	Concordant	TTT(3'end)	protein peptidyl-prolyl isomerization| protein folding	NA	peptidyl-prolyl cis-trans isomerase activity| isomerase activity	1.98588	3.41122
185	XLOC_002561	Phatr3_J46448	chr_10	Concordant	HTH(5'end)	NA	NA	NA	2.00285	3.34269
186	XLOC_001934	Phatr3_J42977	chr_1	Concordant	EMB(fully overlapped)	NA	integral component of membrane| membrane	NA	2.00556	3.38497
187	XLOC_008351	Phatr3_J49130	chr_21	Concordant	EMB(fully overlapped)	NA	membrane	glycosyltransferase activity| transferase activity	2.03246	1.55744
188	XLOC_011582	Phatr3_J41450	chr_30	Concordant	EMB(fully overlapped)	NA	NA	nucleic acid binding| RNA binding| nucleotide binding	2.0394	2.81963
189	XLOC_001343	Phatr3_J43152	chr_1	Concordant	TTT(3'end)	protein peptidyl-prolyl isomerization| protein folding	NA	peptidyl-prolyl cis-trans isomerase activity| isomerase activity	2.05649	2.86096
190	XLOC_011033	Phatr3_J44140	chr_3	Concordant	HTH(5'end)	NA	NA	NA	2.05814	2.87687
191	XLOC_006036	Phatr3_J38893	chr_17	Concordant	HTH(5'end)	protein transport| multivesicular body sorting pathway	ESCRT II complex	NA	2.06333	3.14142
192	XLOC_009612	Phatr3_J40749	chr_25	Concordant	TTT(3'end)	protein glycosylation	integral component of membrane| membrane	glycosyltransferase activity	2.11857	3.75474
193	XLOC_008915	Phatr3_EG00280	chr_22	Concordant	HTH(5'end)	NA	NA	NA	2.12076	2.73306
194	XLOC_008915	Phatr3_J40279	chr_22	Concordant	HTH(5'end)	NA	NA	NA	2.12076	4.11787
195	XLOC_015041	Phatr3_J27429	chr_8	Concordant	HTH(5'end)	DNA repair	NA	lyase activity| DNA photolyase activity	2.12107	1.98648
196	XLOC_005335	Phatr3_J48148	chr_16	Concordant	HTH(5'end)	NA	NA	NA	2.12365	3.74349
197	XLOC_001168	Phatr3_J42929	chr_1	Concordant	HTH(5'end)	NA	integral component of membrane| membrane	NA	2.19505	3.06244
198	XLOC_014516	Phatr3_J51916	chr_7	Concordant	TTT(3'end)	mismatch repair	NA	DNA binding| mismatched DNA binding| ATP binding| nucleotide binding	2.19851	1.26351
199	XLOC_008359	Phatr3_J39786	chr_21	Concordant	HTH(5'end)	regulation of transcription	nucleus	DNA-binding transcription factor activity| sequence-specific DNA binding| DNA binding	2.21408	5.36192
200	XLOC_005383	Phatr3_J48203	chr_16	Concordant	TTT(3'end)	NA	NA	RNA binding	2.22692	3.22
201	XLOC_014034	Phatr3_J45432	chr_7	Concordant	HTH(5'end)	NA	NA	NA	2.23441	4.00548
202	XLOC_006648	Phatr3_J48866	chr_19	Concordant	TTT(3'end)	NA	NA	NA	2.24845	3.25991
203	XLOC_013248	Phatr3_J34460	chr_5	Concordant	TTT(3'end)	NA	NA	NA	2.26512	2.59743
204	XLOC_014916	Phatr3_J35566	chr_8	Concordant	HTH(5'end)	purine ribonucleoside salvage| IMP salvage| nucleoside metabolic process	cytoplasm	hypoxanthine phosphoribosyltransferase activity| guanine phosphoribosyltransferase activity| glycosyltransferase activity| transferase activity| metal ion binding| nucleotide binding	2.28052	3.41328
205	XLOC_012620	Phatr3_J44546	chr_4	Concordant	HTH(5'end)	NA	NA	D-threo-aldose 1-dehydrogenase activity| oxidoreductase activity	2.30982	4.05223
206	XLOC_013577	Phatr3_J26862	chr_6	Concordant	EMB(fully overlapped)	carbohydrate metabolic process	NA	racemase and epimerase activity| catalytic activity	2.31995	3.65018
207	XLOC_008306	Phatr3_EG02549	chr_21	Concordant	EMB(fully overlapped)	NA	NA	NA	2.34104	3.79199
208	XLOC_010850	Phatr3_J18533	chr_3	Concordant	EMB(fully overlapped)	signal peptide processing| proteolysis	integral component of membrane| membrane| endoplasmic reticulum| signal peptidase complex	peptidase activity	2.35178	3.41088
209	XLOC_007986	Phatr3_J39571	chr_20	Concordant	TTT(3'end)	NA	integral component of membrane| membrane	NA	2.35571	7.57028
210	XLOC_007475	Phatr3_EG02377	chr_2	Concordant	EMB(fully overlapped)	metabolic process	NA	hydrolase activity	2.37666	2.99281
211	XLOC_002671	Phatr3_EG02529	chr_10	Concordant	EMB(fully overlapped)	NA	NA	NA	2.40112	1.54695
212	XLOC_010748	Phatr3_J43817	chr_3	Concordant	TTT(3'end)	NA	NA	NA	2.4019	3.43568
213	XLOC_001466	Phatr3_J31437	chr_1	Concordant	TTT(3'end)	NA	integral component of membrane| membrane	NA	2.40316	3.02702
214	XLOC_005615	Phatr3_J48195	chr_16	Concordant	EMB(fully overlapped)	NA	NA	NA	2.42065	3.89422
215	XLOC_008331	Phatr3_J30246	chr_21	Concordant	HTH(5'end)	NA	NA	zinc ion binding| oxidoreductase activity| metal ion binding	2.42522	3.09739
216	XLOC_002670	Phatr3_EG02529	chr_10	Concordant	EMB(fully overlapped)	NA	NA	NA	2.42663	1.54695
217	XLOC_015569	Phatr3_J36118	chr_9	Concordant	EMB(fully overlapped)	metabolic process	periplasmic space	lyase activity	2.45321	7.95638
218	XLOC_003211	Phatr3_J46890	chr_11	Concordant	HTH(5'end)	NA	NA	nucleic acid binding| zinc ion binding	2.45808	1.63843
219	XLOC_005612	Phatr3_J48192	chr_16	Concordant	HTH(5'end)	NA	NA	NA	2.46774	3.57777
220	XLOC_006746	Phatr3_J15417	chr_19	Concordant	HTH(5'end)	NA	NA	NA	2.46795	3.95802
221	XLOC_000794	Phatr3_J42518	chr_1	Concordant	EMB(fully overlapped)	NA	integral component of membrane| membrane	NA	2.47348	3.28832
222	XLOC_013310	Phatr3_J44968	chr_5	Concordant	EMB(fully overlapped)	metabolic process	integral component of membrane| membrane	ATP binding| hydrolase activity| nucleotide binding	2.48361	3.93033
223	XLOC_002448	Phatr3_J36633	chr_10	Concordant	TTT(3'end)	NA	NA	NA	2.48391	2.81601
224	XLOC_002273	Phatr3_J36390	chr_10	Concordant	HTH(5'end)	glutathione metabolic process	NA	protein binding	2.49397	4.13448
225	XLOC_004136	Phatr3_J47404	chr_13	Concordant	EMB(fully overlapped)	nucleotide-excision repair| DNA repair| cellular response to DNA damage stimulus	nucleus	DNA binding| damaged DNA binding	2.51172	2.49254
226	XLOC_011490	Phatr3_J10216	chr_3	Concordant	HTH(5'end)	protein phosphorylation	NA	protein kinase activity| ATP binding| transferase activity	2.5289	1.70826
227	XLOC_008382	Phatr3_J49154	chr_21	Concordant	TTT(3'end)	NA	NA	NA	2.53957	3.93534
228	XLOC_004573	Phatr3_J47617	chr_14	Concordant	TTT(3'end)	NA	NA	NA	2.58232	1.14857
229	XLOC_012775	Phatr3_J34205	chr_5	Concordant	EMB(fully overlapped)	NA	NA	NA	2.59391	4.03986
230	XLOC_006486	Phatr3_J39235	chr_18	Concordant	HTH(5'end)	NA	integral component of membrane| membrane	NA	2.62535	4.57333
231	XLOC_005219	Phatr3_J48021	chr_15	Concordant	TTT(3'end)	NA	integral component of membrane| membrane	NA	2.65821	4.48681
232	XLOC_006240	Phatr3_J54940	chr_18	Concordant	HTH(5'end)	NA	integral component of membrane| membrane	NA	2.68609	3.50236
233	XLOC_002593	Phatr3_J46486	chr_10	Concordant	EMB(fully overlapped)	NA	integral component of membrane| membrane	oxidoreductase activity| metal ion binding	2.69005	8.71195
234	XLOC_001292	Phatr3_J43087	chr_1	Concordant	EMB(fully overlapped)	NA	NA	NA	2.75738	3.3657
235	XLOC_008499	Phatr3_J49282	chr_21	Concordant	TTT(3'end)	NA	NA	NA	2.75955	4.86134
236	XLOC_007222	Phatr3_J32914	chr_2	Concordant	HTH(5'end)	protein phosphorylation	NA	protein kinase activity| ATP binding| transferase activity	2.83429	4.13204
237	XLOC_013753	Phatr3_J34716	chr_6	Concordant	HTH(5'end)	carbohydrate metabolic process	NA	racemase and epimerase activity| catalytic activity	2.83467	3.7788
238	XLOC_001849	Phatr3_J42884	chr_1	Concordant	HTH(5'end)	NA	NA	NA	2.84354	2.71645
239	XLOC_012105	Phatr3_J44412	chr_4	Concordant	EMB(fully overlapped)	NA	NA	NA	2.84482	4.27365
240	XLOC_004296	Phatr3_J37837	chr_14	Concordant	EMB(fully overlapped)	NA	NA	NA	2.86049	4.00781
241	XLOC_008999	Phatr3_J49636	chr_23	Concordant	HTH(5'end)	NA	integral component of membrane| membrane	NA	2.88292	1.99527
242	XLOC_015304	Phatr3_J46233	chr_9	Concordant	EMB(fully overlapped)	protein phosphorylation	NA	protein kinase activity| ATP binding| transferase activity	2.97234	2.35881
243	XLOC_006968	Phatr3_J43365	chr_2	Concordant	EMB(fully overlapped)	NA	NA	protein dimerization activity	2.97629	3.64144
244	XLOC_005115	Phatr3_J47905	chr_15	Concordant	HTH(5'end)	regulation of transcription	chloroplast	nucleic acid binding| DNA binding	3.04161	1.16189
245	XLOC_004794	Phatr3_J47828	chr_15	Concordant	TTT(3'end)	NA	NA	NA	3.04329	2.94163
246	XLOC_004305	Phatr3_J28874	chr_14	Concordant	HTH(5'end)	protein transport| cellular protein modification process	NA	NA	3.14308	1.28969
247	XLOC_010654	Phatr3_EG00096	chr_29	Concordant	HTH(5'end)	NA	NA	NA	3.18203	3.418
248	XLOC_012536	Phatr3_J44439	chr_4	Concordant	TTT(3'end)	SRP-dependent cotranslational protein targeting to membrane	signal recognition particle| signal recognition particle| cytoplasm	7S RNA binding	3.35141	4.43235
249	XLOC_005417	Phatr3_J48238	chr_16	Concordant	TTT(3'end)	NA	integral component of membrane| membrane	NA	3.36502	1.2246
250	XLOC_008773	Phatr3_EG02556	chr_22	Concordant	TTT(3'end)	protein peptidyl-prolyl isomerization| protein folding	NA	peptidyl-prolyl cis-trans isomerase activity| isomerase activity	3.39059	1.81991
251	XLOC_008660	Phatr3_J40186	chr_22	Concordant	EMB(fully overlapped)	NA	NA	NA	3.44219	2.87489
252	XLOC_008688	Phatr3_EG02572	chr_22	Concordant	EMB(fully overlapped)	NA	NA	NA	3.59532	3.34902
253	XLOC_006239	Phatr3_J54940	chr_18	Concordant	TTT(3'end)	NA	integral component of membrane| membrane	NA	3.7035	3.50236
254	XLOC_001911	Phatr3_J32071	chr_1	Concordant	TTT(3'end)	NA	integral component of membrane| membrane	NA	3.70361	4.75147
255	XLOC_010778	Phatr3_J18473	chr_3	Concordant	EMB(fully overlapped)	transmembrane transport| transport	integral component of membrane| membrane	ABC-type transporter activity| ATP binding| ATP hydrolysis activity| ATPase-coupled transmembrane transporter activity| nucleotide binding	3.81416	3.16588
256	XLOC_004103	Phatr3_J37567	chr_13	Concordant	HTH(5'end)	NA	NA	NA	3.84073	5.43988
257	XLOC_001400	Phatr3_J43232	chr_1	Concordant	TTT(3'end)	NA	integral component of membrane| membrane	NA	3.87511	3.27823
258	XLOC_003280	Phatr3_J13741	chr_12	Concordant	EMB(fully overlapped)	attachment of GPI anchor to protein| GPI anchor biosynthetic process	integral component of membrane| membrane| endoplasmic reticulum| endoplasmic reticulum membrane| GPI-anchor transamidase complex	NA	4.07628	1.5769
259	XLOC_005551	Phatr3_J48137	chr_16	Concordant	HTH(5'end)	NA	NA	NA	4.08187	2.37669
260	XLOC_002588	Phatr3_J36443	chr_10	Concordant	TTT(3'end)	NA	NA	NA	4.10097	3.74871
261	XLOC_003835	Phatr3_J37533	chr_13	Concordant	TTT(3'end)	NA	NA	NA	4.16664	4.97575
262	XLOC_009361	Phatr3_EG01917	chr_24	Concordant	EMB(fully overlapped)	NA	NA	NA	4.25226	3.58514
263	XLOC_008102	Phatr3_J49086	chr_20	Concordant	TTT(3'end)	NA	NA	NA	4.45751	2.41323
264	XLOC_011112	Phatr3_J33622	chr_3	Concordant	HTH(5'end)	regulation of transcription	nucleus	DNA-binding transcription factor activity| sequence-specific DNA binding| DNA binding	4.51008	3.5653
265	XLOC_009196	Phatr3_J40433	chr_23	Concordant	HTH(5'end)	sodium ion transmembrane transport| sodium-dependent phosphate transport	integral component of membrane| membrane	sodium:phosphate symporter activity	4.60082	7.01323
266	XLOC_011604	Phatr3_J50508	chr_30	Concordant	HTH(5'end)	NA	integral component of membrane| membrane	NA	4.67425	4.36976
267	XLOC_015252	Phatr3_J36058	chr_9	Concordant	TTT(3'end)	NA	NA	NA	4.73974	5.02388
268	XLOC_015252	Phatr3_J46165	chr_9	Concordant	TTT(3'end)	NA	NA	NA	4.73974	1.86317
269	XLOC_010271	Phatr3_J23830	chr_27	Concordant	HTH(5'end)	phosphate ion transport	membrane	inorganic phosphate transmembrane transporter activity	4.75254	6.8405
270	XLOC_001545	Phatr3_J42538	chr_1	Concordant	TTT(3'end)	transmembrane transport| transport	integral component of membrane| membrane	transporter activity| channel activity	4.79368	8.32274
271	XLOC_011753	Phatr3_J50576	chr_31	Concordant	TTT(3'end)	NA	integral component of membrane| membrane	NA	4.83806	4.25102
272	XLOC_004883	Phatr3_J54818	chr_15	Concordant	TTT(3'end)	NA	integral component of membrane| membrane	NA	4.88075	2.1171
273	XLOC_011816	Phatr3_J41562	chr_31	Concordant	HTH(5'end)	NA	NA	NA	4.95593	7.17195
274	XLOC_006059	Phatr3_J38924	chr_17	Concordant	EMB(fully overlapped)	NA	integral component of membrane| membrane	NA	5.1364	2.26282
275	XLOC_011501	Phatr3_J44224	chr_3	Concordant	HTH(5'end)	NA	integral component of membrane| membrane	NA	5.27787	2.04708
276	XLOC_004490	Phatr3_J37761	chr_14	Concordant	EMB(fully overlapped)	NA	NA	NA	5.36827	5.55258
277	XLOC_011394	Phatr3_J33459	chr_3	Concordant	EMB(fully overlapped)	DNA integration	NA	nucleic acid binding	5.37089	4.43033
278	XLOC_005915	Phatr3_EG01966	chr_17	Concordant	EMB(fully overlapped)	DNA integration	NA	nucleic acid binding	5.52064	4.25647
279	XLOC_004909	Phatr3_J38294	chr_15	Concordant	TTT(3'end)	regulation of transcription	integral component of membrane| membrane| nucleus	DNA-binding transcription factor activity| sequence-specific DNA binding| DNA binding	5.52986	3.06973
280	XLOC_006833	Phatr3_J39432	chr_19	Concordant	EMB(fully overlapped)	NA	NA	NA	5.53824	4.58208
281	XLOC_009631	Phatr3_J49937	chr_25	Concordant	EMB(fully overlapped)	NA	nucleus	DNA binding	5.58313	7.54002
282	XLOC_006394	Phatr3_J48605	chr_18	Concordant	TTT(3'end)	NA	integral component of membrane| membrane	NA	6.62686	5.17104
283	XLOC_004257	Phatr3_EG02277	chr_14	Concordant	EMB(fully overlapped)	NA	NA	protein binding	6.63394	3.62042
284	XLOC_009722	Phatr3_J49887	chr_25	Concordant	TTT(3'end)	NA	NA	NA	6.65397	6.63191
285	XLOC_008358	Phatr3_J39785	chr_21	Concordant	EMB(fully overlapped)	regulation of transcription	nucleus	DNA-binding transcription factor activity| sequence-specific DNA binding| DNA binding	6.71848	7.02517
286	XLOC_012528	Phatr3_J33864	chr_4	Concordant	TTT(3'end)	phospholipid biosynthetic process	integral component of membrane| membrane	phosphotransferase activity| transferase activity	6.83662	3.05884
287	XLOC_005100	Phatr3_EG01975	chr_15	Concordant	EMB(fully overlapped)	NA	NA	NA	7.70652	4.91528
288	XLOC_004258	Phatr3_EG02277	chr_14	Concordant	HTH(5'end)	NA	NA	protein binding	8.32627	3.62042
289	XLOC_010695	Phatr3_J41350	chr_29	Discordant	HTH(5'end)	G protein-coupled receptor signaling pathway	integral component of membrane| membrane	G protein-coupled receptor activity	-4.24975	2.64207
290	XLOC_008348	Phatr3_EG02236	chr_21	Discordant	EMB(fully overlapped)	protein phosphorylation| phosphorylation	NA	kinase activity| protein kinase activity| protein serine/threonine kinase activity| ATP binding| transferase activity| transferase activity| nucleotide binding	-3.27932	3.32528
291	XLOC_003965	Phatr3_J47497	chr_13	Discordant	TTT(3'end)	NA	NA	NA	-2.14828	2.50829
292	XLOC_004030	Phatr3_J37456	chr_13	Discordant	TTT(3'end)	NA	NA	NA	-1.36811	3.08577
293	XLOC_006613	Phatr3_J48833	chr_19	Discordant	EMB(fully overlapped)	NA	NA	NA	-1.13674	5.87959
294	XLOC_012394	Phatr3_J44271	chr_4	Discordant	TTT(3'end)	NA	NA	protein binding	1.5982	-2.79163
295	XLOC_012815	Phatr3_J44762	chr_5	Discordant	TTT(3'end)	NA	NA	NA	1.62134	-1.10252
296	XLOC_004357	Phatr3_EG01987	chr_14	Discordant	EMB(fully overlapped)	lipid metabolic process	NA	nucleic acid binding	2.43158	-2.59977
