# Supplementary material for: Differential expression patterns of long noncoding RNAs in a pleiomorphic diatom and relation to hyposalinity
Source: Sci Rep. 2023 Feb 10;13:2440. doi: 10.1038/s41598-023-29489-w (PMC9918465; doi:10.1038/s41598-023-29489-w)
Supplement: Supplementary file 6 — Supplementary Information 6. [file 41598_2023_29489_MOESM6_ESM.xlsx]

## Sheet: Sheet1
Gene ID	Log2 (Fold change) (ssRNA-Seq) OT	Log2 (Fold change) (ssRNA-Seq) OF	Log2 (Fold change) (RT-qPCR)
XLOC_000353	-5.33072	-5.36267	-2.23545
XLOC_001012	-7.24741	-7.59609	-1.66879
XLOC_002999	6.00164	6.03184	-0.16746
XLOC_004427	-3.79425	-5.43825	-2.06129
XLOC_005158	6.57781	6.70573	1.42921
XLOC_005698	6.66432	6.77383	3.46421
XLOC_006277	9.0173	6.84544	-0.02079
XLOC_006278	8.69754	6.88282	5.16032
XLOC_007078	7.27293	5.58118	0.92032
XLOC_007821	5.70962	5.81914	0.37532
XLOC_007891	-7.53301	-6.20071	-3.41462
XLOC_008537	-4.738	-5.37485	-1.35212
XLOC_009204	-5.85268	-6.2616	-4.78212
XLOC_009294	5.54053	5.38204	1.34254
XLOC_009449	5.73385	5.73553	2.39588
XLOC_009993	-8.53609	-7.48081	-3.56101
XLOC_013710	-3.74233	-5.50243	-1.52545
XLOC_013797	-10.6041	-9.88549	0.23649
XLOC_014096	7.21852	6.60669	3.59588
XLOC_014599	-7.85202	-5.90367	0.51399
Phatr3_J48315	-5.53632	-5.64069	-3.87832
Phatr3_EG00182	-7.10051	-6.71074	-3.55639
Phatr3_J48495	-10.0798	-9.29749	-3.44222
Phatr3_EG02162	-6.44341	-4.77158	-5.44222
Phatr3_J54658	-5.24133	-5.38208	-1.30045
Phatr3_J47140	-6.71822	-5.55016	-2.11404
Phatr3_J44526	-6.00226	-5.6852	-2.72738
Phatr3_J55029	-6.49558	-6.50125	-5.05889
Phatr3_J50128	-9.44076	-7.91198	-1.99424
Phatr3_J47653	-8.82384	-8.31181	-4.18442
Phatr3_J40651	8.25548	7.04689	1.55385
Phatr3_J33266	11.3149	12.0251	4.80684
Phatr3_J39391	13.8399	10.2041	-1.61706
Phatr3_J39390	9.86702	7.5308	1.72727
Phatr3_J33569	10.3667	7.70209	0.478195
Phatr3_J37038	9.82229	7.72682	5.15623
Phatr3_J40433	6.76383	9.1422	4.31615
Phatr3_EG01105	7.18327	7.52597	0.015783
Phatr3_J48356	8.11763	9.36637	0.752749
Phatr3_EG00380	10.1221	8.20306	-1.18442

## Sheet: TableS6-Log2FC qPCR RNAseq OvsT
Log2 (Fold change) (ssRNA-Seq) OT Log2 (Fold change) (ssRNA-Seq) OF Log2 (Fold change) (RT-qPCR)
XLOC_000353 -5.33072051 -5.36266790046224 -2.23545
XLOC_001012 -7.247405576 -7.596088831 -1.66879
XLOC_002999 6.001643568 6.03184322363675 -0.16746
XLOC_004427 -3.794248976 -5.43824800421265 -2.06129
XLOC_005158 6.577808509 6.70573 1.42921
XLOC_005698 6.664317528 6.7738279241825 3.46421
XLOC_006277 9.017300173 6.845440683 -0.02079
XLOC_006278 8.697537179 6.882819504 5.16032
XLOC_007078 7.272927034 5.5811841515728 0.92032
XLOC_007821 5.709624798 5.81913603013618 0.37532
XLOC_007891 -7.533006875 -6.20071452827159 -3.41462
XLOC_008537 -4.737998562 -5.37485400746963 -1.35212
XLOC_009204 -5.852680163 -6.261604003449 -4.78212
XLOC_009294 5.540534352 5.38204310433251 1.34254
XLOC_009449 5.733854044 5.73553000191178 2.39588
XLOC_009993 -8.536093787 -7.480810933 -3.56101
XLOC_013710 -3.742330578 -5.502426780972 -1.52545
XLOC_013797 -10.60414096 -9.885488443 0.23649
XLOC_014096 7.218524149 6.606687701 3.59588
XLOC_014599 -7.852019013 -5.9036731290293 0.51399
Phatr3_J48315 -5.536320664 -5.640685747 -3.87832
Phatr3_EG00182 -7.100508528 -6.710736825 -3.55639
Phatr3_J48495 -10.07984242 -9.297485603 -3.44222
Phatr3_EG02162 -6.443414208 -4.77157901 -5.44222
Phatr3_J54658 -5.24133471 -5.382084695 -1.30045
Phatr3_J47140 -6.718221498 -5.55016081 -2.11404
Phatr3_J44526 -6.002256242 -5.685199913 -2.72738
Phatr3_J55029 -6.495577032 -6.501246702 -5.05889
Phatr3_J50128 -9.440761593 -7.911977841 -1.99424
Phatr3_J47653 -8.823843151 -8.311807106 -4.18442
Phatr3_J40651 8.255481676 7.046892626 1.553852
Phatr3_J33266 11.31486413 12.02510253 4.80684
Phatr3_J39391 13.83989949 10.20413827 -1.61706
Phatr3_J39390 9.867016566 7.530800366 1.727267
Phatr3_J33569 10.36667831 7.702091629 0.478195
Phatr3_J37038 9.822294671 7.726816915 5.156235
Phatr3_J40433 6.763826972 9.142197702 4.316146
Phatr3_EG01105 7.18326804 7.525972535 0.015783
Phatr3_J48356 8.117625933 9.366365713 0.752749
Phatr3_EG00380 10.1220605 8.203058 -1.18442
